# Supplementary material for: Host–Parasite Interactions Revisited: Evidence of Horizontal Transfer of a Transposable Element Between a Snail and Its Parasite
Source: Genome Biol Evol. 2026 May 8;18(5):evag107. doi: 10.1093/gbe/evag107 (PMC13155389; doi:10.1093/gbe/evag107)
Supplement: evag107_Supplementary_Data [file evag107_supplementary_data.zip]

Archive with 10 entries (10 files):
- Supplementary Figure 1.pdf
- Supplementary Figure 2.pdf
- Supplementary Figure 3.pdf
- Supplementary Figure 4.pdf
- Supplementary File 1.txt
- Supplementary File 2.txt
- SupplementaryTable1.xlsx
- SupplementaryTable2.xlsx
- SupplementaryTable3.xlsx
- SupplementaryTable4.xlsx
