# Supplementary material for: Host–Parasite Interactions Revisited: Evidence of Horizontal Transfer of a Transposable Element Between a Snail and Its Parasite
Source: Genome Biol Evol. 2026 May 8;18(5):evag107. doi: 10.1093/gbe/evag107 (PMC13155389; doi:10.1093/gbe/evag107)
Supplement: evag107_Supplementary_Data [file evag107_supplementary_data.zip › Supplementary File 1.txt]

#Supplementary File SFile1. Schistosoma mansoni’s  transposable element library used for analysis. Compiled from sources listed in Supplementary Table 1.
>Boudicca#LTR_Gypsy
GCCCTTTTGGAGAGAGGCAGGAAATACTATGTTTCCGTACACTAAATGGGGACGAATAAAACTGTTGAAG
ATTGTAGCTGTAAATAGTTCCCCAAAATCAATAGCTTTCTAAGTGTTCGATATTGGATGCTGACCACGTT
GTTTAAGTGGACTTGTTTAACTGAAGGCTTTCGGTCATGCATCCGTACAAGATCACGTTTCAACTCGGCG
TGGGACACTGCTCCTACGTTCACTAGTCAGCTTAGAATAAACGTTCCTCAATATATTGATAACGTATCAA
ATATATCTTTCCTACCTCTTCTCGTCTGACTTCTGATTTCTATTTGGCCAAGAAGGCTTCGATTATGGAA
GGTGCTACTGGTAGCTAATTGTAAAGTTAGAATACTAGTCGTATCCTCAGTGGTGAGCCTGACGTGATCT
GGTACACCAAGCCAATAAACTGCGAGTCTGTTCCTTTTTGGAATATTATTATTCATTGTTATTCTTTATT
TGATTTTTATATATTGTGATATACTTTTTTTCGCGAGTTTATCCCGGATATATTTTAATTAGACATCTTT
CGTTCTTTATATAAATATGACGGAACACTCACCTAAGGTTTTTAAGTTAAAATCTATTCCCCCTATTTCG
ATTCAGTTAACGCCATTTTGGCTTGACAATATCGAGTCCTGCTACGTAGAAGCTCATTTTTGCATGCACG
GAATCACGGACTCGCGCACACGATTCCTCACGGTAGTTAAGGCGTTACCGCGCGAATTTAATAGGTACGT
AACATCTAGTATGTTTACTAGTGATGTTCCGGAACCTTACGAAACTCTCAAACGGTCGATTTTAAAACAC
GGAGACCTAACTGATCGACAACGGTTAGACCAACTCCTTAACAATATCGACCTGCAACATGGTTCTGCCA
CAGACATTTTGCTAAGAATGAGAGAGGTTATCGGCCAACGAACTTTCGATGATGGCCTATTCAGACAACT
TTTCTTGTCTAAACTTCCTCAACAGGTGCAAGCAGTTCTCACCTCGTTTCAAAACAACGCCGTAGACGAG
CTGGCTGCATCTGCCGACTGAATCTTAGAAATCACTAAATCTACTAGTGCCGAGGTCTTTTCAGTCAAAG
AAAAACCTCAAACGACCCCGAATGACATTACCGAACTATGTCATACACTGACACGCTATCTTCGATTTCG
TAATGACCGTAGTCGGTCAAAATCCTCACGTAGGAGCGTTTCACGTAAGCGATCTGCCTCTCAACCACGA
GAGACAGACAACCCCGACTGGTGCTGGTATCACAACCAGTACGGTAAATCCTCTAGAAATTGCAGGAAGC
CCTGCAATTACCCGAAGTCTAAGGCGACTGACACGAATAAGATTTCGGGAAACTTTCAAGCCGGCACGCG
TTAACGGCAACCGTAGCCGGCGAACACAGCCGTCTGTTATACGTCACGGATGTGACTACGAAAGTTCGCT
ACCTCGTCGACACTGACGCAGAAGTTAGCGTTCTTCCAGCAAATCCCGACGACAAACTTCGCGAGTCTGT
TTTCAGTTTACAGGCGGCAAACGGAAAGCCGATCGCTACTTACGGTAAAAGGTACGTCTACCTTAACGTG
GGTTTACGCAAACCCATACACTGGATTTTCGTTGTTGCAGATATCGCTATGCCAATCATTGGTATAGACC
TGTTACAATACCACAATCTACTCATCGACACTCGCTCAAGAGAGTTAATAGACGGAAACACTAAGTTATC
CGTTTGCGTAACTCCTTTTTCTGGTTGCAGGTTATCCCCAGTCACAATTAACCACACCATAGACCCCCCA
TACCAATCATTACTCGACAATTACTCCGGGATATACCAACCGCAACCGAAATCGCCTTGTGTAACCAGCA
ATGTTACACATCACATCTCGACTACAGGACCACCTGTATTCTCGAAAGCCCGTCGACTCGCTCCCGAAAA
ACTTAGGTTAGCCAAAAACGAATTCGACCATATGATAGACTTAGGGATAATTCGATCATCAAATAGTCCA
TGGTCATCCCCATTGCACATGGTCCCTAAAAAGGACAGCAACGATTGGCGGCCAACTGATGTTTATCGGC
GTCTGAATGCTAAAACCATTCCCGATCGTTACCCGTTGCCTCACATTCACGATTTGACAGCTACCTTGAA
AGGTACAACTGTCTCTTCGAAAATCGACTTAGTTAAGGCTTATGACCAAATACCGATGGCGACCAACGAA
ATTCCTAAAACCGCCATCATCACTCTTTTCGGTCTTTACGAATTCTTGCAAATGCCTTTTGGTTTAAGAA
ATGCGGCTCAAACCTTCCAAAGGTTTATAGACGACGTCTTCCGAGGTCTCAACTTCGTACATGCGTATGT
TGATGACTGTCTAATAGCAAGTCCGGACAGAGAATCACATCTCAAGCATCTGGACATTGTTTTCGATCGA
CTCCAAAGGCATGGCATAACTGTAAACATTCAGAAATGCCAAATCGGAACCAACTCCTTAGACTTCTTAG
GACACACTATTGATGCCCAAGGCATCCGACCCCTTAGAAGCAAAATGGTGGCCATTCTGGATTACCCAGA
ACCGACCACGATCAAGCAATTGCGAACTTTTAACGGCCTTGTAAGTTTCTATAGACGGTTCATACCTAAA
TGCGCATCTCTTATGAAACCGTTAACCGACCAACTTCGTGGAAATGCAAAATCAATTAGTTTAGACGATA
CAGTCCGTAAAGCATTCCCCACAGTTAAGGAACACATCGCTAAGGCAACCCTGCTTGCTCATCAGGACAC
TCAAGCGCCCATTAGTATCGCCGTAGACGCATCCGACTCAGCAATCGGAGGAGTCTTACAACAATGGGTT
AACAACTCTTGGCAACCTTTAGGATTTTTCTCGAGACGGTTGCTAGACGCGGAATCTAGGTACAGCACGT
TCGGTAGGGAACTCCTAGCTATGTATTGTGCTGTACGGCATTTCCAACATTCCATCGAAGGAAGAGAATT
CACGCTTTTTACCGATCACAAACCTCTTACCTTCTCTTTAAGTTCATCTTCAGATAAGTACTCACCGCGA
GAGTCTCGACAACTCGACTACATTTCGCAGATTACTTCAGACATACAACACATTTCTGGAGCAAACAATG
TAGTCGCAGACGCTTTGTCTCGAATAAGTTCCTTGAACAGTTTCCAAGGAATCGACCTTCTTAAACTCGC
TCAGCTTCAAAAAGAAGACATTGATCTTCAGCACGAGTTATCCTCGACAACTCTTAAACTGCGTATTATA
CGGATGGGAACAGGTAAGGAAACCTTACTTTGCGACACATCAACAGGTAGGGATCGTCCAATAGTACCGA
AACATTACCGACGCAACGTTTTCAATACATTGCACAATTTTTCTCATCCAGGTGTTCGTGCATCCATCAA
GCTCATAGGAGAACGGCTTTGCTGGCCTGGCATGAATAAAGACGTGAAGGAATGGGCACGCTCCTGTGTA
AGCTGTCAGAAATCTAAGGTCATAAGACATAACAAATGTCCCTTAGGCTCTTTCAAAACCCCTGACGCTC
GTTTCGACCACGTTCATCTAGATTTGGTAGGACCCTTACCCGATTCAAACGGATACTCATATCTCTTAAC
ATGCGTGGACAGTTTTACTCGATGGCCAGAAGCAGTACCGATTAAGGACATTACTGCTGAAACAGTGGCT
CGCGCTTTCGTCGAACGATGGGTAGCAAATTTCGGCTGCCCTTCCACGATCACTACAGACCGCGGACGCC
AGTTCGAATCTGGACTTTTCCGTTGTCTGACCTCACTATTAGGAATCACGCGCTTCAGAACGACAGCATA
CCACCCACAAGCAAACGGGTTGGTAGAACGTTTTCATCGACAATTGAATGCTTCATTATCAGCTGCAAAC
GTTTCACAGTGGACAGACGCTCTTACACTCGTCTTGCTAGGTATCCGCAATGCAGTGAAAGCTGACATTG
GATAAACGGCATCTCAACTCGTTTACGGAACGACACTCCGACTTCCAGGAGAATTCGTGGATCCTTCGGC
TTCCTCATTGAACATGGATCTAAACTCTTACACGAGTAGGCTTACAAACGCTATGCGTTCAGTTAAACCT
GCTCACACTCGATCTCAATCAACTGATGTTTTCGTTCAACCTGAATTACGACATAGTACACATGTCTTCG
TTCGTCGAGACTCACATTGACGACCTCTCGAATCAGCATACGAAGGACCCTTCAAAGTTCTTCAACGTGA
ACCCAAGTACTATGTAGTTGATAAGAACGGCACGAACGATAGAATCAGTATCGATCGCTTAAAAGCAGCG
TACTTAGAAGGAAACCCTAGCCACGTCGAATTTCCTTCGGTACAATCGTACGACACGGCTCCTACACTCG
TAGTACCCTACACGACAGCCGACACACAACTTGATACTTCGTCAACGCCGATAGACAAACCTAAAACAAC
GCGTTCTGGAAGACGAGTAAGATTTCCAGAACATCTTAACGACTATTGCACGTAGGACACAAGCTTTATC
TCGAATCCCCTTTTCATTGTTTATTATAAAACGCAATTCCATACTTCCTTCTGGACTACCTTCATTTATA
CAGTTCCTTATCCACTAATACCTTGCCTACACTTATTTTTCTTTAACACATTAGGATGCTCTTACCTAAT
AAGTACTTCAGTAACAGACAAACAAACTAAATGGTTATACCTTAAGTATTCCTCCATGAATATTGTGTGC
TCTGCTTTTCGTCCTTCCTTTTTCTTACACCTTTTTCAGCCGTCTGAAGATACTCCACCGAAAACAGATA
TGGCACGGGTGACTTCGTCCTACACCGTTATTAAAGCTTCCGATATTCTGGAGGGATATAAGTTCGAAAC
TTCTAAAAGCCCCCAACTTCGCATGTATCTATTCTCGACCATCAGTTGTATGTTGCAACGCTACCTCCAT
AAAGTGCGCCAAGTGTGTTATTGAAATGTTTCTTACGAAATCCATTTACATTCATATCTTATAGAATATC
AACCCAGCTGAGTAATTTTCAACTGTGAAAATTGTAACTTCTTTAACAATTTGATCTTGCCTGTAAACCA
GCATGCCTCATGTAACAAGCTGTTATTTGAGAATAAATTATTATCATTATTATTATAAAAAATAATTTTT
TTAATGTGCTCATTTTTTTATTCATTTAAAAAATTATTATTTTTTTGAGCGTATTTGTGTTTTTTTATAT
ATAAAAAAACCATTTTTTTCCGATCGCTTTTACGCTGTTTGTAAGTGTATTAGTTGTTTTTTTTCCCGCT
CATCTTGTGTCCTTACGCAAGTACGAGTGCATTTTCGACATGCACTCACACGTTCTATTTTTTCTCTTTT
CCAGGACGGCTGGAAAAGAACGACGAAGTTTCGCAAGGAACCGAAATTTTCATTGTACCTTATTTCTTAA
TTGCTATGTTGTACATTTTGGTCCCTTAGTGTAGGGAAAGACGACCAGACGCTGCTAAACGAAGCAAGCT
ATCAGAAGAGTGTTTACCAACGACAAACTCGTTGGGTTTAAAATTCTGGCCGGTCACGTCTTAGGGGCAT
CACTACCTCACTAGGGGGGGAGTGATCTGTAGCTGTAAATAATTCCCCAAAATCAATAGCTTTCTAAGTG
TTCGATATTGGATGCTGACCACGTTGTTTAAGTGGACTTGTTTAACTGAAGGCTTTCGGTCATGCATCCG
TACAAGATCACGTTTCAACTCGGCGTGGGACACTGCTCCTACGTTCACTAGTCAGCKTAGAATAAACGTT
CCTCGATATATTGATAACGTATCAAATATATATATTATATATTTGGCCAAGAAGGTTTCGATTATAGAAG
GTGCTACTGGTAGCTAATTGTAAAGTTAGAATACTAGTCGTATCCTCAAGATTATGTGGAAAGTTCTACC
GTCAGATTGGTCAAAAATGAGCTTCAATGTTACCAGTGCAAGGTTTGATTGAAAGGCGTTTCTGACACAG
TTAGCGTAGGACAAGGGC
>Nonaut6.1#LTR_Gypsy
GAAATATATTGACGTTATAGTCAGGCTAATATTGTGTTCTTGATCTGAGTTCTGTTGAAGTCCTGTAGAA
TAGACACTGGGTGGGAATCTAGTGTAGATATTCGTCTAAGATAAATTAACGTCCCACATACGTGTAAGAA
GTAAAAGGACTGTTATAACCAGAACCTCCTAAAGTTATAACCAGCATCCTCTCTCTCTCTACGTTTATAA
CATTGGCGACGGCATCCTTGCGTTTATAACATTGGCGACGGTGATTAAAACGGATCTACGCTTACGTATT
CAGTTAAGGTGAACTTTGTATCAAGAAAATGGATGATCTGAAAACCTTTTTGCAACAACAAAATACTCTT
ATCGAATTATTAGTCAAAAATATGTCGATATCCTCAAGAACTGATGTGTCTAATTCCACTATGACTCCGG
ATTCTATTGCTAATTCAATAGCTGAATTCAGATTTGATCCAGAAAGTGGAGTTACTTTTGAGGCGTGGTT
TAAACGCCATGAGGATTTATTTATTAATGAATGTAAAGAGTGGGACGAAAGTTCGAAATTGAGATTATTA
TTACGAAAGCTCGGAGTGTCCGAACATGAAAAATTCTGTAATTTTATCCTCCCAAAGAAGCCATCCGACA
TAACGTTCAAAGAAACAGTTGAATGCCTGACTCGTATATTTGGTGAACGGTCATCAATTTTTCACACTAG
ATACCAGTGTCTTCAACTTGTAAAGAAAGTACAGGACGATTACGTAACGTATGCAAGTATCGTGAACCGG
AGAAGTGAGCGGTTCCGATTACAGGAAATGTCGTCAGATCAATTCAAGTGCCTTATTTTTGTATGTGGAT
TACAATCTCCAGTAGATGCAGATATTAGAACACGGATTCTAACGAGAATCGAACAAGATCCTAATATCAG
TCTACAATCAGTATCTGAAGATTGTCAAAGAATGGTTAATTTGAAGCATGACACGAATCTCGTAGAAAGG
AACAGTGAACACGTTGGAGTTAATGCTTTACGTAAATCTTTAAATGGAAATAAAGATTCGAACTCCCAGA
AAATCCCAAATCAAGTGAAACACAAAACGTCATGTTGGCGATGTGGTAAGTGTCATTCTGCCAATGTTTG
CTATTTTAAAAAACGAGTATGCTTTCAATGTGGTAAATATGGTCATGCTCAAGTATGTTGTAAAAGTAGG
CCGAAGGTTTCTGACCGTGAGCATAAGTTCCGTAAACGAAATAAGATGCAGACTTCAAAATCAATACCGC
ATAACTCAAATGTTGTTCTGGCTACAAAAAGTGAGCATTTCTTCTCTAAAAGGAAGTATGTAACCATCTT
TTTCGATGGCAAACCGGTCAAACTACAAGTCGATACTGGGTCTGACATAACATTAATTTCTAGAGAAACT
TGGATTAAAATTGGTCGACCCCGATATCAACCTACATGTCATAATGCTAAGAGTGCGTCAGGAACTAATA
TTACTCTTCTTGGAGTAATACAGCTACCTCTCACGTTTGGTGAAAAGACTATGACCGGGAAATGTTACGT
ATCCGGGAACTGTCATACCAATCTATTAGGTATTGATTGGATTGATAAATTTGGTTTGTGGGATTTACCG
TTGAATGTACCGAAAGCAGAATCCCAGCCATGGCCAGAAACGACAAAGCCTTGGGTCCGACTACATGTTG
ATTATGCTGGACCAATAAGTGGACAATATTTTTTGGTGGTGGTTGATTCATACTCAAAGTGGCCTGAAAT
TTATGTGGTACGAAGACCATCTACGTCTGAAACACTGCTACATCTGAGACAATTATTTGGTAGGTTTGGT
ACACCTAATGTTTTGGTTTCAGATAACGGGACGCAGTTCACGTCGTTAGAGTTTGCGGAGTTCTGTAAAC
AGAATGGAATCGAGCACGTTAGAACTCCACCGTATCACCCTAAGTCGAACGGGCAGGCAGAGAAATTTGT
TGATATTCTTAAACGAGCTCTCTTAAAGATGGGAGGAGAAGGCAACGTANAAGAGGCTCTGCAACAATTT
CTCATTTCCTATAGAATTACGCCAAGTCCAAACTGTCAAGATGGGAAATCTCCAGCCGAAATAATGTTTG
GCCGACCGATTAGAACATTTTTCGATGTTTTGAACCCGAAAGACAGAATCAGTGGACTACAAAAAAATAA
CAAAGGGAATTGCCTGAAAATTCGAGAATTCAAAGTAGGTGACTCAGTTTATGCACGGGATTTCCGGCCT
GGCAAGCCAAAATGGATTTTTGGGTTTATAAAAAAACGACGTGGTACAGTATTATATGAAGTGATGGTCG
AAAATACACTAATTATTAGACATGTAAATCAACTGCGAGATAGAAAATGTGTTTATGAGTCATCTAAACT
CAAACCATTACCAATGGAAGTATTATGTGATACGTTTGATATTCCACCACCACCACCACAAGTTGAAATG
AGAAAAAATGATCTAGAATCAGAAGTTAGACGAAGGTCATTCAGGAAACGGAAACAAACGAAATTTTTTC
AAATAGACCCCAAAGTGAAATCATACGATCGAACTTCGCGAGGGAAGTGATGTGTGGGCGAAAATGATAA
TGATTGGTTGTCTTGATGAGTCAGACATTAGACAGGATGACAGGTGTTATGTATATATATATTTCCCTAT
CCTTATTATAGTTTGACACTTATTGAGACTTATTGACTGTTCCATGTGTCGGATTTTGGTGTGAAATATA
TTGACGTTATAGTCAGGCTAATATTGTGTTCTTGATCTGAGTTCTGTTGAAGTCCTGTAGAATAGACACT
GGGTGGGAATCTAGTGTAGATATTCGTCTAAGATAAATTAACGTCCCACATACGTGTAAGAAGTAGAAGG
ACTGTTATAACCAGAA
>Nonaut6.2#LTR_Gypsy
TGGGAATCTAGTGTAGATATTCGTCTAAGATAAATTAACGTCCCACATACGTGTAAGAAGTAAAAGGACT
GTTATAACCAGAACCCCCTAAAGTTATAACCAGCATCCTCTCTCTCTCTCTACGTTTATAACATTGGCGA
CGGCATCCTTGCGTTTATAACATTGGCGACGGTGATTAAAACGGATCTACGCTTACGTATTCAGTTAAAG
TGAACTTTGTATCAAGAAAATGGATGATCTGAAAACCTTTTTGCAACAACAAAATACTCTTATCGAATTA
TTAGTCAAAAATATGTCGATATCCTCAAGAACTGATGTGTCTAATTCCACTATGACTCCGGATTCTATTG
CTAATTCAATAGCTGAATTCAGATTTGATCCAGAAAGTGGAGTTACTTTTGAGGCGTGGTTTAAACGCCA
TGAGGATTTATTTATTAATGAATGTAAAGAGTGGGACGAAAGTTCGAAATTGAGATTATTATTACGAAAG
CTCGGAGTGTCCGAACATGAAAAATTCTGTAATTTTATCCTCCCAAAGAAGCCATCCGACATAACGTTCA
AAGAAACAGTTGAATGCCTGACTCGTATATTTGGTGAACGGTCATCAATTTTTCACACTAGATACCAGTG
TCTTCAACTTGTAAAGAAAGTACAGGACGATTACGTAACGTATGCAAGTATCGTGAACCGGGAATGTGAG
CGGTTCCGATTACAGGAAATGTCCTCAGATCAATTCAAGTGCCTTATTTTTGTATGTGGATTACAATCTC
CAGTAGATGCAGATATTAGAACACGGACTCTAACGAGAATCGAACAAGATCCTAATATCAGTCTACAATC
AGTATCTGAAGATTGTCAAAGAATGGTTAATTTGAAGCATGACACGAATCTCGTAGAAAGGAACAGTGAA
CACGTTGGAGTTAATGCTTTACGTAAATCTTTAAATGGAGATAAAGATTCGAACTCCCAGAAAATCCCAA
ATCAAGTGAAACACAAAACGTCATGTTGGCGATGTGGTAAGTCTCATTCTGCCAAAGTTTGTTACTTTAA
AAAACGAGTATGCTTTCAATGTGGTAAATATGGTCATGCTCAAGTATGTTGTAAAAGTAAACCAAAGGTT
TCTGACCGTCAGCACAAGTTCCGTAAAGGAAATAAGATACAGACTTCAAAAGTAATAGCACATAACCGTA
AGTTAGAGGAAGATATAGTGGTTGCTTCTATATCAATTGAACCGGAAATAAAAAAAGTGTTCTGTGATGC
TATCAGAATCCTACCAGTAACGGCAGAAGCAGTTCAAGAAGCCACGGGTAGTGATCCTCTACTTAAAAGA
ATAAAAGAAGCTGTTTTAAAGGGTTGGAAACAGGACAAAGCTGATCGAGAGTTTCACCAATTTTTCTTGA
GACGTGAGTCTATATCGATTTATGATAATTGTTTGATGTATGGTGAACGTGTTGTTATTCCTAGATCTCT
TCAGCTTTTTGTGCTTAAACAGTTTCACATTGGTCATCCGGGAATGAACAGAATGAAGGCTGTTATGCGT
AGTTATGTCTATTGGCCATTCATGGATAAGGCTGTGGAAGAATACGTAGTGAGATGTCGGCGATGTGCCG
AAGTTGCAAAAGATCCACCGAAGGTAGAATCCCAGCCATGGCCAGAAACGACAAAGCCTTGGGTCCGACT
ACATGTTGATTATGCTGGACCAATAAGTGGACAATATTTTTTGGTGGTGGTTGATTCATACTCAAAGTGG
TCTGAAATTTATGTGGTACGAAGACCATCTACGTCTGAAACACTGCTACATCTGAGACAACTATTTGGTA
GGTTTGGTACACCTAATGTTTTGGTTTCAGATAACGGGACGCAGTTTACGTCGTTAGAGTTTGCGGAATT
CTGTAAACAGAATGGGATCGAGCACGTTAGAACTCCACCGTATCACCCTAAGTCGAACGGGCAGGCAGAG
AAATTTGTTGATATTCTTAAACGAGCTCTCTTAAGGTGGGGAGGAGAAGGCAACGTAGAAGAGGCTCTGC
AACAATTTCTCATTTCCTATAGAATTACGCCAAGTCCAAACTGTCAAGATGGGAAATCTCCAGCCGAAAT
AATGTTTGGCCGACCGATTAGAACATTTTTTGATGTTTTGAACCCGAAAGACAGAATCAGTGGACTACAA
AAAAATAACAAAGGGAATTGCCTGAAAATTCGAGAATTCAAAGTAGGTGACTCAGTTTATGCACGGGATT
TCCGGCCTGGCAAGCCAAAATGGATTTTTGGGTTTATAAAAAAACGACGTGGTACAGTATTATATGAAGT
GATGGTCGAAAATACACTAATTATTAGACATGTAAATCAACTGCGAGATAGAAAATGTGTTTATGAGTCA
TCTAAACTCAAACCATTACCAATGGAAGTATTATGTGATACGTTTGATATTCCACCACCACCACCACAAG
TTGAAATGAGAAAAAATGATCTAGAATCAGAAGTTAGACGAAGGTCATTCAGGAAACGGAAACAAACGAA
ATTTTTTCAAATAGACCCCAAAGTGAAATCATACGATCGAACTTCGCGAGGGAGGTGATGTGTGGGCGAG
AATGATAATGATTGGTTGTCTTGATGAGTCAGACATTAGACAGGATGACAGGTGTTATGTATATATATAT
TTCCCTATCCTTATTATAGTTTGACACTTATTGAGACTTATTGACTGTTCCATGTGTCGGATTTTGGTGT
GAAATATATTGACGTTATAGTCAGGCTAATATTGTGTTCTTGATCTGAGTTCTGTTGAAGTCCTGTAGAA
TAGACACTGGGTGGGAATCTAGTGTAGATATTCGTCTAAGATAAATTAACGTCCCACATACGTGTAAGAA
GTAGAAGGACTGTTATAACCAGAA
>Fugitive#LTR_Gypsy
TGATGGTGTTGCTGCGCGCTGATTGGTTAATTCTAAACCGATCAGCCCGGGCATATTATTGGAGAAAAAT
CTAGAAGCTTCTTATGTATATACTATAAATATATGAACGTTATTCAAACTAGTGATTGCTGTTCACATAC
CATTATTATTTTGAATACAATTTCATTCCTGTTCAACGTGTTCTGATTTTGGGGTCTTGTCGAGTGTCAT
TGTGTAAGAATACTAAGCAATAGGAATAGCTGGGTCGTTTATTAGCAAAATACAATTATAACAGTGGCGA
CGGGGAAAAAGGAAAATTCATTCAAAATGCCTATATCAGATGACCAGCTCAGCCGAATACTACAACAACA
GCAAGCACAACTTGATGCATAAATGCGGTTGTTGGAGACTATGATGCAACAGTTTAGCATCCAAAACTCG
AGTTCACATGCTGTTTCAAGTACTTCTTGTGATACAGTTGCTAGCAGCATCCCAGAATTCATATATGACC
CCGAAAGTGGAAATACCTTTCTCACGTGGTTCAAGCGTTGGGAAGATACATTTAGAATAGAATTCTGTCA
ACAAGATGACGCATGGAAGACTCGGTTGTTGATGCGTAAGTTGGGAAGCAATGAGCATGCACGTTATGCT
GATCATATATTACCAAAGTTACCTTGAGAGCTCAGTTTCGAGGAGACAGTAACGCAGTTGTCAGAGATAT
TCGGCGAATCTTCCTCATTGTTTAGTATTCGATATCAGTGTCTGAACTTGGTGAAACGAGAAGCCGATGA
ATATGATGCTCTAGCAGACGTCGTCAACAGAGAGTGTGAAAGGTTCAAGTTACGCTCGTTGACAGAAGAT
CAATTTAAATGCCATGTATTCATCGAAGCTCTGCAGTCACCACAAGATGCTGAAATTAGAACCAGACTTC
TAACTCGTTTGGATCAAGACCCAAACCTCACACTCAGGACATTGACAGATGAGTGTAAACGACTACAAAA
CATCAGACACGACAATCAGTTAATTGAACAGGTAAATTCTAATTTAACCTGCAGTAGTGTAAATGCTATA
ACTAGGTTAAAAAGTCAGAAGCCGAATAAAACTCATAACAAACCAATGGATGCCTGTTGGTTATGCGGCG
ATTGGCATTATGTACGGTTCTGTCCATTTAAGAAGCATAAATGTCAGGTGTGCAACAGACGTGGACATAA
AGAAGGCCATTGTCCGCCGAATCGTACGTCCCAGCCCAAGAAGAAGTATAAACATCCTCCACGTGTGGTG
AAATCAGCTGAGTCTAAATCTCTTTCTCTGGTAGCAGCTTTTCAAACAGACTATGACATTCGGAGAAAGT
ATGTTACGATCCAGATTAATGGTATAGCGGCTCGTCTTCAATTTGACACAGCATCCGATATTACTCTAGT
GTCTAGAGAGACGTATAACTTGCTGGGAAAGCCGCCAATGAAGCCATCGAAGAAAACGGCTAAAAATGCA
TCTGGAGGCGTACTAAAACTAGTTGGCGAATTACAATGTGAATTTTCCTTCAATGGAAATAACTGTAAAG
GGGTATGTTATCTAACAGAACGACCGAACCTTGATCTACTTGGTCTAGATATGTTAGAAAAGCTTGGATT
AATGGATATACCCATCAACAGCGTGTGTAACGTGTCGTGTTCATCATTAGACACCACTTCATATGCAAAA
AAGACAGGTGAAAAGGTTCTGGAAAATCTTAAGAGAAAATTCGCCTCTGTTTTCCAGAATAGCCTTGGTC
ACTGCACTAAAGTGAAAGCTCATTTACCCCTAAAACCAGATGCCAAACCCATTTTTCGCCCGAGACGTCC
TGTGCCATATGCTGCTCTTGAATTGGTCGATCAGGAACTTAATCGTTTGCAGCAAGCTGGTGTAATCCAA
ACGGGTAATTACTCTGCATGGGCCGCGCCGATTGTAGTGATTAGAAAACCCAATGGAACTATCCGCATAT
GTGCTGATTTCTCAACGGGTTTAAATGCTGCATTGGATGAATATCAATATCCATTACCTGTTCCTGAAGA
TCTGTTTGCTAAACTAAATGGTGGTACATGTTTCGCGAAAATAGACTTTTCAGATGCCTATCTGCAAGTA
GAGGTAGATGACGATAGTAGAGGGCTTCTGACTATCAACACTCATCGAGGGTTATTTCAATACACCCGCC
TACCATTCGGCATCAAGACCGCACCTGCCATCTTTCAGCAAATAATGGATACAATGCTAACTGGCATACC
GGGTGCAGCAGCTTATCTAGATGACATCATAGTTATGGGTTCCACTAACAGTGAACTTTCCGATCGTCTA
CACCAAGTTCTCAACCGAGTGTTGGAGTATGGTTTTCAACTACGTGAAGAAAAGTGTATCTTCTTCATGC
ATTCGATCAAATACCTTGGTTTCATCCTAGATAAGAACGGCCGACGACCAGACCCTGCCAATATAGAAGC
TATTCAGAAAATGACCGTACCAACTGACGTCCCTTCATTAAGGTCATTCTTGGGATTAGTTAGTCACTAC
AGCACATTTTTGCCTGAAATGCATCGAGTGAGAGGCCCTCTGAATGAATTACTATCGAAAGATAAACCTT
GGCAGTGGTCAGCAGAATGTCAAGCACCCTTTGACAAAGTCAAGTCAATGCTCAGCTCAAAGCTTCTCTT
GACACACTTCGATCCCAGCTTGGAAATTGTTGTCGCATCTGATGCATCTAGTCACGGAGTTGGAGCAGTT
ATATCACACGTGTTTCCAGACAAAACAGAGAAGACAATCGCCCATGCTGCCAGATCACTTACCCCAGCCG
AACGCAACTACAGTCAAATCGAAAAGGAAGCTCTGGCAATCATTTTTGCTGTCAAAAGATTTCATAAATT
GCTTTACGGCCGTAAGTTCACTCTGTTGACAGACCACAAACCACTGATTGCAATATTCGGTTCCAAGAAA
GGGATTCCTGTCTACACAGCTAACAGACTACAGCGCTGGGCAATAATGCTTTTGAGCTACGACTTTAACA
TAAGGTATCAGTCAACCAATACTATCGGTCAAGCCGATGCCCTCTCACGACTTATTGGAGTTCAGCATCC
TGGACCGGAGGACATGATCATTGCCTCGATATCAGTTGACCCAGAAATACGGAGTGTAGTAGCAGCGGCA
ATCAGAAACACTCCAGTGTCGTCAGATGAAGTCAGAAAAGAGACTCTTCGAGACCCTATTTTACAAGAAG
TCAGAAAGTTCCACCTAGAAGGGTGGCCCTCGAAGATCAGTTCAACAGAGCTTCAGCAGTTTTATCGGCG
CAGATTATCTCTTTCAATCATCGACGATTGTCTCATGTTTGCTGAACGAGTCATAATCCCGAAGAAGTTG
CAACCAGCAGTCCTCGAACAGCTACATGCAGGACATCCCGGAATAAACCGCATGAAAGCTCTAGCACGAA
GTTATGTATACTGGCCACAATTAGATACCAAACTCGAGCAGCTATCCCGTTCGTGTACAAAATGTGCATT
GGCAGCAAAAGCACCACGAAAAGCAGAGTTGCAATCATGGCCGATACCACAGTCACCGTGGCAGCGTATA
CATTTAGACTTCGCTGGTCCATTACATGGACAAACTTACCTTCTGGTAGTTGACGCATACAGCAAGTGGC
CGGAAATCTTCATCATGGAACATCCAACTGCAAGCTGCACAATCAAAAAGCTACGTCAATTATTCAGTCG
TTTCGGGGTTCCAGAACAAGTAGTCAGCGACAACGGCACACAATTTACATCATCTATCTTTTCAGAATTT
TGTCAGCAGAACGGAATCAGGCACATCCGAATACCTCCATTCCATCCGAAATCGAATGGCCAGGTAGAAC
GCTTTGTTGGTACGTTCAAAAATGCCCTAAAAAAATCAAGAGGGGAGGGTACCACTGACGAGATCTTAGA
GAGGTTCCTGTTTATCTACCGTTCTACACCGAACCCTCAAACAACAAATGGGGTCTCTCCAGCGGAAGCG
TTACTTGGAAGAAAAATAAGGACACATTTCGATGTTATCCGTCCGACGCCAGCTCTTAAGCCGCAACGAA
ACGTGATGATGGAGAAACAGTACAATAGTCATCATGGGGCACAAAAACGATTGTTCACGGTGGGTCAAAA
AGCACTTGCTGTGGACTATCGTGGTAAACATCCTACGTGGACAGCTGGTCGGATCGTGAGAAAGAAAGGG
AATGTGGTTTATGAGGTGTCAGTTGGTTCAGAAGTTTGGATACGTCATGCTAACCAACTGAAAGCAACTT
CGATAGCCAGCAGCGAGAATCGACATCGAATACCTCTTGACGTTCTGCTAGACACCTTTGAAATCAAAAC
GCCCGGAACAGACAGGTCAGTTTCTGTGCAAGCAAAGAGTGATACAACTTCCTTATTGCCTAGACGATGG
ACAGATCGAAAGCGCAGGCCAGTCACTCGGTTGCAGTTGGACCCTAGCACCAGATCCTACGAATCTGCTC
AAGGGGGAGGTGTTAGTGGGACATAGATTGGATGTTTCATGTATACATTTTTCATGCATGATGGTGTTGC
TGCGCGCTGATTGGTTAATTCTAAACCGATCAGCCCGGGCATATTATTGGAGAAAAATCTAGAAGCTTCT
TATGTATATACTATAAATATATGAACGTTATTCAAACTAGTGATTGCTGTTCACATACCATTATTATTTT
GAATACAATTTCATTCCTGTTCAACGTGTTCTGATTTTGGGGTCTTGTCGAGTGTCATTGTGTAAGAATA
CTAAGCAATAGGAATAGCTGGGTCGTTTATTAGCAAAATACAATTATAACA
>Saci4#LTR_Gypsy
AATCCCACGCTCCACTGTGACTGCGCGAAGATCGAAATAAAGACCTATTCACTACTTCTCTGGTTTCTTC
TATCAATAGCACGAGGGTTACCTTAAGGCACGAAAGTGGTGAGCCCTTTTTGAACACAAATTTAACCTCA
TTTCGGTTATTAATCTTTTCTTTTTTTTACTTAATCGTAAAAGTAGACCGGATTATCCGTAAACTAAGTT
GAGTATATAACTAGTTTACTCCGTATTATCTTAAGTTATTCGTGTTATAGTAACCATTTTTCGTGCTAAC
TTTATTGCTATATTTGTCACATACCTCATGTCAGACTCAATAGAAACCCATAATCTGGAGGATTTGTCAC
CAGTGGTGATAGACACTGTTATAACTACGAAATCCCGACTTCCAGAATTTGATCGTAGTGATCCTGAGTT
GTGGTTTGCTCAACTAGAGCATTATTTCACAAGACACAATATCAAATCTGAAGGGATTCGCTATAGAGAC
TTGTGTTCTATCCTTCCTCCTTCAGTCGCCAAAGAAGTCCGTGACTTGATTTTAGATCCACCATCACCAC
AACCATACACCATCTTAAGACGAGAGATAATAAACCGTTTATCATTATCAGATAGTCAAAGAATCCAAAG
ACTTTTTCAAGGTGAAACACTAGGTGATCGGTCGCCGTCACAGTTTTTGCGTCACCTCCAAGTGTTAATG
GGTGATAACACAGGGGGTGAAGCAGTCCTAAAACAAGGATGGATACAAGCTCTCCCAAGCTACGTCCAAC
ACTGTTCGGATGCACAAGATCCTGAAACCTCATTATCTCATTTAGCGCGTATAGCCGATAGAATAATGGA
GAGAGGTCCTCCAACTGGACCAGGCACAATAAATCACACACAAAAAGTAGAATCAGCAAAAGACCCCGTC
ATAGAAGGACTCATTGCGAGTGTTAAGAGTCTCACTGAGGCTGTCACCAGAATGCAAATGGGTCATAGAA
ACAGGAGCAGGTCACCACAACGACCACGATCCAAGTCACAAAACAGGTCACAAATGTCCAGACAACCTGG
GCAGTTTTGTTGGTACCATTGGAAGTTTGGTGTCAACTCAACCAAGTGCATGCAACCATGCGCCTGGCCT
AAGCATAATTCTAAGACAGCGGGAAACGAGTAACCCCTCCACAGGTCACGACGACTGAGGAGGGGCGCCT
AAACAGTCGCTTGTTTTATGTTAGAGACAGAAACTCTGGCTTGAATTTCTTGGTGGATACTGGCGCTGCT
CTTAGCATCATCCCTCAAAGTAAAACTGAGATTAGTCGAGAAACATCATCAATTACACTTCAAGCTGCAA
ATAAAACTAAAATTGCGACATTTGGGCAGAAAAACTTAACCCTAGATTTGGGGTTCAGGAGGCAATTCCC
TTGGGTTTTCACGGTAGCCGACTTAGATCTGGCAATACTGGGGATGGACTTTCTAGAGAGATACGAATTT
CTAGTTGACACCAAGAAACGGCGATTAACACTAAAAGAAACTTCGTATTACACAAAAGGCAAAGAAAGTC
ACATCAGCTCTCTTAACTTGATTCAAACTCCTCCAGTAACAACAGCGAAATTCCAAGATATACTCGCGGA
ATTTCCAAACTTAACTAAACCAAACCCACAGCCTTCTAAAGACAAACTAAAAGTAAGTCACACTATCAAA
ACCGAAGGTGCACCGGTTTTTGCAAAACCCAGGAGACTAGCACCAGATAAGCTCAAAATCGCTAGGGCCG
AGTTTGATTATATGCTACAACTGGGTATTATCCGTCCCTCTGATAGTCAATGGGCATCCCCTTTGCATAT
GGTCCCAAAGAAAAATGAAGGTGACTGGCGACCGTGCGGGGATTACAGAGCCCTCAACCGTCAAACCGTA
CCAGATAGGTACCCAATACCGCATATCCAAGATTTCACAAACGGTTTACACGGTATGAACATATTCACTA
AAATTGACTTAGTCAGGGCATATCACAATATCCCAGTGGCTGATGAAGATATCCCCAAGACAGCTATTAC
AACACCCTTTGGCTTATTCGAGTTTATACGCATGCCATTCGGCCTGAGAAATGCGGCACAGACATTTCAA
AGATTCATAGACAATCTACTTCGAGATATGCCATTTGCGCAGGGGTATATAGACGACTTGTTAATTGCCA
GCCCCGATTTGCAATCACACGAACAGCATGTAAAAACAGTGTTAAAAAGACTGGATGAACATGGAATAAA
CATACATCAAAGTAAGTGTGTTTTCGGTGTTCAAACTTTAGAATTTCTCGGTCACACAATAAGCTCAGAA
GGGATTAAACCGATCAAAAAAGAAGTAGACACCATTAAACAATACCCCATACCTAGTTCTCTAACACAAC
TGAGAAGTTTTCTAGGTCTAATTAACTTTTATCGCAGATTCATACCAGGCTGTGCACAATTAATGCAACC
TTTGACAGATTCACTAAAAGGAAAACCAAAAGAATTCAAACTGTCTTCTGACGCTGTCGAAGCTATTAAA
CAGCTTAAAGATAAATTAGCTCAAGCAACTACGTTGATGTATCCGAATTCTCTTTCCCCACTTGCTTTGA
TGGTGGATGCTTCAGATAAAGCAGTAGGCGGTACCCTTAACCAACTGGTTAAAAACGCCTGGAAACCAAT
TGCTTTCTTCTCAAAAAGACTCGCTCCAGCAGAGACAAGGTATTCTACCTTCGGGCGAGAACTTCTTGCA
ATCTACCTAACCATTAAACACTTCCGACACATGTTAGAAGGCAGGGAATTTATGGTCTTTACGGATCACA
AACCACTAACGAATGCACTAAAAGCGAGAGCTGATAAATACTCACCTCGAGAAGTCCGACACCTTGACTA
TATATCACAGTTCACAAGCGATATCCGACATGTCAAAGGTCAGGACAATCAGGCGGCAGATGCTTTATCT
AGGCTAGAAATAAACGTGCTACAGCAGTCTACAGTAAACTTCGAGACGTTGAGAAACGAACAGGAGCAGG
ATTTAGAATTACAAAACCTGCTTAAAACAAACAATTCAAGTCTTAATTTAAAACAGTTCCCATCACCTGT
CGATGGTATTCTAATCTACTGTGACACGACCAAGGCAATGCCGCGACCTTTCGTTCCCAAAAGTATGCGA
AAGTTGATATATAATAACTTTCATTCTTTGTCTCATCCTGGCGCAAAAGCTTCAACAAAACTAATCAATG
CCAGATATATATGGCCGAATTTACAGAAGAATGTACACAAATGGGTTAGAGAGTGTTCAGCATGTCAACA
ATCAAAGATAAATCGTCACACAAATTCACCCATAGGTGTTTTCTCGCAACCAGATGCACGTTTTGCCCAT
GTGCATATCGACTTGGTAGGTCCTTTACCACGTTCAAACGGTTTTAATTATCTTTTTACATGCATAGATC
GATTTACCAGATTCCCTATAGCCATCCCGATAGCGGACATCACAGCGGAAACAGTAGCCAAAGTTTTCAT
GCAGAACTGGGTAACCATTTTTGGTACACCTATAACAATAACGACGGATAGAGGAGCGCAATTCGAATCC
GAACTATTTAATAACTTGGCTAAACTTCTAGGCTCCAATAGGATACGATGCACTGCATATCATCCTCAGG
CTAATGGGATGGTAGAACGTTTTCACCGTCAGCTAAAAACCGCTCTTATATCTCACTCAAACCCGAATCA
GTGGACAGAATTCCTACCGTTAGTTATGTTGGGAATACGAACATCTGTCAAAACTGACGCACAGTGTTCA
GCTGCGGAACTGGTTTTCGGAACAACTCTGAGACTACCAGGTGAATTTATTAACCCTAATACTAACAGTC
AAAAACTTAATATAGAAAATTATGTAGATCAACTACGAGATCACATGTCTAAACTTAAGCCGATTAATAC
TCGTGAACAATCGCGCGCCGTATATATACCTAAAGACCTAAGCAATTGCACGCACGTATGGATAAGATGT
GACAAAATAAAAGCACCACTCAGTCCTCCATTTGAAGGTCCTTTCAAAGTCGTCTCAAGGAAATCTAAAT
ATTTCGTGATAGAAAAACATGGAAACATCGACACAGTAAGTATTGATAGGCTAAAGCCGGCTTATCTAGA
TCATGAACCACCATACGTGTTGTTAGATCGTTTAACTGACAAATCCATTACGGAATCAAAATATAAAGAT
GATAAATCTTTACAAATGACTAAAACGGTTCGCTGGGCACATCCGATTAGTCAGTCAAGGATGTTGACAG
TTTCGACTGCAGGATAAATCTAACCACGTAGCTAATCAGACCCTGCATCTACTTAAAAATAATTTTTTTC
TTCATTCCGCCTCACATACAACTCCCCAGAACTTTTACCTTTGATATATAAGTGTTATGTTAAATATTTT
TTTTTAAATACTGGACACATAAGCTAGGTATTCCGAAACGATGGCTGAGGATTTTATTCAAACTCGTACA
ACTTACACTGGCAAATACAACGAATTCAAAAAGCAACCCAGGCGAGTTTTATAATTTCTTTTTCTGGTTA
ATTAACTATACTGGCTATACATATATACCATATGAACTAATTCTAAAAGTTTTCGGTCGAAGATATGTTT
AGTAGCTTGATACAATTACTATGGTCAAGTACTTATTAAAGTTCTCATCATTTTTTTTTAAATTTCTGAC
ATTTAAGAATCAATAACCGTGAAGATATGGTACAGTACGTTACTGTAAGGTTACTATCTTAGCCGCGTTG
ATTCCACATACCTAATTTTAAACACAACGTATAAAAGAACTGTTAAGTAATCATAACATTGAACTGACGA
TATGACTATCGTGGCTATGTTAACGTTAAACCAATTATTATTAGTGGCCCATACAAAACCCTGGAACTTA
ACACTAGCGTTATAAAAAAGACATGTTATGTCAATAGCTTATATATATACTTTTTTTTCTCGGTTTAATA
ATAACGTAAAAAGAGTATTTGACACAACTGTACTTGATCCGCATACTCAACACAATTTTTTGCTTCTTAA
CCGTATATTCGTTTCCGTTTTGTGGATTACTCTGATGCACCCTTGGTTACGCACCTAGTTGTAAAAAGCG
GTCATCACCGGCTCAAGGTCATGCACTCGATCGATTTTGTTAAAGAGTCCAACTTCTAGCAAGTTCACCC
TTTTACATATACGCATTACAAAAGAGTTTTTTTTGTTTTGTTGCTGTTTTCATGGTTCTTCGTACACAAG
ATATCTACACTATGTTTATTTCCTTCCAGAATACCAATCCGTTCTGGAGGCCAAGCACTTACATGAACGG
AACAATTATCAATTGCATTTATGTATTTCCATTTTGTATCTTATTATTTTATGCAGGCAGTGGAGCAGTT
CTTCAGGTTTGCTTGATTTTCACCATTACCTTTGAAGTAGACTCTTCTTTACTTTTTACTTGAGGGCGAC
TCAAGAGGCAGGTGAGTAAACACCTGATAGCCGGTCTGAGCATGGAAAAATCGTACCTCACCAACATGGT
GTTGGGTAGCCCGCTCGCGGCACTTCCTCAGATATTCTTATTCCACATTCTCACACTTTCTCTTGTAAGT
ACGCAGCAAACCGTCAGCGATAGTTGTAGAAAAGATCACATGCTACAAAGTAAGATGACAAGCTAGTAAA
TGAAGAGACATCCATGGACTATCGTTTAAAGCGTTAGTCGTAACTGATTGTAAGTCAAATAGTGAGCGAG
TTGATAATTTCGCCTTGGGATGAGAAATAGAACGAAGGTGTTTTCGATAGATAGGTTAATCGAACCGACG
TTCCTACGGAAGTCGATTCTAGGGGGAAGCTAATGTAACAGCTCAGGTTGGTTGGTTAAGAAGTGACCCC
CAACAATTAAGCATATGCTANAACAGTATTGTTCAAGTATTCATTCACTTCCTTACCTTTTTGTAGCCGT
ATATTCTCTACTATCTTATATGGAATGTTGANGAGCCTTTGTTTGTCTGAAACAGATATCCCACGCTCAA
CTTGTGACTGCGCGAGATCCGAATAAAGACCTATTCACT
>Saci5#LTR_Gypsy
AGGAACAATGAAGCCTGAGGCAATTGAAGAACATTTTGCAAATAGTGTATCATAGCATGGTTTTTGTATT
TTACCAAGTAACGTTGTAATTTGTGCTAAATACATAGTTGGTTGTCCTCACCTGTGTTCTCATTCACAAC
ATTTGGTGTCGCTGCCTCCAAGGATGAAGATCCCATGGCCGAAGGAATTTGAGGACGGAGATGTGATGAG
CTTCCTGAAGGAGTTCGAAGCCGTGGCGGAGCTGGTGGGAGTGAAGGAGCCGAAGGCGAAGACGGTGGTG
CTGGGGACGCTGCTGAGAGGCAGAGCGAAAGCTGTATATGACAGCCTGGACGGTGCGGGCGGTAAGACGA
CATGGGAGGCAGTCACGGAGAGGTTGATCGTGGAGTTCGATAGCCCAGTGGACAGAGAAGAAGCACTGCA
GAAGTTCCGAGTGGCGAAGTTGCCGATCGATGGTGATCCGCTGGTGCTGGCCGTCGAGCTTACCAACTTG
CTGCGTCGCCCGCTGCCAAATCTGGATGAGGAGTCGGAGGCACAGTTGTTGGCGTCGCAGTTTATCGAGA
GCGTGCCAGTTGCCGTTTCCCAGCAGCTGAGACTGGTACACGCCGCGCAACCTATGGATATCAGTGAGCT
TGCAAAGGTGACGCGGCAGTTGATGACACGAACAGTAGCTCCGGTCGCGTGCGAAAGTCAGGAGATAAGC
AGCATTGAGAAGAAGATTGAAGAACTGCAGCACGAGATTGCGGCATTACGAGTGATTCGTAAAAGGAATG
ATAAGTGTTTCGCATGTGGAGGGACAGGACACTGGAAGATAAACTGTCCAACACGACGAAAACGGAGATA
TTTTAGACGTTACGTGTTTCCTTCTTACTCTAGGGATCTGGGGGTTGTTGCATTAGTAGATAGAGGGGCA
GTCTATGCAAGAGTGAACGTAAATGAACTAGATTTAGTGTGCCTAATCGATACAGGGGCAGCAGTTTCGT
TAATAGGTAAAGAGCAATGTAAGAGATTCAAGCCGTGTAAAGTCGCAGTTCACACTATAGGAGGGCATAT
GTTAGAGGTATTAGGCGTGTCTAACAGTATCGTAAAAGTGGATGGTTCGGCGATAAGTTTCCCGTTCGTG
GTAACCGCAAACCTGTCGAGACCAATATTAGGAGCAGATTTCCTAAGAGAAGTAAAAGCCGTAGTTGACC
TAAGAAGCGGTAAGGTGGTCACGAAGTACGGTTCATTCCCAATACATGAAAGTAGCGAGGTGGCTGAGGT
TAGAGTGGCAACAGCCGTTCCGACGAAGAAACCAAGCATCACCGAGTTGTGCAAAAAGTATGCGAAGCTG
TTCACTGGAGAAGGAGAACCGTACGGATTTTGCGACAAAGTAAAGCACGAAATCCCGATAAAGAACGATG
GAGGAAGTATATTCACAACACGTCGTGTCCCTGTGCACTTAGAGGCTGAAGTAAATCGACAGGTCCAAGA
GATGCTGAAAGAAGGAATAATTGAGGAGGCGGACAGCCCATATAGCTCACCGGTACTCTTAGTAAAGAAA
CCGAATGGGAAATATAGATTTTGTGTTGATTTTAGAGAACTGAATAATATAACAGAACTAAAGCCGTGTG
CAATGCCAACAGTAGTGGAAACATTAGATCGGCTGCAGAATGCCACGGTGTTTACAGTGTTGGATTTGCG
GTCAGGTTATTGGCAGCTGCCTATAAAAGAGAGCGATCGAAGCAAAACAGCATTTACCATACGTGATAAA
CAATATCAATTTAGACGAATGCCGTTTGGATTGGCGGGTGCGCCATTTACGTTCAGAAGATTAATGTCGC
TACTGCTCAGGGATCTAGATAATGTCGAAGTGTATGGCGACGATGTAGTTGTATACAGCCAGACAGAAAC
AGATCATGCCAAGCATGTGGAAGCGGTCTTAAAGCGAATTGAAGAATTCGGACTTCGAATTAATAAGGAC
AAGTCACAGATGGCGAAAAGTAGCATCACGTTGTTGGGGCATAAAGTGGGAAATGGAGAAATAAAGCCAC
TGCCGGAGAAAATTCTGACCATAAAGAACGTTGCAGTACCGAATTCGAGAAGGAAATTGAGACAGTTCCT
GGGAAGGGCGGCGTTCTACAGTCGGTTCATCAAGAATTTCAACGAAATAGCAGCACCTCTTTATAAGTTG
TTGAGCAACACTAAATTTTCGTGGACTGAAACCGCCCAACAAACGTTTAATCAAATCAAAAACGTGCTGG
ACGACCGCCAGATGACGCTAAGACTGCCCGAACTGGAGAAACCGTTTACAGTGACAACAGACGCAAGTGA
CCATGGTATAGGTGCCGTTTTAAGTCAGTCTAATAGAGTGGTGGAATACGCAAGTCGCGTTCTCACGCCT
GCGGAACAGAAGTATTCAACGATTGAAAAGGAGTGTTTAGCGATTGTGTGGGCAGTAGACAAGTGGAGAC
CATATCTGTTAGGTAGACGATTTCACATCGAGACTGACCATAAACCTCTGCAGTGGCTACAAACAGCACG
AGACCCACGTGGGAAGTTGGCGCGATGGATGATACGTCTGCAGGAGTATGACTTCAGTATCGGGCATGTT
CCAGGCAAGGAAAATGTAATGGCGGACTACCTGTCAAGACCAGACATGGAAGCCGAGCTTCCATTGACAG
CATACGCAGTGAACAGTATAGAGGGAGACCCACTAGAACTCGTCCGGCAACAGAAATCTGATCCTAAACT
TCGAGAGGTAATCAGAGTGATAAGAGAGGAGGCAGATGTTGACAAACGAGCAATGGACAAGGAGGTAATA
ATGTTGCTTCGTCAAAAGGAAAGACTGAAAGTGAACACATATGGAGCTCTGGTCTGGCAGGATGATGACA
AAAATTGGGTGGCTGTGATCCCGAAAGACTGGCGGCGTAAGATGATACACGAATGCCATCAGGTAGCGCA
CACAGGTATCGCAAGAACGACAGATTTACTACGGCAAAGTGCATACTGGCCAGGCATGAGAGACGATGTG
GCCCAATATGTGTTGACGTGCCAGCAGTGCCAATTAATGAAAAGCGATAGATACATGCAACCGCCATTGC
AGTCGGTCCCAGTAACCGCAGTCGGTGATCTATGGTCGGTAGATGTGATGGGACCATTTCCACAGACGGA
TAGCGGCAACCGATACTTACTAGTAATGACGGAACATGCTACACGATGGGTCGACGCTGTACCGATTGCC
GACCAGCGGGCGAAAACAGTGACCGAAGTAATAATCCGGCACATTGTAGCGGGTCATGGAGTACCGAAGA
TGATACTAACCGACCAGGGTCCCTGTTTTGAAAGTGACGAGTTTAAGGCCCGTTTAAAGCAGTTCGGCAT
CAAGAGGATACGAACTACACCGTATCACCCTCAGACGAACGGGCTTACGGAAAGAAACAACCGGACATTA
AAGGAATGGTTAGCATCTAAAGGAGGGAATTGGGAGAAAGAGTTACCACTAATTTTGCTGGCGCATCGTG
CCTCCATCCAAGGAACAACCAAGAAATCACCTTTCCTACTTATGTATGGTAGACAGCCACGACTTCCAAT
GCATAGTAAAACGTGGCCACAGCAGCAGAAGTGGACAGCAACAAGATTAAGGAAATAGAGGACGGAGGCA
ATAAAGAACGTGAAAGAGAAACAAATATCAGACATCAAGAAGGCGGAACAGCAGAGAAGAGCGTGGAAGC
CTTTTAGAGTGGGGGACCTGGTAAAGTGTAGAGAACGGAGAGCTAACACTGAAGGAGGACCAGGGTCAGG
AAAGCTGATCCCGAAATGGGAGGGACCGTACATTATCACGGAGAGACGCGGCCCAGTTTACACGATCCGG
AGAGAAGACAAGCAGAAGCGTGTAAATGCCAGTCAACTGCAGAGATGGTTTCAAGAACATCATGAGCACG
AGTCACGAACAGCACCAAAGGAGACAATGGTACGCCGATCAGAAAGATTGCGAGAACAGCTTATTAAAAG
GGGGGACGAGTGTGGTGTGAGCTACTGATATCAACATAAGTAGTATATATGGTGAGTAAGGAATAGAATA
TCTGACAGCAGAAGATTGAGAAGATCAAGAAGAGAAGAACAGAAATAAAAAGCAATTTGTGTGAAAATCC
AGGAACAATGAAGCCTGAGGCAATTGAAGAACATTTTGCAAATAGTGTATCATAGCATGGTTTTTGTATT
TTACCAAGTAACGTTGTAATTTGTGCTAAATACATAGTTGGTTGTCCTCACCTGTGT
>Cercyon#PLE
ATGGTTCATCTAATGATAACGGACGCACATTACAGGATCCGCAAATACCAACATGTCATAGAGGACCAAA
AGAGGAAGCTACAACAGACACTCACACCAGAACACTTCGAAACCTTGTCAACAGCCATCGAAACATTATG
CAAACGACACAAAGAAAAAAGAAGAAATATCCTTAAAAAGGAAATATTCAAAATCTCAAAACCAACTATA
GAAGAAAACACAAACAACAGCGTGGTCAACCTATCAAAGCAACCACTAACAAACACAGAAGAACAGCTAC
TCCGAAAAAGATTAAATTACAATACAAGCGATGCCCCAAAACTAGCATTCTACGCAGCACTAGAGTCATT
ACTCAAAACGTCCGGGATAAGTGAGGAAACGCAACAGGAAATAAGACAATCTATAATACCACTAACTCAA
CGGATGAAGGGCAACAACCAACTGACGTCACAAGAACAAACAGCTTTGAAGAAACTCAGAACAGGAAAAG
ATATTGTCATCGTTCCAGCAGACAAAGGACGCACTACGGTGATTATGGACAAGGAAGAATACATCAAGAA
AGCCGAGGAAATACTCGAAGACAAAAGTACATACAAACCGATGGACATAAATCCAGTCAAAAAACTAGAC
AATCGCATTTCAAAAACTTTAAACAAACTCGTCAAAGCAGGAGAAATAACGAAGCAAGATCAATGGAGAG
TGAAATCTAATGGACCAGTACTCCCTCGGTTCTACGGCAGACCAAAGATACACAAACCAAACATCCCACT
ACGTCCAATTGTAGCACTACCAGGAACACCAACGTACAATTTATCAAGAGAAATCTCAAGAATACTGAAA
CATTTTGTAGATTCGTCGAACCACTCCTTCAAATCAGCCACACAATTCCTTGGTCAGATTAGGAACATTC
AAATCAACGACGACGAACTAATGATATCCTTCGATGTAACAGCACTATTCACTTCAATTGAACCAAACCT
AGCAAAAGAAACTCTGTCCTTGCTTCTAACCAACGACGAAAACCTCGCGAAATACACGAAACTTCAAAGT
CAAAGCCTACTTGAACTCATGGATCTATGTCTAACAACATATTTCCAATTCAATAACAAAATCTACAAAC
AAACAAAAGGGACACCAATGGGATCACCAATATCACGACTTTTCGCAGAAGCAGTGATGCAGAGACTAGA
AGCCTCGATCTTACTAATGATCAAGCCAAAAAATTGGATTCGCCATGTAGACGACACATTCCTCATAGTC
AAAAAGGAGGAGCTAGAACACACCTACAAGCTGATCAACAACGTCTTCAATGACATCAAGTTCACAATGA
AACAGGAGTCAAATGACAAGCTACCATTCTTGGATATATTAATCACCAGAACCAACACAAAGAAACCGGA
GACTCAAGTGTACAGGAAGCCGACCCACACTGATCAAATCCTCAACTACAATAGCAACAGCCCAAGAACT
CACAAAGTCAACTGTGTTCATACTTTGTTCAAGAGAGCGAGGACACACTGCTACACAATTCCAGCACAGT
TATATGTAGTTTTATACTTGAAAACCATCCTTCAAAAGAACGGCTACTTAATCAATTTCATCAAAAAATA
CCAACCGCATCCATCATCAGAAATAAAGTCAACTACAGAAATCAACAAAAGGATCACCATACCATACATA
AAAGGTATATCGGAAACGACAAAGAGACTGCTAAAAGCCTTCAGAATAAATGTTGCTCACAAACCAACAA
AATCCCTCCATTCAATCTTATGCAAACCAAAAGATGAAATAACAAAAGAAGACAAACCAAACATCATCTA
CAAAATAAATTGTGCCAACTGCAACAAACACTACATCGGACAAAGCGGACGCCCTCTTCATCTTCGCCTG
CAAGAACATCAATTAGCAGTCAAACACCATGACATGTCTTCACTTATATCCATGCACGTGGACAACTACA
GACACACATTCGACTGGAAAAATGTGGAGATTTTGGATAGAGGCAATTCCAAAAACACCAGAGAATTTGT
AGAAGCTTGGCACTCAGGTCAATCAGCAATAAACAAACACATTGAAATCAATCCAATTTATCAACCAATC
AAGAAAATTATGCAGGAACATAGGAGCAAAAATCAAACCAATAGGAGATACAACCAAAACAAAGAAATAA
ACAATGACAGATTTAAGGTCAATAAGAACCAATCGACATCGAGGTGCAGAGGACAAGCTGTGAATCACAT
GTGGAGAAATTCAAACACTTCACTTCTACCCGAAGTTTGTGCTGATGATCTCGTTCAGAAGGACGATGAA
AGCTCCACGACCAAACCATCCAGCTCAGAGAACAAACCAACATCAAAATCATCCACCTGA
>Perere-10#PLE
AANCGTTATCATTAGGCCCTAAGTTTTGTGATTTTAAGACGGTTAATAAGATGGACGTCGAAATTCAGTT
TGAAAATCTGTATGCCCAAACGGCAGAATTAGTATCTTCTTCAAAAGATAATGTCGAAAGTTTCAAATCA
ACACTAGTAGACTGTTGCTTTAGATACTTAAATCATGGACATAGTTCGAAAGGAATTTTGACGAATAAAC
ATAAGGAAGCTCTAAGAAAACTTAAAACTAATGACAATTTATTAATCACTAAACCAGACAAAGGTTATGG
GATAGTACTCATGGATAAAAACAACTATATAAACAAGATGAAAGCCTTTTTAAATGATCAAAGTAAATTT
CAGAAACTAGTAGTGAAGAATGACTTGGCAGATAAGATTGAAAAGCAAATAATAGATTCGTTGAAACAAA
TCAAACAACAGGGTTTTATCTCAGAAAAAGTGTTCGAAATGTTAAAATCTATAGGAACGAGAACACCAAG
GCTATATGGCTTGCCAAAAATACATAAAAGTGGCTTGCCCCTTCGACCCGTTTTAGATATGAATAACTCA
GCCTACCACACTATAGCAAAATGGTTGATGCAAATTCTCAAACCACTCCACAAGGAAATTGTTAAACATA
GTGTCAAGGATTCCTTTGAATTTGTCAATAATATAAAAAATCTATCGCTCAAGAATAAATTTATGATATC
ATTAGATGTAACGTCCCTTTTCACCAACATTCCTCTACTTGAAACGGTGGATTTCATTTGCAATGAATTA
ACCGAGAGGCACACAGAAACCGTAATTCCCGTAACCGCAATAAAACAGCTAATTCTTAGATGCACAATGA
ATGTTCAATTCCGATTTGACAATGAGTATTATAGACAATTGGATGGGGTAGCCATGGGGTCACCATTGGG
CCCTATACTGGCAGACATTTTTCTGGCAAAACTAGAAAATGGTCCACTCAAAGACACAATTAGCCATCTA
ACATCATATTGTCGCTATATAGATGATACCTTCATAGTATTAGAAAAAGAACATGAAAAGGAGAACATCC
TTAATATATTTAATAATATCCACCCATCAATTACGTTTACACTAGAAGAAGAACAGAATGGTAGTATATC
GTTTTTAGATGTCCAACTAACCAGGAGAATAGACGGAACATTAAAAAGAGGATTACATAGAAAATCTACA
GTTGGACAGTACACTCATTTCTATAGAGCAGTATCAATCAAATAACAATGAAACTTGATAACGATGCTGA
ATCATCGTGCTAGAATGATTTGATCGGATGACATTATTTTAGATGAATTGGTTAATATTCGCAAGTTGCT
TAGTAGGAATGGATATCCAATGAAATTCATCGACAAACACATGAAGGAGATGAAAAGAAGGACAAGGATA
CCTACCGTTATGAAGAAGGTATTGTTCTTAAAATTGCAATTCTTAAAAGATGCTACGGAAGAAATCGTGA
CATGGAGGCTAAGAAAAGCAGCACAGAAAACATTTAATGCAGTCAAACTGAGTAACATCTTCTACAACCG
CCCCACAATAAGAACGGTTAATAAAGACAAATTGTCTGAATTCACCATATCTATGTGTATTTACCAATTC
AACTGCTTCTGTGGAGCCAATTATAAAAGGCGCACGATTCGGCAAGTTCGTCAACGAATAATAGAACACT
ATCCGTCGTGGTTAAGCAAATAACAGGTAAAAGTGATTAAGAGTTCTATTCTTGCTCACTTGATAGACAC
AGGTCATCAAGTTGAACTGGGATAAGCTTTTAAGATTATCCACCATATTCCATCAAATTTGCCGCATGCT
TTACGAGCTCGTCTTTTGCACATAGCTGAAGATATCGCAATCCATGTTCACAAACCGAACATTTGTATTC
AAAAGAAGTTTGTACAACCACTCTCACTACCTTGGCCATCGGTATAGCGGAGTTTGTAGCAGAACTTTGG
TAAACAATTATCTTATTCCTTCCATTTTTTTTATTTTACTTATTCTCTACATTTGTCTCTTGATTCTTAC
ATAACTACTATATTACTGACCACTCATCAAAATATTTTGTTAGTTCTTTATTCTCCTTTTATATATTATG
CAACACAGCAACAGCTTGATTTTTGAACAATTAATTTGATTTAATAACCAAATTCCAATTAATTAATGTT
AGCTTATAATCGACATGTCATTATGTAATTATTACGTAACGTATGTACTCGAAGTGTTATTTCATTATTG
TAAATCATATATATGTATTAGTGTAGAGCCATGATGAGAAACTAATTGAAAGGAAATTTCTTCGCTCGAT
TCGTTTCTTCTTTATTTACCAAATGTCAAAATGGGAATTTTCACTATAAATAAACAATGATTACGGA
>Perere-2#LINE_Jockey
TCATATTTGAATGTATTGTTTACAAATTCGTCGTTCCACACTATAACTAGTTTGTTTGACGTATTATTTG
AAGTTGCTGTCCTTTTTATCAGCGCGCTATTTAAAAAGGATAGTGGTATTTTTCCTCGTTGAGTAAATTC
TATTGTTTTGATCGTTATTAACGTATCAAGACTACTGTTTTTATACTTTGATTGAATTTTTTTCAGTTAA
AGTATTCTATTAGAGTATCATTTTTGGTATCCCAAATAGTTTTATCGTCGGTACTCCAGAGTACCTTTGT
TTTTCTATTGTGTCTGTTAGTACTTTAGTCCTAACTATTTATAGTTTTTTTCTACTTATAGTCAACACTC
TCTTTCGCATCTTAAAATGACTGGAAGATGCAACAAAAGCATTTGCCACCGCCCAGGATGTCGATATCCT
GTTGATAGCGGCATGCAGTGCGATGAGTGCAAAGGTTGGTACCACGACGTTTGCACGAATCTAACACCTG
CAGCTTTCAAGCGGTTTAGTAAAAATGGATGTGTATGGCTATGTCAACAGTGCTGTTTGGATGCAAATAG
CCTGCTAACCGAGGCCATTTCAATAGTAAATGCCGCAAAAAAGTGTCTCGGCAAGCGCGGTCGGGATACA
TCAGTCAGAACTCAATCTGTCGACACGCAGATTGACACAAGGCAGGCCCAAGTGAGTCCAAAAACTGCCG
ACCCACACCCTACTAAGGAGGAAGAACATCCTCCAAAGAGGACTGTTACAACCAGAAACTCGCGCAAAAA
AGTCTCTTCTGTCCCTCGTATCAAAAATGGTACCCAGAAGGGAACTTCCGGAACCCAAAATCGCAAGGCT
CGATCAGTTTCCAGCGTGAAAGATGACCCAACCTCCCAAGTCGTCCTGAACCTTCCAGAATCCCACAGTA
CGCCTGACGCGACTGTGGTTACTACTCCAAAGAACGTTGGCGATTGGGTACGGGTCGTAAGGAAAAAACG
GCAAAATGACGTAAAAGGGAATCCTACCCCCACCAAAAGGGTCGAAAAGCCGAGGTCTGATCACAGCGAC
AGATCAGTCATTTTCCATAGAGTCAAGGAGAGTGACAGCTCAGAACCGAAAGCTCGTTTTGAGCATGACA
TTGTGTTGATAAAACAACTACTCAACCAAGTTATGCCCAAAAACATCCCCGGAGTCACCTTGCTAAAGGT
GTATAGACTAGGAAACCTAGCGCATCTGAAACCAAATCAGTCTAGACTACTCAAAGTCGTTTTCAAATCC
CCAAACGAACGCGACTTAATCTTAGAAAATGGACACAAATTAAAGGGTTCAGGAGTTTTTCTCCGTAAGG
ACTTACCGTTGGCGGACCGTGTTAAAAGACGGGAAGCCGAAAAGGAACTACAGCTCAGATTAGACGCTGG
CGAAAAAGACCTGAAAATTGTAAATTTTCGGGTTGTGAGGCTTCGACAGAGGATGATGCCGAAGCCACTC
TGGGTGAAGCACGAGGCCACCTAAATAGGCTTCGGATCTGTTATACCAACGCCCAGAGCTTACTAAATAA
GCTACCGGAACTAGGTGTACAGATTGACTCAACTAGGCCAGACATAATCGCAGTCACAGAAACATGGCTG
ACGCCGTCTATAGATAGTAGGGAACTTGATTTCGAGGGTTTTACATTAGTAAGGGCCGACAGAACGCAAA
CGCGTAAAGGAGGGGGAGTAGCTCTATTCATTAGGAATGCTATCCCATTCACCATTATCGACAGTGTATC
CCATGAGAGTGGGACGTATGAATTAGTTAGCTGCCGCCTGAAATGCAGGGGACAAGAGTTGCTACTTAGT
TTGATCTATCGCAGTCCAAGCTGTGAGGCAAACGAGGTCCTGCTAAACAGTCTCAACACTTTATCACGAA
GTGATCGATGTCTAATCCTAGGGGACTTTAATGCACCCATGGTGGACTGGGGAAATCTGCGGACTGAATC
GTCAGCAAATTCCTTCGAACAGGAACTAGTTGATGCGGTAATCACATGTGCCCTAGTGCAACACGTGAAG
GAAGCAACTAGGTACGACCCGGGTTCTGCATCATCCTTACTAGATCTTATATTGACTCATTATGAGGATG
ATGTTGCAAACCTGGATTACATGCCACCCCTAGGCAAAAGTGATCATGCAGTTTTAAGCTTTGACTTCCA
TATAACTGTCGATCACGAGTACGCTTCAGCTCAATCCAGACCTAACGTCTGGAAAGCAGACATACCAGAC
ATCATGAAATCAGCATCATCAGTAGATTGGAAAATAGACCCAGAGTCATCAATCGAAACGGCTTGGGACT
TATTCCGGAATTTATACTTAAAAGTTACCGCCCCCCACATCCCTTGGACTACACCTAAGAGACCGAGAAA
CTCCCCACCGTGGTTCAGTAGGGAGGTTCGCATCCTTCTCCGTAAAAGAAGGAAAATGTGGGATAGATTT
AGGTTACTGGGGACTGACGAGGCAAAATCTCAGTATCAAAAGGCTCGAAATACCTGTGCCTCGACCCTCC
GTAAGGCCAGAAAGCTGTACGAAGAGAAAATCGTTAGGGAATCCATAGAATGCCCTAAACGCTTGTATTC
GTATATAAACCAAAGGACAAAAAGAAGAAGAAATGTTCCTTCACTATGGGGAGACAGTACTGCCACATCA
CTAGTGGAGGACGACTTTGGCAAAGCTCAAGTATTCTCTAAATACTTTAGCGATGTATACACCATAGAAA
CACCCTTCTCACCAGTCCATGAAAATCCCCCCACACAAGCACTGGACAGCGTAACCATTAAAGAACTCGA
TGTCTTTGGTCTGCTAATTAAGCTTGACATAGGTAAATCCACTGGACCCGATGAACTGCATCCTAAATTA
CTAAAGGAATTAGCTAACTTTGTTGTGAACCCTTTAAGTGTATGTTTTAATCTATCCGTAACCCAGGGTC
GTCTACCAAAAGACTGGAAGAACGCCATAGTAAGTCCAGTCTTCAAAACAGGTACAAAACATAAGCCTGA
GAATTACCGACCAATTAGCCTAACTAGTGTGGTTGTTAAGATCTTAGAAAAGATTATTCGGAAGGAGCTG
TTAAAGTATCTCGATGAAAACCGGATCCTCTCCAAAAAACAGAATAGTTTTAGAACAGGTTACTCTTGTC
TCACAAACTTATTAGTCGCCCGTGAAAGCTGGTGCGCTCTTAAGGACCAAAAGTTACCTATAGACGTAGT
TTACATCGATTTCAGCAAAGCTTTCGACAAAGTTCCGCATAACCGGCTGTTATATAAGCTAAGGAATGTC
GGGATTGGAGGCAATCTATTGATGTGGATAAAAGACTTCCTAGTTGGGCGTCAACAAAGAGTAAGGGTGA
ACTCCAAGTTGTCTAGCTGGGAAACTGTGCTTAGTGGAGTCCCCCAAGGTACAGTTTTGGGGCCAGTGTT
ATTCCTCCTGTACGTAAATGATCTCCCTCGTCTACTATCGTCATCGGTCTTACTCTATGCTGATGATGTC
AAGATATGGAGAGCGATACAAAGCAAGGGCGATAGCTTAGAACTTCAAAATGACCTAGAGAGATTATCTG
AATGGTCCCAAACCTGGCAATTGCCGATAAACACTTCCAAGTGTATTGTGATGCATATTGGCCACCAGGG
TACAGATACATACACGATGAATAACACTGAGTTACCTATTGTTCAGGCACACAATGACTTAGGCGTCATC
GTTAGTCAAGACTTAAAGACTACTGCACACTGCCGTGCAATAGACGCCAAAGGTTTTAGGACTTTATGGT
CCATACGTAGGGCTTTTAGGCATCTTGACGCTAAAACGTTTCTGACTTTGTATACAGTGTTTGTACGCCC
TAAACTTGAGTACTGCATACAAGCAGCTAGCCCCTGCCTAAAAAAAGACAGTGAACTCTTGGAAAGGGTT
CAGAGAACAGCAACTAGGCTGATTCCCGGAATAGCGAAGCTCCCGTATGGTACTAGACTGACCAAGCTAA
ACCTACTCCCGCTGTCATATAGAAGAATCAGAGGCGACTTGATTACAGTTTTCAAATTGCTTAATGACAA
ATTTGCACCTGATATGCCCTCATTTTTCTTGTCTTCCAAAACAGAAAATCTACGAGGACACTCCAAAAAA
GTTCACAAGCCCAGAAGGAATTACTTGTCAGCTGACTACCGACTTTCCCATCGAATAATCAACGAGTGGA
ATTCATTACCTCAGCACGTGGTTGAGGCTCCATCCGTCGACTCCTTCAAAAGAAAGTTGGATCAGCTGAG
AGACCATCATTGCCAGGACTAACACAGGCCACCAAGCCTCCTGTCCTTTCCAAACTGAAACTGAAACTGA
TTTACCTTGACTCCGAAGTCTTGACCTTCAGCAAATCAGTGAAAGATTTGAAAATCTTCGTCACCAGAAA
GCAAGGCTCAAATTTCAGTTCAAAGACAGTTGGAGTTAGCCAATCCTTGTTCACACAATGGTTTACCATT
AACAAATGAAAAACAACTGATGGAATTACAAGGAAAAGAACAGACTTTTTATATAAATACACTA
>Perere-4#LINE_Jockey
CCCTCTATTTCTTCGTGCAGTATGCCAACGGTAAGACTAGTTGACATAAAAAGCGAAATGCCCACGTGCA
TCAAGTCAACACAGTCCACCAGACCGCATGCTTTGCTTAGGCCTAGGTCCAATATACCAAAAACCAAGGA
GTCTAACAGTGTATCTCACGTATACGAGAATGCTGATCGATATAGTACTGACATTCGTCAGTTACAAAAC
TCCCTAGCCGAAATTTACAGTAGACTTAACCAACTAGCACCCCTCACACACATATGGGGTATTAATACCG
ATAAAAATCTCGAACAACTCACTAAAGCTGAGTGTATTTTAGATTTTGTGGCTGAAGAAGTGACGAAAAG
AATGATGTCTTCCCACAATGCAGTTGTTTACAATCTCCCTGATCGCATACACCCAAATAAGTTGAGGGAC
ATCTGCCTTAAAGCATGCGATATGCTGAAGGTCAACTGCCAAGTCATCCGCCTTAGAAAAAAGTCGGATA
GATTGACTTGCCCTCTACTATTTAAGTTTGGCTGTTGTAACGATGCTAAACAGTTTATTGATTTGAGCAA
AAATATCAGCTCATTAGTTCCATACAAAAGCATTAAAGTCACTCCTGACCTAACACCGTGTCAACGTCGT
ATAAGAAGACGTGAAGCAATAGAATCGTATGACAGAGTTATAGTAAAAAACCAGCTAAAGACAGTATGCA
ACGAAATGATTGATATAAAGCGCATGGATAACAAGCATGATGTTATACCACAAACGACTGGTCCATCCGT
AGATCTAGATGAGTCTGCAGATCTGAAATCTTTGAATAAGATACGGTCCCCATCTGTCACTAAAAGGCGT
GACGGCATCTCTGATCCCGGGTGTTCGCTCAGTATAATACCAAAATGTGGGCCGTGTAACGAAACACACC
CAACTAAACATATTCATGTAAAAATTGGTTCCCCAAGAGATACTCCACAAGAGGATTCGAAAGAACCTAA
GTTCATCTCACAGAGACAAAGAAACCCTTCATCTCTGACAAAAAAGACTGGGGAGATAAAATCCAAAATA
CGAAATAGGGGGACACGTAAGATTGAGGCCAACTGTTCTGTGGGTATCCCAACAACAGTGAATAGGTTCT
ACCCGCTGATATCATGTAACTTGCCATCAACACCTCGCACAATGGGTAGTACGCTTGAGCGTAACAAGCC
TTTCTACACGCACACTCACAAAAACTATCAGAACACTGGTCACTCCACTCATCTTCTTAAGTCTAAAACC
GTTAATAATAATAGTAATTACAGGTTCCTCACCCCACACCCTATGTACATTCCCCAGGATCACAATTGTA
ATTACTCTCAGAATGAAAACTTTCCAGTATCAACCCACCACATGAAGACGGCCTCCATACATAACAACAG
TCGTAACCACTTCCAGTTACGAGCATCAGACCCCCCTCATGCTCGCACTAGCGCAAATAGTTATAACAGA
GGCTACGAGCTTAACCATCAAAACTGTCTTGCAAATAACAGTACACTTTACAGTCAACATGTACCAGATT
TTTTTGGAATAAGGCCCCTAGTTGCACCCCTGTTGAAGCATATAGCCCTAGTCATTTCAAACCAAGTGCG
GAACATAAACTCGCTTCCCCCGTACAGTTCGCATCAGAAAGTACTCCTACCCTTTCCTCCTGGATAAACT
CCACAAGCAACTTCACTAGTTCATTTGATACATGCCCCAGTAACTCTAGCTATCAAAATACAGAGCTATT
GAAAAACGCTCAATCCATTACTTCAAACATACATCACTCACGCGAGGATCATGACATCTTTAATCGAGAT
ACTCTCACTCACTTTAACTTAGTAGGCCACTTGTTTAATATGTGTCTTATCAACGCTAGGTCGATCTGCA
ATAAAAAGACTGATTTAGCTCTGTTTGCTTCCATATATCAACCATCACTTATAATGATATCTGAAGCTTG
GACTAACAGTAATATTTCCGATCTAAGTATATCTCTTGATAACTACCTCCTATATAGAAGCGATAGATTG
AAAGGACGAGGCGGAGGATGCCTTATTTATGCTCACTCTAGCTTAAACTCACTACTATGCGATATGCCTG
AACTAAACAAACTGAAGGACTCGGTGTGGATTGTTTTAAAGCCATCAAATTCCATTACCTTACTGTTCGG
CTGTATCTACCAGCAACCTAACTTGGCAATAGGTAAAATAGCAGTATTATCAGAGGTATTCACACTAGCA
TCATCCCTTCCATTCACAGGCAAGCTCATTTGTGGTGACTTCAACATGCCTGAAATTTCTTGGTTTCCAG
TCAAAGCTCCGAAACGTTATGAATCATTTATTGAATGTCTAGAACTAGGACAGTGGACTCAGTATGTTAG
TAGCCCTACCAGACATCAAAATATCTTGGACTTAGTCTTTACCAGTGGCCTCACCCCCAATACTGTGTAT
ATTGGAAAAACGTTCCCAGGTAGTGATCATAACACTGTCGTATGTAGCCTTAATATAAAAAACACAAACG
GTAGACGTAAAAATGTAACCCTTCGTAGAAACTATCGCAAGGTAGATTGGAATAATTTTCACAATTACCT
AAGAAGCACTGACTGGGGAACATACTTTACTGCAAACAATACCGACACACTAACCAATATATTTTATCAC
AACATCGAAAGTATCATGAACAAAATCGCACCTTTAGAGTACTGGAGACCTAAGTTTTCTAAAGATCTGT
TTATACCGGCCGGTACACGAAGACGTCTGCAGAGACATTGTACTCGCTTCCACAACTCTAATGACTTCTC
CTCTTTAGTAACGATGACAGAAATACTTGTCCAGACAGACGCAATAAGTACACAAAAAGCAATCGAACAG
GAAAAACGTGCTGTCGAACTTAGTAATAACTCCTCAGCACTCACCACACTCTTTCAAAATAAACTTAAAC
GTTCTAAGTCGAGAGGAAACATATTTATTAAAGATAAACAAGTATACGAAGATCCTAAACTTGTTACGGG
ACTATTCAATGAACACTTTTGTTCCTCATTAACTGATGAAAAACCACTTAATGATTCAGAACTTATCACA
GCATCTGCCTGTGAGATTACTAACGTAGACTTCAATGTACAGAATATCTCTAAGGCAATTAGTACACTGA
AACACTCCTACACTGATGGACCAGATGGTATTCCGGCTAGCATGCTAAAACGTGGAGGCGTTGATATGTG
TGTTTTATTACTCAAACTATTTGCGATATCACTCTCTACAGCGCATTACCCTACTGCCTGGAAAACTACA
CACATCATTCCCAAAATTAAAACAGGACCTGAAGCAAATGTTGAAAATTACCGACCCATAAACATAACTT
CAGTGGTGTCTAGAGTGATGGAGAAAGTAGTTAAAGCGGCGTTAGTCCAACATCTAATTACTAATAATCT
CATCTCGGTCTCCCAACATGGATTTCTTAGGTCCAGATCATGTGATACATGCCTAGTGGACTACATGAAT
AATATAACTTTGAAACGAGACAATGGACTCCTTGTATCAGTCATATTTTTAGACTTTAAGAAAGCTTTTG
ATAAGGTTCCACACGAACGGCTACTAGCCAAACTACGGTCCTTCGGAATCAACAACCCACTCTATTCATG
GTTTGTTTCATTCTTAAAGGGACGTAAACAAATGGTAAATTACAACGACTGTCTCTCATTACCTAGACCA
ATAACTAGTGGCGTCATCCAGGGAAGTGTATTAGGCCCACTTTTGTTTCTCATGTATATAAATGATATAT
GTAACATCATAAAATCTGGGAAACCATACTTATATGCTGATGATCTCAAAATAGTATACAGCTATAAGCC
TGAGGTTCTAAGTGAAAGTGTACGCTTGATTCAAGATGATCTCAATAACCTAACTATCTGGAGCGAAAAG
TGGCAATTACCATTTAACCTCCACAAATGCGGGATCATGCACTTTGGAAAGCACCCCTATGAACCCCAAC
TTTACTTAAATAAAAGTAAAGTCCAGACACTTAATTCAGTACACGATCTAGGAATAAATTACACAGGAAG
CCTAAACTTTAAAGCACACGCCTCCTTTATTATTTCTAAAGCCAGACGTCTAATTGGCTTCATAACAAAA
AATTTCTTCACGACAGATGCCAAGCTTACCCTCTACAAAATATGTGTACGACCTTCCTTAGAATACTGCT
CTTTTATCTTCTCTAATATGAATACCACTGACAAAATAAGAGTAGAAGATGTTCAAAGACGTTTTACACG
CCAACTGCTAGGAAGTGACACCACTCTTGATTACACAAGTAGATGTATGCACCTGTCTTTAGAACCTTTA
TGGCACCGTAGGTAAAGGAACAATCTGATATTTCTCTACGAATCATTAAATGGACTGTCATTCCTAACCT
CTTGTCCAACTATGATCAGTGACCCAGCCTATAGACTAAGAAACAATGCATATACACTATTTACTGAAAA
ACACCAAAAACAAATGCGTTGTAGGTTTTTTACAGTTCGGTATAGTTTATTGTGGAACAGGTTGCCAATA
CCTATCCGTAACCGTGACACCTTTACCAAATTTAAAAGGCTAATAACCCTGTTACTAAACTCTAAAGAAC
TTCACCAACTATTCCTTGAACTCCCGCCTACCAATGAGGCACTTTATTATGGACCGCCCAATATCTAGAC
GGAACAAGAATATAACGAACTCCATTGTCGTTAGTATGAATATAGCAAAACTAAAGAAAACATGCTTTAT
CCTTCCCCATTATTTATGGATTATTAACCATGGCCTTCCGCTCCTAACCCTCATTTTCAGTTTCCGAATC
TCTCTAATGGATAAATCTAAATTATTCTTTCTAAGTGTCATGTCCTTTTATTTTTCTCATTACAAGTAGA
TAGATAACTCACTAATCTTATGGATGCTAACCAACTAAGGCCGATCAAAAGAAGCTCATACGTCCTAAAT
TCTTGTGAGTTGTTCAATGTTTGATTTCTTCTTACCCTGAAAATTTTACAATATTTACTATCATATCTTC
TGGNTTGTTATTAGCCCTTACCATCTCTTAACCACATANTATCTGACTTGTCTCTTCTAACCCTTTACAT
T
>Perere-5#LINE_Jockey
CGACGAGCTCAAACGGTAATTCATCCACTGCACTGAAACAATTCAAGTAGAAGAAACCCGGCCTGATCCC
AAGTCTATTTAGAGAAAGCCAGTCATTTTACAACACTGTGGAAACACCGCGCGCGCTATTTAAAAGGACG
GTGGTATTGTTTCACGTTGAGTTTAATTCACTGTTTTGATCGTAAATTACGTATCAAAACTACCGTTTAC
ACTTTAATTGAATTTATTTCAGTTAACGTGACATTGTATTTGTGTGTTTTGATTCTGCTTTTGTGTATTT
ACTGCATCAAAGCATTCTTGGTCGACTGAGGCTTGTTTATTTGATAAGGTTGTGATTTATCTTACATATC
TACCTTGCCTATCATTTTATTCTAAGATGGTCGGCTCTGTACACAAGTGTGGACAGCCGTATTGCTTATT
CCCCGTGGAAGAAGGGATGCAATGTGACGAATGTAAGAAGTGGTTTCATAAAATGTGCACCCGCTTAAGC
CCTGCTGCCTATAAAAGGTGCTCGAAACCAAATTCCCATTGGCTCTGTATGTTTTGTTGCTCAAGCAAGA
CATTACTTATCCAGGAAGCCATTAGCCTTCTAGCGTTAGCTAAAAAGGTCGACATAGGTCGTGCTGGCAA
CATGGATACTGATAATGAAGATTGTATCAGTGTCGTAAATGCTGCCATGGCAGGTACCAGACACCCAATT
TCGCAACATGAAGCAAAAATTTGTACTCCGATACAACCAATGAAAGCCACGCCATTAAGTACTGAGGGAC
CAGTCGCTTTAGCAGCGACTGAGGACCCGGCTAGAACCACTATCGTCCAGAATAGTTCCAATCTGGATGC
TGAGAATAGTGGCAAATGGATTACGCGGAAACGCAAAAGAGACGGAAAAACATCCAAAGAAAGCGCGCGT
ATGGTCGGTAAGTCATCGTTGGACTCACGTCCTGAGCATCAGGCAACTCCGCTCAAGTCCAAATGTAAGG
AAATAATTAATACTGTTGTGGATGGAAATAGTCTAACTTCACCAAATGTTGTTGGGAGTAACTCGCTTGA
CCCACATGACACTGTCATAAAGAAAGCTAATAGCAAGAAGCCGGTAGCTAACCGGCAGGATCTGACATCA
CGGTCAAAGGCCGTGAACACGACGTTTAAGGCAGTTAAACAGGTGCCTAGTGTAATCATCTGGAACTTGG
CAGAATCGAAAGACACTGATCCCGCTAAGAGACATGCCCACGACCTGCAGTTAGTGGGATCTCTCATCAG
AAATATACTGCCAAAGGAGGTCCCAGGGGTACATATCTCGAAAGTCATCAGACTTGGTAAGTATGTTGGA
GGCGAAACCCAACAGAGAAGGATCCTTAAATTAGTACTCGGAAATTTTGAGGAAAGGGACGTATTACTAA
ATAACGCACGCAAAACTCGTGACTCAAACATTCGTATTCGACCTGACTGGCCACTTGAGGATCGGACCAA
GTGGAAGAATGCCCTAACAGAGTTAAAAACTCGAAGGCTAAACGGTGAAGCGAACCTTACGATTAAGGGT
TTTCGGGTAGTCAGGTCTTGGAAGCCAATACTTCCGAGACCTGTGTGGGTAGAACGCATGTCTCCAAAAA
CACCCTAAATGTGTGTTATACGAATGCTCGTAGTCTTCGGAATAAGATGTCTGAACTAAGTTTGATGGTA
GATGACTTAAATCCGGATATAATTGTTATCACCGAAACTTGGCTCACTGTAGATATAGACTGTTCTCCAG
TCATTTCAGGCTACATCTGTGTCAGAAGTGATAGAGTTAGAAGTCGCAAGGGAGGAGGCATAATATTATA
TATTAGGGACCACTTCCGCATTAACTTGATCATATCGGAGGCGCATGTAAGTGGTACGTGTGAGGTAGTA
TGTTGTACAATTAGGTCTAGAAACGGGTTAGTGACGATAGGAGGAATATATCGTAGTCCGTGTTGTCTCG
CTGACGACTTTATCCTAAAACACGTCTGTTCTTGGAGTAAAGCAGAATGTTGTCTCATCGTTGGAGACTT
CAATGCACCCCATATAAACTGGATAGAGCTCACAGCTCCAGGTGGGGGTTTCGATAGCGTCCTTCTGTCA
TCAATTATTCAATGTGCACTTGTACAATGTATCGTTAAGCCGACGCATATAGACTTGGAACATAATCCGT
CATTGATAGACCTTGTCCTCACACACCACTGTGAAGATATCGCCGACATTCAACACCTTCCCCCGCTGGT
GAATAGTGACCATGTCGTACTTTCCTTTAAGTTCCGGATACATGGTATAGAATTTGCATCTGCTCCACCC
CGTCCTAATATATGGAGAGCTAATATTCCGGCAATAAGGGACTATGCTATCTCAATTGACTGGTCGGTCG
ATGCTGATGGATCGATTGATGATGCACGGAATAGGTTTAAGTCTACGTTCGAATCCGTAACTCAACCGTT
TATCCCATGGTCAGCACGTAAGCTATCATATTGCCCTCCATGGATTAATAAGGAAACCCGGAAGCTGTTG
AAGCGTAGGAAACACTTCTGGGACTTATTCTTGTCAACAGGTCAGGCATCATTTAAGTGCGAGTATAAAA
ACCGGAATGTATGTAAAAAGACCATAGCTAAATCCCGCACGGCTTACGAACGACAGTTGGCATACGATAG
CCGTAATTGTCCGAAGCGACTGTTTTCGTACGTTAAAAGGCGGACGAAACGTAGTGATGGTATCCCCTCA
TTACTGTTAAGCGAAAATTCAGCTTTATTGACTGAATCTGATCTAGCGAAAGCGGAGACATTTGCTAACT
ACTTCAGTGAAGTCTACTCTACGTGTAGTGTTACAACTACTTGTCCCGTTGACAATGAGATACCAGCCAT
AGGACCTTTACACGTGACGGAGGATATAGTTCTTCCTTTGATAACTAACCTAAAACCTTGTAAGATACCG
GGCCCCGATGGGTTACACCCACGTTTGCTGTCGTCGCTTGCGGACATTATCTCAAGACCGCTCACGATGC
TCTTCAACATGTCCCTTTCACAGGCTCAACTACCTAGAGACTGGAAAGACGCCATAGTTAGTCCTATATT
TAAGGATGGTCAGAGACGGATAGTATCTAACTACCGGCCTGTTAGCCTGACCAGTATAGTAGTTAAGTTA
CTTGAAAAATTAATTCGGGCTAAGCTACTGAGCCACATTGATTCGTACAATCTGTTAACTCCCGAGCAAC
ATGGGTTTCGTAACAAGCATTCATGCTTGACTAACTTACTCATTGCGAGAGAGGATTGGATAGCTGCACT
AGACAACGGCCAGTCTGTCGACGTGATATTTATAGATTTTAGCAAAGCGTTTGATAAGGTTTCACACTTA
GGTCTTATGCAAAAGCTCTCGAGCTTTGGTATAACAGGTGCTATACAGGAATGGATAGGAAGCTTCTTAT
GTGACCGCAGACAGGGAGTGAGGGTCAATGGAACGCTATCCGAATGGAAACCGGTCAAAAGTGGTGTATC
TCGAGGCACCATCTTAGGCCCCTTACGTTTCCTTCTGTATATCAATGAATTACCTTTATTACTTAGGTCG
TCGACGTTATTGTTTGCGGACGATGTTAAAATTTGGAGAACAATAAGAAATGAGACTGATCGTTGTTATC
TGCAAGCAGATTTAGACGAATTAGTTAGGTGGGCTCATGATTGGGGCCTGGAAGTTAATTCCAGGAAGAG
CGTGTTCATGCACATCGGGCACGATATTAGTTACCACTATACCATTAATGGTACATCTCTGCCACGCGTT
CATGAGCACAAAGACTTAGGAGTAATTATAAGTCACGACTTAAAAACTACTACGCACTGCAATGCGGTTG
CTTCCAAAGGCTATCGTGCGCTATGGTCGCTTCGCAGAGCATTTAAATGCTTTGACGAGGATATGTTTCG
AATTTTATATCCCACCTATGTAAGGCCACACTTAGAATACTGTATCCAAGCAGCTAGCCCTTGTCTGATA
AAGGATACTAAATCGCTTGAGCGTGTCCAGCGTGTAGGGACAAAATTAGTAAAGGGTCTTTCTAAACTCC
CTTACGATGAGCGTTTAAAACGTCTAAACCTTTTCCCCTTATCTTATCGTAGGACGCGAGGTGACCTTAT
ATTGGCATTTCGTATCTTTAATTATGATCTGGGTGTTAATATGTCTTATCTTTTTGCTCCCTCCAGCACT
AATAATCTCCGGGGTCATAGCAAGAAGGTTCTGAAACCGCGATCTAATAAACTAAAGGTGGGGTCCCGTT
TTTCTCATCGAGTGGTCAATGACTGGAACGCTTTACCAGAACAAGTGGTATCAGCACCATCAGTGAACAT
TTTCAAAAAGAAGCTGGACCTTCACTGGAAGGAAATCTGTCAGGATTAACACAGGTTCATCAACCTACTA
TCCTTATTACTGAAGACTGAAGCCATTTGTATCGGAATACTGTTTTCAGCACTTCATTTTATAATTACAC
AATTCCATACTTCCTTCTGAACTACCTTCATTTATACAGTTCCTTGTCCACTCATACCTTGCCCACACTT
ATTTTTCTTTAACACATTAGTATGTTCTTACCTAATAAATACTTCAGTAATAGGCAAATAGACTAAATGG
TTATACCTTAACTATTCCTCCATGAATATTGTGTGCTCTGCTTTTCGTCCTTCTTTTTTCTTACACCTTT
TTCAGCCTCCTGCAGATACTCCACCGAAAACAGATATGGCACGGGTGACTTCGTCCTACACCGTTATTAA
TGCTTCCGATATTTTGGAGGGATATAAGTTCGAAACTTTTAAAAGCCCCCAACTTCGCATGTATCTATTC
TCGACCATCAGTTGTATGTTGCAACGCTACCTCCATAAAGTGCGCCAAGTGTGATATTGACATGTTCCTT
ATAAAATCCATTTACATTCATATCTTATGAAATATCAACCCAGCTGAGTAATTTTCAACAGTGAAAATTG
TAACTTCTTTAACAATTTGATCTTGCCTGTAAACCGGCATGCCTCATGTAACAATCTGTTATTTGAGAAT
AAATTATTATTATTATT
>Saci3#LTR_Gypsy
TAAAGCCTTCTGATTTACGGGCTATCAAGGGAACCAAGTCGTTTTTGGACGCGTAATTGAATAGTAGTGG
TGATCATAGTCCGTCCACGACTCGACATCCACTACAACTGGTGAGCCGTATTTGGAACACGCAATACAGC
TGGTAACCCAATCCATCGAGCACAAGTCAAACTTGGCCAATTCTCCAAACCAGATCAATCCGGTGAGTCT
ATTTATCTATCCACATCTGTTGCATATATTCGTATTGATATTTTTCAATATATAATATTTTGGCAACTTA
ATATGGTAGATAACGATAAGAATAACATAAATATGATAGACTCCGAGATACAGGTTATCAGTTTTCGACC
GGTTCCTTTCATCCCTCATGATCCAGAAGTCTGGTTCGCGGCACTGGAATCTCAATTTGAGATCCGCCGC
ATAACCAATCAAAGGCAGAAGTACGCCTACGCTTTGGAATCATTGCCCGGGGATCACCTAACCGCTGTCC
GTGAGGTTGTCCTCAATCCCAACGTTCCAAACGTTTATGACCGTCTTAAGGATGCCATCCTTCGACATTT
CCTCCCATCAAGAGAGGAACGATTGAGGACACTTTTAGCACGTCACCCTATGGGTGATGCTAAGCCGAGC
CACCACCTCACGCGCCTGCAATCCCTTGCAGGAAACATGACAGCTGACTCTGAGATAGTCAAAGAGTTGT
GGTTCGAAGCCTTACCAGTTAGTATCCAGCCAACCCTTACGGCTCTGCTCGAGGACACCCCGCTCAACAA
GGTGGCCCTCATAGCAGATAAGATTCTGGCACGAGTTAACACCAAAGGCGACCATTTAGTTGCTAGTTTT
TCCCGTTCTAACGTTGATCTCGATGCTAGACGACCTCCGGCTCATGGGGATAGGGACAGATGTATCCATA
CTCGTCTCAGTTTCCGAGACCGCGCAAATGTGCCAGCCCCCTACGTCCCCCGACCCAGGTCACAATCTCG
AAAAGCCGTAACGACTCGCCCCAAGCGGGCATCTTCCAAGCCACGCCAGAAGGCGGTTTCGGAAGCGAGT
CCAGGTTGGTGCTGGTTTCACCGTGCTTTCGGAGCCGGTGCCCGTCATTGTCGAGCTCCCTGCTCATACA
AGGCGGGAAACTTCTCAGCCGGCGAGTGAATGCGGCCGTACTCGCCGGCACTTCACCTCAGGTTGGCCGT
TTATTTTACGTGCACGATTATCGCACCAACGCTAGGTACCTTGTGGATACGGGTGCCCAAGTTTCTGTCG
TACCTATCGGTAACAGTAAGTCTCAAGCCACTATGCTTCGACTACGCGCTGCGAATGGCTCAGTCATTCC
CACCTATGGTACACGACAACTTACGGTCAACCTGAGCAACCGACGACAGTATCTGTGGACGTTCATCATT
GCCGATGTTCCCACAGCTATACTCGGTATCGATTTCCTACAGCACTATGAATTGCTAGTCGATTCACGTA
GGCTGCAGCTAATTGATACTTCGTCGAACAGCAACTTTATGGGCTCTAAAGCCCACACAAACGCGTACCG
AATCACAGGTGTATTTCATTCGCGTGACGATTTATTCCACGTTTTATTTCAGAAATTCCCCAAATTAACT
AAACCTCTCGAGGAGACTCCATCGGTGACCAATCGTGTGGTACACCACATAGTCACCCGCGGACCACCAG
TCACGGCAAGACCTCGCCGACTGGCACCGGACAAATTAGCTTTCGCTAAACGTGAGTTTGACAATTTACT
AGCTACTGGTATTATTCGTCCTTCTCACAGTCCTTGGGCCTCACCTCTCCACATGGTTCGAAAAAAGGAT
GGGGTTAGTTGGAGACCATGCGGAGACTACCGAGCGTTAAACACAGCTACACGTTTCGATAGCTATCCCA
TCCCCCACATACATGACATCACGGCATCACTCAAGGGCACGACAATTTTTTCCAAGATCGATCTGGTACG
AGCATATCACCAGATCCCAGTCGCTCTTGAAGATATAGAGAAAACTGCTATCACGACTCCTTTCGGTTTA
TTTGAGTTCCTACGAATGCCATTTGGATTACGGAATGCTGCTCAAACTTTCCAAAGGTTTATCGATAGCA
TTGTACGAGACCTAGATTTTGTTCACGTCTATATTGATGACCTGCTAATCGCATCATCAAACGTAGATGA
ACATTATCAACACATGACGCTACTATTCCAGCGCCTTTCGGATAATGGAATAATAGTCAACCCCGATAAG
TGTGAACTCGGGAAGAAGGAAATGAAATTCTTAGGTCATGTTATTAAGCATGAGGGTATTCTACCTTGTG
AGGATAAAGTACGTACTATAATGGAGTACACTGTACCGTCCACACTCAAGGAACTGAAGGCATTTCTCGG
TTTGGTCAACTTCTACCGACGCTTCATTTCGCACGCGGCAGAACAGTTACGACCGTTAACCGATTTACTT
CGCGGTAATCCACGCAAACTGGAATGGAACGACGCCGCACGTACTGCATTTTCAGATATCAAAACGGCCC
TAGCTCAAGCCACACTTCTCGTGCATCCTGACCCATCGGCCACGCTTAGTATAGCGGTTGATGCATCGGA
TTTCGCCATAGGAGCCGTTATGCAACAGAATATCTCCGGTAGTTGGCAGCCCCTCGAATTTTTCTCACGA
CGCCTCACTCCCACGGAGACGAGATATAGCGCTTTTGGTCGCGAACTGCTAGCAGCCTACTGCGCCATCA
AACATTTCCGGCACGCTGTAGAAGGTCGTAAGTTCATCTTATTCACCGACCATAAGCCCTTAACGTATGC
TCTGCATACCAAGTCTGACCGCTACTCACCACGAGAGTGCAGACATTTGGACTATATCTCCCAGTTCACG
ACAGACCTTCGTCACGTCAAAGGCGAGTCGAACTGTGTTGCTGATGCTTTATCACGTATCCAACTGAATG
CAGTTACTTTGCCAGTGCTCGATCTACCTGCTATGGCCGCCGCCCAAGCAAACGATACTTCATGCACGGA
AGCACAACAGTCTACGTCCCTTCAATGCCGGGAAGTACCCCTAGCTACTAGCTCTGGTACTATCCTATGC
GATACTTCCACGGGCCTCCCTCGACCCATCGTACCCTCCGCTTATCGCCGTCTCGTCTTTGATGCCCTTC
ATGGTCTATCTCATCCTGGTATCGCAGCCACCCTACGCCTCATAGCTGCACGATACGTCTGGCCGTCAAT
GAATAAAGATGTCCGTATGTGGGTAAAACAATGTTTACAATGTCAACGATCAAAAGTGCACAGGCACGTA
GCTGCCCCTATTGGCACTTTCGCTACGCCTGATGCTCGCTTCGATCACGTTCACATAGACATTGTAGGAC
CATTACCACCATCGCACGGGTATGATCACATACTCACATGCATTGATCGTTTCACAAGATGGCCCGAAGC
TATTCCCATCACGTCTATTACGGCGGAGACAGTTGCTCACCGCTTCGTAGAACGATGGATAGCTATGTAC
GGTTGTCCCTCGACTGTCACGACTGACCGAGGACAACAATTTGAGTCCGCATTATTCTCCTCACTAACAC
GGCTGCTTGGTACGGAACGCATACGCACTACCGCCTACCATCCAGCATCAAACGGTTTAGTTGAACGGTT
TCATCGCCAACTTAAAAGTGCTCTTCGAGCACACGAAAACAACAATTGGTACGAAACCCTTCCGCTCGTC
CTCCTGGGAATCAGAACGAGTCTAAAGGCAGATATTCAATGTTCCGCCGCTGAACTTGTTTACGGCACGA
CATTGCGTCTGCCTGGGGAATTTTTCACACCACGGAGCAGCACTAAGTTCGGCGAATCAGACTACGTCCA
ACGACTGTCTGCATTCATGCGAACACTGACTCCGGTGTCAACTCGTATACAACATCGACAGGTCGCTCTC
CCTCGAGAGTTATCTACCTGTTCACATGTTTTCATACGAGTAGATTCGGTACGCAAACCTCTACAACAGC
CTTACGAAGGACCTTTTCACGTGATTTCCCGTCACGAAAAGACCTTCAAGGTTGATCGACGTGGCCGCAT
CGAAACAGTCAGCATTGATCGTCTCAAGCCAGCACACGTCGATGACAGTGCTATACCTGATAAGCCGAGA
CCCAATGTTAGACCCATCAGAGCTTCTAGCGGGATTTCTACATCTACTTCGGATCCCACGCTAGATGCAC
CTAAGACCTCATTCTCACGTCCCAGTCAACAGCACGTGTCATCTGCCCCGTCTACGGACGAGACTTCCGT
CTCACGTCCAGACCTGCAGACCACACCGCCCTTGACTGCGGATGAGATTGCAGGCTCACGATGTTCGAAC
GAGACTACCGTCTCACGTTCCGGTCGCCGAGTACGCTTACCCGTACGCTTTCTCGACTAACCTCATAACC
AACTACGGATACAGTATAGGAATCTACCCCTATACTACACGAAAGCTACACTTTTCTCTTTTTCTTTCAT
GTTTTTTTGTTTACCCCGAGCCTACGCCTCTGACCATCGCTGTTCTGGTATCGTCGACTTTAGTCAATCT
TGGCGAAAGCTGGCCTGATCACCCACGCTATAGTCAACGCACTCAGTCGATCTCTCTGACTCCAAATACG
TATGATATACATTTGGTCCCGAACATGGTTATCCTGGTCGCATCTGGTTCCTTGGCTCAATCTGGTTTCG
TCCTACGTCTGCAGCGTTTCTGGTCCGGACCTCTACGAACGCAACCTTCAGATTCTGGATACAAACCACT
CTGGTGTAGCATGCTAATCCAAGCAATCAATACGGCACGTTCCTTCTGGTACCGTTCTACGTCAAAGACT
TTTGGTGGCAACTCGAGGATCAACGATCACTCCCTGTTCTGCCAACGTTTTCGTCCTACAATTGCACGTT
TCGCGATCAGTCCCACGAATGAAACCGCTACGTATCGAAAGTGTAAATCCTTTCTAGCGGGGGGCTCCTG
TAGTGATCGGCCAGTTTCGATAAGAACACGATTGGAATAATAGAAACAATTATTATTATTGTAACCAATT
GTACCAGAGATTGTTTTACTGTATTTGTTTAACTGTATCCGTTTCACTTCTTGTTCCATATACCGCCTTG
TTTGGTTCGAGCTTGCTCACGCACTGCTTATTCGCTTGTACTCTTTGGCACGTCTCGGTATTATTTCGAT
ACCACGAGATCGCCAATAAATATACTTGATCTGGACT
>Perere-6#LINE_Jockey
GAAACGGCGGGCGGCTTTTGGAAATGCTCTGACTTGGTTTTCAAAAAGGGCAGTGACTTTCATACTTGTT
GTGATTATCGTTGCTTTTGTGTATTTGCTGTATCAAAAGCATTCTTGGTCTACTTTAACTTAAATCAATC
TAGTTAAGGTTTGAAATTTTATTGAAAACTTTGTCTCTTGGTCCCTTCCTTTGCATATACTCTGACGCTT
GTGCTATTATTGTGATCATATTGTTTTTTAAACCTAATCTGATTACAATGGTTGGTAGTTCATTCAAATG
TGGACAGCCGAACTGTTTATTCCCCGTAGATGAAGGGATGCAGTGCGACGAATGCAAAAAATGGTACCAC
AAGATGTGTACCCGTCTCAGTCCAGCTGCGTACAAAAGATGTTCTAAGCCTAACTCGCACTGGCTTTGTA
TGTTCTGCTGTACTAACAAGACGACATTAATTCAAGAGGCTATGAGCCTATTGGCTCTAGCCTGTAAAAA
GAAAGATAGTGGGTGCGCTAATAACGCAAGCACTGACAGTGAAGACTGTGTCAGTGTTGTAAGTGCTGTT
ACAAAACGCGCTGAACAACCTACTCTAATTAATGACGAAGTGAAACTTCCGTTACAACCAACGAGGAGTA
AATCACCACATGGTATTGACATGAGTAATCATGTATCTTTAGTAGAAATTGAGGACCCGGATAAAACCGT
CACCGTCCCCAATAGTCCCAATGCAGCTGTCCTGAATGACCAAAAATGGACCGCAGTAAAGAGGAAAAGG
AAAGGAAAAAAAGCTAATGATAAAGCACACTTGGTTGACAAGCCATTGAGGAACTCACAGTCTGAGTCAC
TCAATGCATTATCGCACTCTGATAGAACGGCAGATCATCATCCTAGTGCGACTGAGAGGAATTTAATATC
ATCGAATATTATTGTGAGTAAATTGCCAGAGTCTAACGATCCAGATCCTAAGGTTAGACACACCCATGAC
TTAGAGAGGCTCGGAGAATATATCCGTAGCATATTACCAGATAACACTAAAGGTGTTCAGGTCAAAAAAT
TAGTTAGAATAGGTAAAAGAGCCGATGACAGTGTTCTACCCCGACCGTGTAGACTCCTTAAGGTAATCTT
AGGGTCGGAGAAACAACGTAATCTTCTATTAAGTAACGCTCGAAGTCACGACAACTCTGACATTCGAATG
CGACCGGATGTATCTCTTGAAGATAGAATAAAAAGGAAGACGGCACTAGCTGAACTAGAAACCCGTCGAC
AAAACGGTGAAGAAAATCTCCGATTGGTGGGTTTTCGAATAGTCAGGTCTTGGAAGCGAATGCTACCAAG
GCCTGTGTGGATAGGTCGTTCCCCCTAGGAGTTTTATATGCCAATGCCCGTAGTCTAAAACATAAATTCT
ACGAGCTAGGAACACTGGTGGACAAATTAAGGCCACTCATTGTAGCTGTGACGGAAACTTGGTTAGTCCA
TGACTTCGATATCACCCCAGAATTATCCGGATATCATTGTTTAAGAAGTGATAGACATAGATGCAGGAAA
GGAGGTGGCGTCCTTCTATACATAGCCAATAGTATAAATATCCGCTCCTCCGTTTGCGAATCCCATGATA
GTGGAACTAGTGAAGCCATTAGCTGTGAACTCACTGTCGGATGTTGTACATTTGCACTCGGTGTCATCTA
TCGCAGCCCAATCTGCTTAGCTGATGACTTTATTTTAGAGCACATTCGGCTATGGAGTGCAAATAACAGA
TGCTTGATATTAGGAGACTTTAATGCACCTGACATTAGTTGGACTGAGATGACCACGAAATGCTCTATAA
ACTCATTTGATAGCAGGCTCTTGGAAACAGTAATGGAACATGCACTAGTACAACATGTATCCAAACCTAC
ACGTTTTGGTGTAAACCAAGGTTCTTCTCTGTTGGACTTGGTAATTACTCATGAGACTGAGGATATTGCC
AACCTAAATATTCTTCCCCCGTTAGTCAATAGCGATCACGCTGTTTTATCATTCACGTTTAGAGCTAGCG
ATATGATATACGATCAGATTAAGCCTCGCCCAAACATATGGAGAGCTAACATACCAGAAATTCAGGATTG
TGCTACTAAGATAGATTGGTCAGTAGATACTAGCTCATCAGTTGATGAGGCGTGGTCTGTATTTAAAGGC
AAGTTTAGGTCAGTCACGTCCCGGTTCATACCATACTTGGTGCCACGTAGACCGAACAATAGTCCACCGT
GGATAAATAAAGAAGTTAAGAACCTCCTTAGGTGTAGAAAAAAACACTGGAACATGTTCATCTCTACTGG
CTTAGAACAGTACAGATCTAGTTATCGTAAGATTAGAAATAATTATAAAGCGTTAATTAGTAGAACTAGA
CGGTCATACGAAAAACAATTGGTTAGGGATTGCAAACATAGTCCAAAACGGTTATTCTCGTATATAAAGA
GGCGAACTCAGAGAAGTGATGGAATACCATCACTTTTGATACAAGAAAATCCGTTAAGTTTGGCAAGAAA
TGATACCGAAAAAGCGGAAGCTTTTTCGGAATATTTCAGTAAAGTTTTTTCTTCCAATAATGAGGAACGA
TCACCTATTCATGGTGATTGTGGCGACTTGTTGATGGACCCTGTAGTTATTAAGAAAGAAACTGTTTTAA
GCTTACTCCAGCATCTCAAACCTGATAAGTCTAGTGGTCCTGATGATATTCATCCTCGGATTATGAAAGC
CCTCTCAGATGTTATTGCTGAACCCTTACCGATGCTGTTCGATATGTCCCTACGGCAGTCCAGATTGCCC
AGAGACTGGAAGGACGCAATAATCAGTCCGGTGTATAAGACTGGGGGTAGGGATTTAGTTAGTAACTATC
GACCCGTCAGCTTAACTAGTGCAGTTGTAAAACTAATGGAAAAAATTATTCGGATGGCTGTTATAAACTA
CGTGGAAAGACATGATCTTTTGTCAAAGGAACAACATGGTTTTCGAAAAGGTCTATCATGTTTGACAAAT
CTTCTCATTGCAAGAGAAGATTGGGCTGAGGCAAAAGATCGCAATATTCCTGTAGATGTCATTTTCATAG
ATCTAAGTAAAGCCTTTGATAAGGTTTCCCATTCTGGTCTTAAATTGAAACTAGAAAGTTTTGGAATCCA
TTATGCAGTCATAGACTGGATAAGTGACTTTCTTCATGAAAGGAGACAAAGGGTAAGAGTAAATGGGGCT
CTCTCATCGTGGGAACCAGTAAAAAGTGGCGTCCCCCAAGGCACGATTTTAGGTCCTCTTCTCTTTTTAC
TTTATATAAATGAATTACCAGCTATAGCTAAGTCATCTGTCCTACTATTCGCCGATGACATTAAGATTTG
GAGACCCATATATAGTATGTCAGACAGAATAGTTTTACAGGAAGATCTTAACTCACTAGTTGCATGGATG
AATGGGTGGTCACTAGAAGTAAACCCTAATAAAAGTGTTGTGATGCAATTAAATAACTATGATGATTCGT
ATCACTACACATTATGTGGACTAGTGTTGCCCAAAGTAAGAAACTATAAAGATTTAGGAGTCATACTAAG
TAATGATCTCAAAACAACCAGTCACTGTAAGGCTGCTGCTGCAAAAGGCTATAGGGCATTATGGTCTATT
CGTAGATCTTTCCGGTATCTGGATGGGGAAATGTTTAGATTATTATACCCAACTTTCGTACGGCCACATT
TGGAATATGGGATTCAAGCAGCGAGTCCTTGTTTCAAATATGAGGCGGATATGTTGGAACGAGTCCAACG
CCGCGGGACAAAAATGGTAAAAGGCTTATCTAGCCTATCTTATGAAGACAGACTGAGACACCTCAACTTA
TTTCCGTTATCTTACCGGCGAATACGGGGTGATCTAATATTGGCATATCGAATCCTGAACGATGACCTTG
GTACTAACATGTCCTATCTTTTCCTCCCGTCTAGGGCTGAGCATTTGAGAGGACATTCAAAGAAAGTCCA
AAAACCGAGATCAAATCGTCTACGTCTGGAGTTTCGTTTCTCGCACCGAGTAGTGAATTACTGGAATTCT
CTACCAGAACACGTAATATCAGCACCTTCTGTTGATATATTCAAGACGAGATTGGACCTCCACAGTGTAA
CAAACTGCAAGGATTAAAATAGGTCACTAGACCTTCTATCCTTATTACTGAAGACTGAAGACTGAAGACT
GATATCATTTCAGAGAGATTATATATCGTTCTGCTCAAAACCCCTATAAATTGGCAATGACCGTACTGGG
CCTAGATNAAATTCTTTTAGAAAGTTTCGC
>Perere-7#LINE_Jockey
CTAAAAATACTCTACTACAAGAATRAAGACTGCCGCAATCTTGGTGTGTAGCAAGAAGATTACGTAAAGC
ACAGATTAAAACCTCTTGTCCCATTCTWTTTCAGTTTGGTAGTATCATAGAAGCCAATCACCTCCTTAAA
GGTCAGTCTTTACTGAGGCGTATTCCAACCATTAAGAAAGTTAGAATCACCCATGACAAGACTGCTATCC
AACGTCGAAACTCCAGTGAAGTGCAAAACAATCAACCCAGCCTACGTGGTAGCGGCAGTTACAACGTTGG
CCATAGCGCTATCCCTAAAACACCATACCCCACCCCTCTCAAAAACGGAGGCACGCCGCATACTGCTACT
AGTCCTAAGAACAAGACTAAACACCAGGCAGCTGTAACCATTCACCCTAAACCCAAACACTCAACTACAA
CAAAATGCCCACCCACCTATGCATCTACAGTTTCAAAGCACTCTTCTTGTGTCTCCAATGTAAAGCCAAA
ACCCAAGCCTCACATCAATCGCTCTAATAGCTATAACCGCCCAAACACTGTAATGCGAAATAATACTAAA
TTCTCTCTAAACACCCATAAGTACTCCAGATCTCTCAATACACAACATGCACCTACTCATAGTAGTCGAA
TGCATTACAACAAGCATAATGAACTGGCAGTACCCCCATATCCTAACGTGAGGTTACGCCCGACAAAAAC
CACACTTACACATGATGCCAATAAGCCATATAGCTTGAAACATGCAGGTTACAGGAATCAGCACAGCCCA
CACAACAGGAACACCACCCCCGGCAACAATGCCAGACAATCATGCAATAATTATTTGAAACATACAACTC
CCCTAACTACCCGTAATAGGAGTAGAACACCCCACTGCACACAAGGCAACCATAATGTTGACCTGCTTGG
GGACCCACCTATCGATTCTAAATACTACCAGAACCAAACCACCCTTTATAACTCTCTGATCTCCCCTAAT
TTGGCACACACACCACCTCATCCTTTTTTATCTCTCTCCCCCTCAACAGTATTGCTATGGGGTCTCCAAA
TGTTGAGGGCGACAATTCCACTATTCTGAGACCACTTTCTATATACTCCGACCTGATGGGGAGTGACACA
TCTTTCTCACCGTCGATAACTGTCTCTAGTCTTAAAAGCTCCTTGGCGGAACATGATCACCCCCCGAATA
CACCGCCTATCCATTTAACTCACCCGATTCTACCCAACACTCGTGAACATACTTCTTTCGCCAAACTAAC
CTCCGACCACCTTTCTCCCGTTAACTATGCTGGTATTAAACTAAACAAACAAGAACGTAGAGCCAATACC
CCCACTTTTTCCTCTTCTCATAGTAAAAGCGACAAACCACAGGGTTTACAGCACACCATTTTATTAGACA
AACACTCATCCTTCCTGACACTAATGTTAATTAATGCCCGATCTATTCAGAATAAGATGACTCAGCTACG
CGCCCTATTACTTTTACACAGCCCCTCACTTGTTTTGATAACGGAAAGTTGGTTGTCCTCCGATATCACA
GACACGTACCTCCAAATAGACACGTATGAGCTCTTCCGCTGTGATCGAGTCACCAAGAAGGGTGGCGGTT
GTCTCATATATGCATCAAAAAACATGAGGGCGGAAATCTTTAGTGATCATACCCTCAGTAAAGTACCAGA
TTCGACGTGGCTTACTGTACACACCCTTGAATGTAAAATACTAATCGGATGTATATATCGAGCTCCGAAT
ACCCCCAGTCTGACTGACACCATTATAAGTGAGTCATTCGCTAAGGCTGCCTCGCTTGACTTCGCCTGCA
AAGTTGTCTGTGGTGATTTCAACCTTCCAACCATCAACTGGAAGACACATTCTGGCCCACCGTGCTACGA
AGGAATACTAAGGTCCTTAGACATACACGGTTGGCAGCAACATGTTAACCTGCCTACCCGAAATCACAAC
ATTCTTGACTTAATATTCTGTCACAATGTCACACCAGCATCAATGGTGGTTGGCGAGAAGTTCCATAATA
GCGATCATAAAATAGTCTTCTGCACCCTTCCGATTCTTGCCAAGCGCAAAAAATTAAAGACATTAAATAC
GTGTTTCCAATATAGAGACTATGCAAACGCCGACTGGAGTAACTTTCGGTTTCTTATGAAGCATTCTGAC
TGGAACACTTTCTTCACCAGTGATAACCTTTTAGAAACACTGGAAATATTCAATACTACCACCAAATCTG
CACTAGACACTACCATCCCTTCCAAAATTGCTTTCAAAACAATTGCTCCCTACATCAACCAAAAGGCTAA
GTCTAAGCTACGAAAACTAAGAAAGACGTACTTTACATCAAAAGACTTTAGTGCCCTGCACCAGGTATAC
TCTGTACTTGAAGGAGTGCAAAGTCATCACAACAAAAACAAACAGACAGAAGAACGTACTGCGCTCACAG
CTGCATCTAAAGTCCAAAACTTATGTCGGCTCCTTGCAAAACGGATGAGAAAGAACGAAAATCACAACAT
TCACTCTTTACTGCACGATGGCGTGACGTACTATGACCAAACCGTCATATGCGAACTGCTAAGTGTATGG
TTTTCACAAAACGGGAATACATCTAATGCCCCAGATTTTAACATAAAATGCATAAGCAAAAGCCATATTA
GCACCATAAACTTTGACATTAGGAGTATACATACCGCCATCAAAACCCTTAAGCCGAATGCGAGCTCTGG
TGTCGATGATATACCATCAATTCTCTATAAAATGTCGGGGCCGGATATACATACGTTATTGCTCAAAATA
TACACATTATCATTAGAGGCGGGTACATATCCTGAAGCCTGGAAGGTAACGTATGTTCTTCCCAACACAA
TCAGGACCGAGAAACCTGGTCGGAAACTACAGACCTATAANTATCACTCCCAGTATTTCGCGTATAATGG
AAAAGTGATACAAAGTCAACTATCAGATCACCTACTTAAGGAAGAACTAATAGACCCAACACAACATGGT
TTCATTAGAACAAGATCATGTAGTACATGTCTGATAGACTTCTTTAACGAGGTTACTCGCATACGTGACC
AGAAAAAGCTAGTGATTATACTTTATTTCGATATAAAGAAAGCCTTTGACAAAGTACCCCATAATCTTCT
AATCAACAGACTCCAGTCAGTTGGAATTATAAACCCCCTATTGCAATGGATTAAGTCTTTCCTCACAAAC
AGATACCAAATAACCAAGCTTAACTCTACAACATCCACACCTCGACCAATAACCAGTGGTGTTGTGCAGG
GTAGTGTCTTGGGTCCATTGCTCTTTATAATTTATATCAACAATATATGCAAGTGCTTTACCACAGGTAA
GACCTACCTTTACGCTGATGACTTAAAAGTCATCTATAAAACTGACATTGGTGATGTACGAAGTACTATG
CAAACGATCCAACATGAACTCAACAAAGTAGACGACTGGTGCAAACGCTGGGGGCTAGAGCTCAACACAG
AGAAATGCGGTTGGCTATGTATTGGTAACACGTCACTTAAACTAAAACTAACACTTAACAAAAACCCACT
GCTCAGACTGACATCAGTAACTGACCTTGGGGTACATTACTCCGACAGTCTTAACTTCTCTGAACATATT
TCAACTAAAGCATCTCAAATGCGGAGATTGCTCGGCTTCATCCTTCGTAATTTCTTTCAAAAGGAAACGA
AAATCATCCTGTATAAAGCCTGCGTAAGACCCATCGTCGAATACTGCTCGTTCTTATCTTCCAACCTACG
CCTATCTGATATACTTAAGGTGGAAGGAATACAGCGAGACTTCACTCGCAAAATACTTAAGAACGACCAA
CTCACTGACTACAAATCCAGATGCCATATCTTAGGACTAGAACCCCTCTGGAAAAGAAGGCTTAGGTCTA
ACTTAATTCTTTATTTCAAACTCCTTAAAAACCTTACTTATTCCACATGTAATATAGCTCTCTACCAAGA
CTCACATGGATACAACCTTCGAGACAAAGTATCCACTGTCAAAATTGAAAAACACAGATCGAAAACACGT
GAAAACTTCTTCCTTATCAAGTACGCATTGATATGGAACAGTCTGCCTTCCGAAGTACGCATGGCAGACA
AATTACATACGTTTACAAGACTCATTGATCAAGCCCTCACCTGCATAGATCTGGTGCAAACGAACACATC
CACGTCCCACACAGACATCATAGGCTCTCTACATATATAGACTGAATCGCCTTATTTCCCTACCTTGTAG
TTGTATTAGATACTTTCCCCTCACTAATTCTTTTCAATTGAAGTAGACAGGCAACTCACTGGACCTATCA
ATACTCTGTCGCTTAACGACGCTTATAAATACCCTAAAACGTCAGAAGAAACGCACAATCGACTGCCTAC
TGCCAGTGGTCGTACAACCACAGAACCTGTCACCCATCAACCGGTTAGCATAGAACAAAACAACCTCAGC
GCGAATTTAGTGTGAGTTACTTCTTGTCTATTTATCAGCTTTTTACTCATCTGTACACTATGTTGCCTTG
CCATTAATATTATTTCACCACTCGTTATCTTACCTTATCTGTAACTAATATAAATCTCCACTTTTCCGCC
TACTATGGTAAACAAATATCCTACACTATACCCTTCCTAATGCCTATACTCTGATTCGTAACCTACACTT
CATTATATAGTCAATAAAAACATTGCATCGAAGCCTTACCCACAGTCCATAATTTGTAACTGTCTGATAA
GCTTGTAACATGGTACTTATAGAAATAGTGTTTTCCAACAGGATGTGAAACACAGAGAATTGTGTGAGGT
ATGATATGTATCCAAAAAATAAGCATAAATGAGCCTAACATCACAAAAGGAGGGAGGGTGGAGTTACTGA
CCAGCAAGCACTGATGGTGTGGGCGATGATTTCAATCCACCCGTGTTTGTGGGGCAGAACATTTTGTTTG
TACCAGGCTCTTTATGGATGAGAATAAGTCAATAGATCTGTGAT
>Perere-8#LINE_Jockey
CAACGGTTACATATTTCTCAATCGTTATAGTAATGTCTTCCCGAAAATGTGCAGAAAGATAAAGGTATCC
TCTATACCTAAGAAAGCTTCTGGTAATAAAAATGCGAAACTTAGACCCATAGCAATAACCTCTCCTTTCC
TCAAAATAATGGAAAAATTACTGATACACCCACTTCAACCTGCAATAAAAGAGCACTGTGATCCATTTCA
GTTTGCTTACAAATGCAAAAGAAGCACATTAGATGCCGTTGCTGTTCTGCATCACAATATAGTGTTCGGG
TTGGAAAAGGGTAAGAAGTATGTTAGATGCGCTTTCCTGGACTTTACTTCTGCTTTTGATTCTATTCCAA
GACACCTCTTACTTAACAAGCTGATCAGCATCGACGCTGACAGCTGGATAAGCAATTGGCTATGTTCCTA
CTTTTCTGGAAGAGAACAGTACACTGTATTTGAAGGAAAGTGTTCAACATCTCTACTGTCTACTGTAGGT
GTGCCACAAGGAGCTGTTCTTCCACCTCTGCTCTTCTCTTTCTTTTTGCATGATCTGCCATCTTCCACAG
AAAACACTTTTGTAAAATATGCGGACGACCTCACCGTATGTATGCCAATTTCTACCTCCTTACATCCTAT
AGAAATGAATGAGTTTTTATCTCGTATTGAAAGGTGGTCTGTTGGAAATGGTCTCTTACTCAATCCATCT
AAATGTCAAGCTGTTAATTTTAGCTTGAGACATGGACAGAACCTACGCTCTATTTTGGGATCCCATAATG
CTTGTGCCATTGGAGACTCCTTAATAAACACAGTGTCGAAGGTCAAATATCTTGGTGTCCTTTTTTCCTC
TGATCTTTCTTGGTCCTCTCATGTTTTGCTGTTATCGAAAAAAGTTTACCGTTTGACATACTACATAAAG
AGGCTGCATGCTTTTGGGATTACTCGCCGTTTACTCTTACAATTTGTAAATTCCTGCATATTACCTATTA
TTTTATATTGTTCTCCATTATTCTTTCCTGGGCTTTTGAGAAAAGACTTTGCTATTTTGCGTAGAGTGCT
GAAGGCAGTTTGCAAGGTATGTGGTGAATCTTTTGAAGTCATTGTTAATATGCTTGTGGATAGACATCTT
AAATCTTGCAAACTCTTTGCAGGTGTTATCTTATCAGATACTAACCATCCGCTTCATTCATATCTTTCTC
CTTGTATATCTTCTGGTAGAACGAGACGTAAATACATTAAAATTCATGCACGCAAGCAAATCTATAAAAG
TTCTGTAATACCTTACTTAGCTAATTTACTTTGTGACGAACAGGCTGTTAGAGTTGACCTAGTAAATAAC
CTGTCTTCTTAAACATGTCTCATATTCGATAATTTGTATAAACTCAGATTTTCTTAAACCTTTTTTATAT
TTTATTTCT
>Perere-9#LINE_R2
ATCTCACGTTTTAATTTATTTTTGAACTACTGCAGTCTGAGTGCTTCTAACGACCCGAAGGCTCAGAAAC
TACCCACTTCTTGAACTGCTACTTTTTGCTGTTTATCCACAACAACAGTTGTGATTCTATTCTCCANATA
TTCCTTGTGCTTTTGTCAACATTATTCTATACCAACTGTACCACCTACTTCTTCATCTCACGTTTTAATT
CTGGTCTTATTTTCTCATCATTAGTCACGGAGAGGGCCTATGAACGGTCCGTGACGCGAAATTCTATCCG
CGATTTCGACCTCTCCTGCTAGTGGTCCCCGAAGTACGGTTCCTCTGGCCTGTCAGTTGTGTTAAAACTA
TATAATAACGATGCCGGTCTCAACCGGCGCAGAAACTGACATAACCTCTTCTTTGCCTATTCCTGCATCC
TCAATCGTCTCGCCAAACTACACACTCCCTGATTCCTCTTCAACCTGCCTTATATGTTTCGCTATCTTCC
CCACCCACAACATACTCCTCTCCCATGCCACTGCAATCCACCATATTTCTTGTCCTCCTACTCCAGTGCA
AGACGGTTCTCAGCAGATGTCTTGTGTTCTTTGCGCCGCCGCTTTTTCATCTAACAGGGGACTAACACAA
CACATTCGCCACCGGCACATCTCCGAATATAACGAACTAATCAGACAACGAATTGCAGTGCAGCCGACGT
CTCGCATATGGTCACCATTCGATGATGCTTCTTTACTATCCATCGCTAACCATGAAGCCCATAGATTCCC
CACGAAGAATGACCTATGCCAACATATCAGCACCATACTAACACGCAGGACGGCAGAAGCCGTCAAACGC
CGACTCCTCCACCTACAGTGGTCGAGATCACCAACAGCGATTACTACCTCTTCGAATAATCACACAATCA
CAGACATCCCCAATACCGAGGCCCGATATATTTTTCCGGTAGACCTAGACGAACATCCACCATTGTCTGA
TGCCACAACCCCCAACGCATCGACACATCCACTCCCAGAACTCCTTGTCATCTTGACACCGCTTCCATCC
CCGACTAGACTACAAAACATATCCGAATCACAGACCTCCCATGAATCTAATAAGAACTCAATGCATACAC
CGCCAACGTATGCCTGCGATCCGGATGAGACACTAGGGGCTACTCCCTCATCAACTATTCCCTCATGCTT
CCACAGTTATCAGGACCCCCTAGCTGAACAAAGAGGCAAACTCCTGAGGGCATCCGCCAGCCTACTACAA
AGCAGTTGTACTCGCATACGGTCCTCCAGCCTGCTCGCCTTCCTCCAAAACGAATCCACATTAATGGACG
AGGAACACGTGTCCACCTTCCTCAATAGTCATGCAGAATTCGTCTTCCCTAGAACATGGACCCCATCCCG
ACCCAAACACCCCTCCCACGCCCCAGCTAATGTTTCTAGGAAGAAAAGGAGGAAAATAGAGTACGCACAC
ATCCAGAGACTCTTCCACCACCGTCCCAAAGATGCCTCCAACACCGTTCTAGACGGTCGGTGGAGAAACC
CCTATGTCGCAAACCATTCAATGATTCCAGACTTCGACTGCTTCTGGACAACAGTCTTTACTAAAACAAA
TTCCCCAGACAGCCGGGAGATTACTCCAATCATCCCTATGACTCCCTCTCTCATTGACCCGATCCTCCCC
TCTGACGTCACATGGGCGCTGAAAGAAATGCATGGCACGGCCGGTGGGATTGATCGTCTGACATCGTACG
ATCTGATGAGATTCGGGAAGAATGGTCTTGCTGGATATCTCAACATGCTACTCGCTCTTGCATACCTTCC
CACTAATCTTTCAACAGCACGGGTAACTTTCGTCCCCAAGTCATCAAGTCCTGTGTCACCTGAGGACTTC
CGTCCCATCAGTGTCGCTCCAGTAGCCACTAGGTGCCTGCACAAAATTCTAGCTAAGAGATGGATGCCGC
TCTTTCCACAGGAACGACTTCAGTTCGCTTTCCTAAACCGAGATGGATGCTTTGAAGCAGTTAATCTTCT
GCACTCGGTCATACGGCACGTCCACACCCGCCATACAGGAGCATCCTTCGCCCTGCTCGACATATCACGG
GCCTTTGACACTGTATCACATGACTCCATCATCAGAGCGGCGAAAAGATATGGGGCACCTGAACTGTTAT
GCCGCTACCTCAATAACTATTACCGACGTTCAACCAGCTGCGTCAACCGCACTGAATTGCATCCTACGTG
TGGGGTGAAGCAAGGAGACCCCCTGTCGCCACTCCTCTTCATCATGGTTCTCGACGAAGTACTGGAAGGT
CTAGATCCAATGACCCACCTAACAGTTGATGGAGAGAGCTTGAACTACATAGCTTATGCTGACGATCTCG
TAGTTTTCGCTCCAAATGCGGAACTCCTTCAACGGAAACTCGATCGGATCTCCATACTTCTACACGAGGC
TGGATGGTCGGTTAACCCTGAAAAAAGCCGGACCCTGGACCTAATCTCTGGTGGCCATTCCAAAATCACA
GCGCTCTCTCAGACAGAATTCACCATCGCGGGGATGCGTATACCACCGCTTTCTGCCGCCGACACCTTCG
ACTACCTGGGTATCAAATTCAACTTCAAGGGCCGATGCCCAGTGGCCCATATTGACTTATTGAACAACTA
CCTCACGGAAATATCGTGCGCTCCACTTAAGCCGCAGCAGCGCATGAAGATCTTGAAAGATAATCTACTC
CCTCGACTCCTATACCCCCTGACTCTAGGAATAGTACACCTGAAAACCCTGAAGTCAATGGACCGAAATA
TCCACACGGCCATAAGGAAATGGTTGCGGCTACCCTCCGACACCCCGCTAGCATATTTTCACTCACCCGT
CGCTGCCGGAGGCCTAGGGATCCTCCATCTGTCCTCATCGGTTCCATTCCACCGTCGAAAACGTCTAGAA
ACCCTCCTATCTTCACCGAACCGCCTACTGCACAAGTTGCCAACTTCCCCAACACTAGCTTCTTATTCAC
ACCTTAGTCAACTGCCAGTTCGAATTGGGCACGAGACCGTAACGTCTAGAGAAGAGGCTTCCAACAGCTG
GGTGAGACGATTACATTCGTCCTGCGACGGGAAGGGACTACTCCTAGCACCACTAAGCACCGAGTCCCAT
GCATGGCTGCGCTACCCCCAGTCTATTTTTCCATCTGTTTACATCAACGCCGTTAAATTACGAGGTGGCT
TACTATCCACCAAAGTCAGGAGATCTCGCGGAGGTAGAGTGACGAATGGCCTGAACTGTCGAGGCGGTTG
CGCCCATCATGAAACGATCCACCACATTCTGCAACATTGCGCGCTCACCCACGACATCAGATGCAAACGC
CATAACGAACTATGCAACCTTGTGGCAAAGAAACTGCGTAGGCAAAAAATCCATTTCTTACAGGAGCCCT
GCATTCCTCTAGAAAAAACCTACTGCAAACCTGATTTTATAATTATACGTGACTCAATTGCTTATGTTCT
AGACGTCACTGTATCGGACGACGGAAACACCCACGCCAGCCGCCTGTTAAAAATATCAAAATACGGCAAT
GAGCGAACCGTCGCGTCGATCAAGCGTTTCCTCACATCCAGTGGATATATCATTACCAGTGTTCGACAAA
CACCAGTCGTCCTTACATTCAGAGGTATTCTGGATAGAGCAAGTTCACAATCCCTACGACGCCTATGTTT
TTCATCCCGTGACCTCGGTGACCTTTGCCTGAGTGCGATTCAAGGCTCAATTAAAATATATAATACCTAT
ATGAGAGGAACCTAACGGCTGAACGAATAGCCCCCTTCACTCTTAGACATTCCCCCACTGTTGTTGCTTA
TCTTCATGCTCTTGTGTTAATTGACTGCTCTCTTCTGGGTTGACGTCTGATTGTCTCTCTCTCTTTCCAT
ATTGCTTGCTCTGCCCGCTTACTTCCAATAGTTGTCATATTATGTCTTTGTTTACTTGCCATGTCTAACG
ACAATTACTTTATCTACCTTAGTTTGTCCTCTTGGTTTCGATTGCCTTCATATGTTCATGGCGGAATCTG
ATGTTTATAATGACTATTCCTATTACCACCACTACAACTACTATTATTATTTTCATTACTATTAACATTA
TTATAAACATTATTACTATTATTATTATTACTATTATTACTTCTACAATTAATATTATGGCTACTCCTCT
CAGCACACCAATAAAATATCAATCAAACATCTCAATTATATCCACCTATTAAACTCTCTCTATTTCCCCT
GAGTTATAAACTTACAATTCAGTCTAACCGAATATCTCTCTTTTACAAATCTTAAGTATGTAATTTTGTG
CCAAACCCATTTGGGTCTGTACAATTTGATACTTAAAAATAAATGTTATTAGCC
>RTESj-like#LINE_RTE
CTACCTTGACGTGGTGGTCGGGCTTGCTTATCGTGACGACCCAACTGAACTATATTAGCTGGAACGCATG
TTCCTCTAGGTCCTACCATTTCAAGCAGGTCTGTTGGAGAGCGATAAGACTAAAGGCAGCAACCTAAGAT
CTGAGGGCGAAGTCGTACAGCTAGCTGCAGCGAGGTGTGACAGCAGTAAGGTGTTTCCCTCGGATAACCA
GCATCTGCACTGATGCTGCCTTCCTAACGGAAGGAAGGGGTTAAAAAAGGTTGACCCTAAAAATGTCACA
CCTCACCTTACTCCACGGATTTCCGTCTTCAGCAGTAAGGCCTTCTGAAGGACGGAGCTAACACCTCAAA
AACTCCCTATAACAAGACCGTGCGTAATCGGCCTCAAGCAATTGTCCCTTGGGCTTTGCGATCGTGCTCC
AAGGTCACTATGACCAATACTAGCCCAGTTTCTTTTTCAGGTATCTCAACAAGTAATATCCTTTCATGGT
GTGGGCAGCCAGGAAGTGACAATCGCCCTCATACTTCTAACAGCATACAAATTCATCTTGTTCGAGGTCA
AATCCCACCATCAACTCTTAATAACTCTCTTATCACCATGCCTAATCCTTCTAACATAATTTTATCGCCT
TGCGTCTCTAATGCTATTGGTTTGAGTTCACGAAACGTTATTCCTGGTGTCCTAAAACTGCGCACTAAGT
TATATATTGGAGCTTTCAACGTTCGAACGTTATATCAAGTAGGACAACAGGCTTCCTTAGCTACGACTCT
AGAATCCCGCTCCATCGATATCTGCTGCATCTCTGAAACGCGTATACAGGATCCAAGCACAGTCATTCGC
TTGACTTCACCTTGTGAAAATAAGGAACCGGCTCAGTTCACTCTTCGTGTTTCCGGGGACCCCACCGCTA
CCACTCGAGGCCTTGCTGGTGTAGGTATAGCACTAAGTTTAAAAGCTGAACAGGCTCTCCTCGACTGGAT
TCCAATAGACAGTCGATTGTGCGCTGTCCGTCTAAATGGAACGGTAAGGACTCGTAAAGATAGGGACACA
CGCCGTTGTCTCTTTGTTGTCTCTGCCTATGCTCCCACTGATTGCAGCTCAGATGAAATGAAAGATGAAT
TTTACAGGAAGCTTTATGACCTTCTATGTAAAGCTAAGCGCACTGATGTAGTAATAGTGGCAGGTGATTT
TAATGCCCAAGTAGGTAGACTAGAGGAAACCGAAAGGCACCTAGGTGGATCATATGGTGTTGAGGCTCAA
CGAACAGACAATGGCGACCGGTTACTACAACTTTGTTCAGACAAGCGTTTATTTCTCGCAAGCACCAACT
TTAAGCATAAGGAAAGACATCGGTTGACATGGCGGCCTCCGAAATCAACCCAACGCTGGACTCAAATAGA
CCACATTGCTATTAGCCATCGTTGGAGAGGCTCGATAGAAGACTGCCGCTCGTTTTGGAGCACATGTTTA
GACTCAGATCATGCCTTAGTGCGAGCGCGTATTAGTCTGCGACTCACTGGACGTAAAAGATCCACTACAA
GGATCCCCCACAGAGTTCAATTTAATGATGAAAAAGTCAAGAATACATTCCAGGAACAACTAAAAAACCA
ATTAGTAAACGGCGTAAACTGTTCTCAACCTGAGCTAGCCTGGAATGATATCCAAAAAGCCGTCGAAAGA
GCAGTAATATCTACTAATAAACTAGACCTAAAGGTTAGGAAAACTCAGTGGATTTCAGCTGCATCTACTG
AACTGATAGATCCTCGGCAACACATCCCGTCTGGTTCTGAACATGATGAGCAACGTAGGCAACTTAGACA
CAAACTAATCAAAAGCTTACGCAATGATCGTGAGCAGTGGTGGGTGGCGAAAGCTAAAGAGATGGAAAAG
GCAGCGGCAATAGGTAACAGTAGGCAACTGTTCAGACTTATCAAGGAAACGGGTATCAGGAACCCAACTG
TAAGTGAAACTATCTCCGAAAAAGATGGCTCCATTATTCACTGTCAATCCAGAAGATTAGACCGATGGGC
AGAACACTTTAGGGAACAGTTCAACTGGCCCACGGCGTCATCCCTGCTGCCCACCATCCCCAAACAATCT
GAATGGCAAATTAACATTGGTCCCCCAAGTCTCAGTGAAGTTGTGAAGGCTATTGGAAACTTAAAGCGAG
GGAGAGCGGCAGGACCAGATGGATTGACCCCTGAGATATTTAAGGAAGGTGGTCCAGTCTTAGCGGCGAG
ATTAACTGAGATCTTGGCTAGAATTTGGGAACTAGACGTAATCCCATCTGACTGGTCTCGAACACTAACC
ATTCCGGTCTTTAAGAAAGGACAGAAGTCCTCGTGTGACAATTACCGAGGAATCAGTTTAACGAATATAG
TGTCTAAAATACTAGCTTCAATAATACTTCGACGTTTAACTAAAGCTCATGAAGAGCAAACTCGAGAAAA
CCAAGGTGGCTTCAGACCCGGACGTGGTTGTATAGACCAAATATTCACACTTAGACAGGTTCTGGAACAT
AGGCACACTTTCAGACGCCCAACAATAGCTGTATTCCTTGACCTTAAGGCGGCGTTTGACTCTATTGATC
GTAAGGTTATGTGGCAATGTCTGTCATTGAAAGGTGTACCGGAGAAGTACATTAACCTTATACAAGCTCT
CTACTCGAACACCACATGTCGTGTTAGAGCTTATGGCAGATTGTCTTCGGAATTGACCACTTCTAGTGGT
GTTCGTCAGGCTTGTCCGCTATCTCCATTTTTATTTAATTTTATCATTGACATACTTTTAGAGTTAACAT
TGTCATCGTCTGATTTCCCTGGGGTTGACCTCTTTCCAGGAGATAAACTTACTGACTTAGAATATGCCGA
TGATATAGTTCTACTGAGTGAAGATGCTGATAAAATGCAGGATTTTTTGACCACCTTAAACATGAATGTA
AGCATGCTTGGGATGCGATTCTCCCCATCCAAATGTAAAATGTTACTTCAGGACTGGCTTAATTCGGCAC
CAAAGTTAGTGATAGGGCGTGAAACTATTGAATGCGTTAACCGCTTTACTTATCTAGGGAGCCTCATCAG
TCCTAACGGTCTGGTGTCCGATGAAATCTCGGCCCGTATACATAAGGCCCGATCGGCTTTTGCCAACCTG
CGTCACTTGTGGCGTAGGCGAGACATTCGTTTAATGACAAAAGGACGCGTTTATTGTGCAGCAGTCAGAT
CCGTTTTACCTTATGGATGTGAAACATGGCCTTTAAGAGTAGAGGATATTCGTAGGATCCTAGTATTCGA
TCATAGATGTCTCCGAAACATTGCTCGTGTTTGCTGGGACAACCGAGTAAGCAATGCATGGGTTAGGAAT
AGAGTACTAGGGAAATACGGTAAGTCTATTGATGAAGTAGTGAATCTTCACCGGCTGAGGTGGTTAGGAC
ATGTGTTGCGTATGCCTGACCACCGTCTACCTCGACGAGCAATGTTGTCTGTTGTGGGAGTAGGCTGGAA
GAAAGCTAGGGGTGGCCAAACGAAAACATGGCACCAATCCATGAAGTCATTGACGATTGGACTGAGCCAT
GTTAATAGATGTAGACTACCTGGTTGGGGCCCACACGATGATCGTAACAAATGGTTAGAGACTTTAGGTG
ATATGGCTCAAAATCGATTGCAATGGCGCAGGTGCATCCACTCCTTGTCTTCCTCCGAATTCTAATTTTT
GAGCTTCTCATAATTTTCTCTTTACTGAATCACTTTTTATCTCAAATCTTATCTATGATCTCTATGCCTT
CCCGTTAGTACTTACTCTGTTACTACCTCCCCTACTTTGGGATTTGGTCCGACAATTTAATCTTTATCTG
CTAATTGAGGCATGGCAACTTGAACTGATGTACGCATGTACAAAGTTCTATGTTGTAACTGACTGACTGA
C
>SR1#LINE_Jockey
GAATTCCTAGTTGACGACCTCTCAATCCTGGCTCCCCTGGGGAAAAGTGATCACGCCGTCTTATCATTCA
GCTTTGTCAGCAAAACGGAGCTACGATATCCTACTAGCAACAAGCGCTGGAACTTCAAACGGTTGAATGT
GTTAGCTTTACAGGACTATCTACAACAGGTGGATTGGGATGTTCACCCTCAACTTGAAGTGGATGCTCAT
TGGGATTTTTTACTGCACACGATCTTATGTGCTACTGAGCATTCAGTTCCTAAAATGGTCCCAAAAAGCT
ACAAGCAACCTCCAATCATCAAGAACCGCACTCGTCGTTTGCTAAGCCGCAAAAGGCACTGTTGGGCTGA
ATATAAACGAACBGATAACAACGGCGCGTACAGGCAATACAAACATATAAGGAACATATGBACAAAGGCA
ATAAGAGAAGACAGGCTTCAGTTCCAGACCAAGCTTATCGATAAATTCGTCTCCAATCCGAAAAGCTTAT
TCAGTTACGCAGCTTCTCTTCGACAAGGCAAAACTGGAGTTTCCCAACTGCTTGGTCCTAATGGCCCGAC
CAATAACGACAGTGATGCCGCTAACCTTTTGGCTGAACAATACTCCCAGACATTCCAGCTGACCCACATC
AACCATACTGACGAAAGCTTCACCTGCACCTGTACAGGACTTTCCGAAGTGGATCTGAGTGCTGACCTGG
TGCTCCGTAAACTGCAGCACCTAAGAAAAGACACTTCTCCTGGTCCGGATATGGTTCATTCCGCTGTTTT
GAGGGAAGCAGCTTCAATCCTGGCGACACCACTTAGCGTGATGTTTGCACACTCGCTAAGCAGAGGCAAA
CTACCGGAAATTTGGAAGCTGGCCCACATCACACCAATTTTCAAAGGAGGTCGACGCAGTGAACCCTCAA
GCTACCGACCAGTGGCCCTTCTCTCCATACCTTCCAAAATTATGGAATCCCTAATATACGACGGTATATT
AGAATACTTATCATCCTCAAAGTTCTTCTCACCTCAACAGCATGGTTTCAGAAAAGGTCATTCTTGTATG
ACCAACCTGCTGACTGCGGTGGATAGATGGACAACCATCCTTGATCGCAAGGGGAAGGTTGACGTCATCT
ACCTGGACTTCTCAAAAGCTTTTGATAGGGTCAACCATATATGTCTTATCAAGAAGCTTAGACGATTGGG
TATAAAACCCCCTTTGATTGATTGGCTCTCTTCATATTTAGAAAACCGACACTTTAAGGTCAGGGTTAAC
TTCACTCTCTCTCAGGCTATGGAATGTCCTAGTGGGGTCCCCCAGGGCTCAATACTAGGACCTCTTCTCT
TCTTGATTTACATTAACGATCTTCCTCAACAAGTTTCATCTGACTTATTGCTTTTTGCTGATGATGTGAA
ACTTTGGAGAGAGATACGTAATCATAATGATATACTAGTTCTTCAGGAGGATCTGACCCGACTTCAAAGT
TGGGCAGACGACAACGGACTTACCTTCAACACTTCAAAGTGCAAAGTAGTCCATCTGAGACATGTTGCAG
ACCATAGTTATAACTTAGGTAACTCCCCTCTAGAAGTTTCCCAAGTCGAAAAAGATTTAGGAGTGTTGGT
ACCCTATGACCTGAAATCGTATGCGAACTGTGACAAAAACGCCTTTCAAGCAAACCTTGCACTGGTAACA
TTGAAGCGCATTTTTGGCCAGTTTGACGGTAGAACCTTCCACATAATCTTCAACAGTTTTATTCGTCCCC
ATTTAGAGTACGGAAACATAGTATTTCCTCCCTCCCTCCAAAAGGATAAGGACACTCTGGAACGTATACA
ACGTCGAGCCACGAAATCAGTTCGGGGACTCAAATTCAAACCTTACGAAGAGCGCCTCCAATCACTTAAC
CTTTACCCGTTAGAGTACAGGCGTCTTAGAGGTGACCTTCTTATGACTTACAGTATCCTTAATACTTCTG
GTCATCCCCTTAAACATCTTCTTAAGCTTAGTCATAACACTAACCTMAGAGGTAACACCCAGAAATTGGA
GACCCTATATAGCAGAACAGACTGCAGACACAACTTCTACTCCGTTAGAGTTGTCAAGTGCTGGAATTCG
CTGCCGACTGAGCTAGTCCAAGCGACCTCCCAGGAGTCCTTTAAGAGGAAACTTGACTTATTCTTAAGGA
CTAAGGATAACATATTATTATGATTTACCAAATTCTTTTTTTCCCTCTATTATCGTTCATATACCTAGGT
TTTTGCCTGGAGGTATTGGTGATCCACTGCTACTAGACACGGAAGCCCGTTAAGCGAAAGCTTCTTCTAT
TCCATCCTCAACCATTTGAACCATTTG
>Sr2#LINE_RTE
CCCAAATGCCCTGGTACGGCCGAGAGTGGGGAGAGTCCGCTCTCCCTCTCGAAATGCTCTCACATGGCCA
CGCGTATATAGCCTCTGCCAGGGAAGTCCTACTCACTGCCTTCTCGTGGCRKTRGTGTTGTTTACGAAAT
TGAGAGGACGAAAAGCGAATGTCCGGCGCTTTAACCGGGTTGGTGGACACGGAGGGTCCACCTAGGGGAG
TTGGAAAACCCTGATTCCAAACCAATGGTGCACATGGGCTCCAGTATCCTGAAGGAACGAATGGCGTATG
AACCAGTCATTGGTCACCGGCTACCATGGGACTGCATCTCCTCACGATGCTCCACTGCCTTGTGGATCAG
ACCTTTAGGTCAAAGGCTCGGGGTGTGGCCCCCTAAGAAAACCACCTGCTTCGGTTTGGGCACCCGGGCA
GTATCACAGCCCTCACACAAATAAATGAAATGATGAATTCTATTGACGATAMTATTCTCGCTCATACTAG
AAGCAAGACAATTTACACTATTATTATTATTATTACCATTATTATTATTATTATTATTATTACTATTATT
TACTACGTCGCTTTTTCACTCCCTTTATTCCCAAATTGTGTATCCTTCCTTTCCAACTTATGCAGBAGCT
CGCCCATGGTGGAAAATCTGTCCTATCTAAACGATCTCCAGTCACTGTCTGGTTGAAAGTGAATGCTTCC
ACCGATTATGAATACTGAAGCAGTCTTTCTGAAACCACGTACGCCGTTCAAGCTGGCTTCCTTCAACGTT
CGCACACTAATGCAGATCAGACAACAGATGGGGCTGGCTATGTCTTTAGAAAGTCTTAATGTTGATGTTT
GTTGTCTATCCGAGACCCGTATTCAAGACTCTAGTGAAGTACTACAAATTCGCTCTCCATCTGTCGCYTC
GAAAAGCTTGTTTCACGTGCGCTTATCCGGGGACCCTGTGGCATCTTCGTCTGGTCTTGCTGGCGTTGGT
GTCGCACTAAGCGCTAGGGCTGAGGCAGCACTAATCGATTGGATCCCCATTAACAGTCGGTTATGTGCTG
TTAGATTAGAAAGTTCCATCAAAGTGAGAAGAAAYCGGCGTGAGAAACGGTGTCTTTTCGTCATCTCCGC
CTATGCCCCGACAGATTGCAGCCCGGATGCAATCAAGGATGAGTTTTACCACCAGTTAACAGTTCTTCTC
CAGAAAGCGCGTTCGACAGATATTGTAGTATTAGCCGGAGACTTGAATGCTCAGGTCGGGCGTCTAGGCA
CAGAAGAGAGTCGTTTAGGTGGCCGATGGGGACTTGTTGGTCGCAGGACAGATAACGGGGACCGTTTGCT
GCAACTGTGCACAGACCACAACCTGTTTCTGGCYAGCACTAACTTCCGGCACAGTCATCGCCGGTGTGCC
ACCTGGCGTCCTCCCTCTGCATCYCAAGCCTGGACTCAGATTGATCACATCGCGATCAGCTACCGCTGGC
GTGGTTGTGTACAAGACTGCCGCTCCTTTTGGAGTACCTATCTGGAGTCTGATCATGCCCTGGTCTGCGC
CAATCTCACCTTACTTTTCAGTGGCCGAAGGATTGACCACCACCAACGGATCGATGTTAGTAAACTGGCT
GCAACWTCTGTTGCAAGTAAGTATCGAGCGGAGCTAGCCTCTAGGCTAGCTACCATCCCACCGAAAAGTA
TAGATGAGCATTGGTTGCATCTTCACGACGCCATGAAAATGGCGAGTAAAGCCGCTTGCGGCTTCGCGAA
ACGTCCCGCTTACAAGCACTGGGTTTCTTCTGGCTCCTTACAACTGATGGAAGCCCGTCGGTCTACTCCG
GGTGACCGTGAGTTTGACCACAAACGAAGGCTGTTACGTAATGAAATCGGGCAAAGCTTGCGTAAGGACC
GAGAAGCCTGGTGGTCGGAGCGTGCTAATGAGATGGAAGCAGCAGCTGCATCTGGTAACTGCCGGAAGCT
CTTCCAACTCATCCGAGCCACTGGCAGCAAGAAGTCTGGTGTGAGTGAAACAATCTACGAGGATGATGGG
ATGCCAATCACTAACATCTCTCGACGTCTTGGACGATGGGCGGAATTCTTCGAAGGGCAGTTCAACTGGC
CTGCTGCTCCGGCAACATCAACCAGYTTGTCCTGCCCCCCATGGCCGGTGACGACTGATCCACCAAACGA
GGCGGAAGTCCGCAAGGAACTCCAACTCTTGAARCGYTACAAATCACCGGGCCCAGATGACTTACCTCCR
GCTCTTTTTAAAGATGGTGGTGACTTTCTGGCTAAGGAACTGACTGTGTTGTTTGSAAAGGTTTGGGAGC
AAGAAAGTGTTCCAACATCATGGAATGAGTCRATAGTCGTCCCTATCTTTAAAAAGGGTTCACGTTGTTC
CTGTAACAACTATCGGGGGATAAGTCTACTTTCGATTGCGTCCAAACTATTGGCTTCTRTCATTCTTCGT
AGGTTGTTTAAAACCCGAGAACGATTGACTCGCGAGGAGCAGGCWGGTTTTCGTTCTGGTCGAGGATGCA
TTGATCACATCTTCACCCTCCGCCAAATGTTAGAACACCGTCATACTTATCGCAGGCCAACAATCGTAGT
GTTTCTTGATATCAGGGCTGCCTTCGATTCGTTGGACAGGACTGTTCTCTGGGATTGTCTATTGAAGAAG
GGTGTGCCTGAGAAGTTCATTAACATCTTAAAGGCCCTGTATACGAACACCTCAGGCAGAGTGAGGGCAT
ACAACCACCTTTCTCCCTTGTTCCATTCGAGCAGTGGGGTTAGGCAGGGTTGCCCGATCTCACCATTCCT
CTTCAACTTTGCCATCGACGACATCCTGGAAACAGCTCTGATGGATGTAAGTAATGGCGGTGTGGATATG
TTGCCTGGAGAACGACTTCTCGACCTTGAGTATGCGGATGATATTGTCTTACTGTGCGATAATGCCCAAG
GCATGCAATCCGCACTTAATCAGTTGGCAATCAGTGTCCGCAGGTACGGCATGTGCTTTGCACCCTCCAA
GTGCAAAGTACTCCTACAAGACTGGCAGGATTCTCATCCTGTACTCACCCTGGATGGTGAGCAGATTGAA
GTAGTTGAGAAGTTCGTGTATCTAGGTAGCTATATAAGTGCTGGTGGTGGCGTGAGTGATGAGATTGATG
CACGTATAATGAAAGCCAGAGCGGCTTATGCCAATCTGGGCCATCTTTGGCGCCTTCGTGATGTTAGTCT
GGCTGTAAAAGGTCGGATCTACAACGCGTCGGTGAGAGCAGTTTTGCTCTATGCTTGTGAAACCTGGCCT
CTCCGAGTTGAGGATGTTAGACGWCTCTCTGTGTTCGATCATCGTTGTCTCCGAAGGATTGCTGACATTC
AGTGGCAACACCATGTTAGTAATGCAGAGGTTCGGCATCGTGTGTTCGGGCGCAGAGACGATAATTCAAT
TGGTGTCACCATCTTGAAACACCGACTTCGGTGGCTTGGACATGTTTTACGAATGTCGTCCCAGAGACTT
CCACGTCGTGCATTATTTGCCGACTCTGGGACTGGTTGGAAAAAGCGGAGAGGAGGTCAGTGTATGACAT
GGTGTCGTGGCATGAAAGAAAGCTGCAAAGGGCTAGCTTCTGTTGGTCCTTCACGACTCCCTGGCTGGGG
TCCGAGAGATGGTGCAACACAGTGGCTAGARACGTTATCAGATATGGCTCAGAATAGAAGCCAGTGGCGA
TCCTGCTGYAACCTTCTTTTACTTTCTACATAAAGAGTGGTTCTAACTTTCTTAACTGAAAGAGTCTTCT
GGTTGTACATTTYAGTCCGCCTTATCTTTTCATCCYTTCTCTTCCTACTTTCATTATTTTGTGTGGCGCA
TATGTATCTGGTGCCCCTTTGTACCAATATATATGTGTTTAAATAAATAAATAAATAAATAAA
>SmCurupira1#DNA_Mut
GAATAACATTAGGATCACGTCGATTTTTTTTTAATAAATTTTTTTTGTCCCCCTTAATCAAAAAATCTTC
ATACCATTTTCCAATTTTTTTCAATCCGTTTCGTCCAATGAAATTCCTAGTTGTAAATGCGTTATAATTG
GTTATGTAATTCTTGAAATTCGTATAAAAGCTGTGTACTTATCGATATAGATAATTTTCTTCACAATATG
GACGTCAGTAACGTGCAAGTTAGAGGCTCTGTTGTTCCTCACGTAGTCACAGAAACGGAAAATGCATTTC
TGAATACATTGTATCTGGTAGCATTTCCATCACTGGAAGCGTTAAGGAGCGCCATTCGAACTTATGAAAT
AGCAACGTACTGCCATTATGCGGTGAGAGATTCTCATTTCCATGGAGATCGGAAGCCGTATATAAAATTT
GTATGTTGGAGAAAGAGCTATAAAACACCAAACGGTTCTTCGCAGCCGATTAGACGAAGGAGGTAATTTG
ATTAGTGTTATTATATTGTTCATTGAGGACTTCAATGGACACACAATGTCCGGCCTTCATCTTTTGTAAG
TTTCTTGAAGGTTATTGGACTGTTGTTCGTGGGAATGTGCATCACAATCACGAGTGCAATTCCCTGAGGT
ACGACTGTAACACATGGATGCGCCGATTAACGGCGGCGGAATTGGAAACAATGAAGCCACTGCTGATATC
TGGAACATCAGCATTCAATGTGATACACTACGCGTACCAATCATATGGGAAACGTCTTACAGCTCAAGAT
GTTTTCAATATGCGTTACAAAGTGTTCTCACAGGCCAACCTTCCTAGTAAGCAATGTGCATATTTATACT
ATTAACTGTAGGTGATTACGGTAAGTTGAAAAATCACATCACGTCACTTGGTGGCCTTTGTGATTATCAA
TTGGATGCAGATCATAGTCTGTTGTACTTCTTCTTCGCTACAGCAGACCAGATCAATCTGTGTAACAGGT
TTTTAGATGTTGTTGGTTTTGATGGGACATACAAAACCAATAACGAAAACATGTTTCTTTATCACGTGGT
GGCTCTGGACATGAATTTCATGGCAATACCTGTTTGTATTGCATTTATAAGTCGCGAAACATCGACTTTG
CTGTCCAGTTTCCTCTCGTTCTTCCGCCAAATGAGTAACAATAGAAAGGTTATCGGTATTGTTACCGATG
ATTCACCTGCTATAGCTGCTGCCATAACGCAGGTGTATCCCAATGCACACCACCTTTTGTGCCGCGTGCA
CCTTCTTCGAAATGTCATCAAGAGGGTAAGCTTTCCTTTCTTAACAATTAACCCATTCATCGTATTCGTA
GAGGCTACGATCTGATCTTCTTCAAATGTTCTACCGTCTTATGCTAACAAGAAATGTGGAAAGGTAAATC
GAAATATGCTTTACAATGTATTGTAGCTTCCAACGGTATGTGTCATTTATCGAAGCAGCAGACGGGAATT
TCTGCCAATATTTGAGAGATCAGTTATTGTCCAAAAAGCACAAGTGGTCGAACGCTTTTAGACCAGCTGC
AATGCTTCTAGATCAAAGCGATACAAATTTCGTTGAGACGACCCATCGAATTTTAAAGTTGCATAAGCTG
AACAGAAAAACACCCGTGTTCAGATCGATATTTAGTGTTCTGCTTCGCACTGGATATTGGATAGAAGCTA
GAGTTCAAAAGTACTCCACTGAATGCCGTAGCAGAGCTGTGCTGGGTCGCGAGCCTCAACTACGTCGTCT
TCAGGAAACACTTACACCTGCTGCATGTCAACTGCTTAAGCGGCACATGCGTGTTCCTGTTACTGACTAC
GTATTGTCGGGGGAGTTTTTCACGGCCGTTGATACTACAGGAACTTAGTTGTTCCTGTTTCTTTTATGTA
GAACACAGAGTCGTATGTCGTCATATCTTGGCATATTGTTCGCACGATAATGTCGAAGTTCACAGAGAAA
GCATTGGTGACAGATGGCTGCATTCCAACAGCTACGTAACCAGAGTAACGATTGACAATGAGTTACCGGT
ACAAGTCGGGCAGACAAACGTCCAAACATCGATTCACTACTTGTGTCGGCGTATGTCTGCTGAACAGCAT
ACCGCTCTACTTAACTATGCTCATCAGTTGCTTAACGATGGATTACCTACTACCATCACAATGCCCGTCG
TCCGAAATACCACAGGCACCAACCGTCAACAGAACGTAGATTTGATGCTACCTTAAATGATGACGAGATT
GAAGTAATATCTATGAACTCAGAAGAGTTTACGGACCGAGACAATGAAGAAGACGAACGTGCGCACAATG
ACCGACTGTGTGATATTTGCCATCTATGTCAGCCGCCCAGTGAACTAGCTGATGGAAGTGCTTGGATTTT
TTGTCCATGCAACGCTATGTTTCATTCGTTCTGTGCCTACGACCCAACAGAAGTATCACCTGGGTTTAAC
TGTCCCATGTGCGGCTCTGTCACGGACTCATAGTGGAGTCATCGATCAGGACCTAAGGAGCTGTGTAGAG
ACCGAGTAAAGGCCCTTTTCAGGGCCACCCACAATTTGATTTAAATTTTGTTTGAATTTCTTGTTTCCAT
TTTAAGGAGGAGTCATGAAACCATCAATAATCCATTTTACATTCATATGATTTGGTTACTAGGTACAGTA
GAGAAATGTAGTAAGATCAGTTCACTAGTACAACAAGATCTTTTCTATTGCTAAGGTCAAGTGAACAGAC
ACTGATCGGTCATCACAATTCCATAGTAATAAAGCTGTAGATGAATAATGATCATCGCTCACTTTATTAC
CTTGCCAACAGCTTTTAAGGTTTTTCAAATTTACGGTTTCAGTAAACGATTCCGTACAGAAAACAACGTC
ATATAATAAACACTAATTTGTTAAACAAAAGTATATGCTAAGTTGTGTACGATCATTTCAAACTCTTTTC
ACTTAGCGACGGTAGGCGATTGTACTGAGATCAGTTCACTAGTACAACAAGATAAATTGTATTGGGAAGG
TCAAGTGAACATACACTGATCATTCATCACAATTCCATAGTAATGAAGATGTAAAATCACTTTTTCTAGA
TTAATAGTAATAAAGTGATTATCGATCACTTTATAATTTTGTCAACAGCTTTTAAGGTTTTTCAAATTTA
AGGTTTCAGTAAACGATTCCGTACAGAAAACAACGTCATATAATGAAGACTTACATGTCTAACAAGTCAT
TAATAATAATAATAATGATATTAATAATAATAATGATAATAATAATAATACGAAATGTAATAATAATGTT
TCTTATGAGATTTATCACTGCATTGCAAAAATTCGATACATTGATAAATGTCATTTAGACGTCTGATAAA
TAAATGTACAGTTTAACTTAACGATTGAAATACGATATTCTAAATACATAATGGTTACTTGATACTATTG
ACCTTATTCACATTAAGTCATATAATTGAGATAGAAATTTATTTCACTAGACATAGGCTTGTTCATTGAC
ACTTAATCTAACCAATATTACATATGCTTTTCAAAAAAGGTTATTTTTTCAACATTCAGCGATTTACTGT
TTAACAGTTTAAGAGGAGTAATTATTATCCCTTTGTGACGGAAAATGTACATATAGTTTTTCATTGTTCG
TCCAGTATGTTTAACAAAGGGAACTGTTGGATTTGGAAATATAATTTCAGTCTTTCTAATTAATTAACAT
TTACAATGTTAGTTATCAGATGGGGTTTTGTGGAGATTTAGTATTACAATGTTTTTTTACAAATGAAAAT
AGAAAATTCAGATCATTCATTTGAAAGGCTGTGCACTTAAAAAAGATTGGTTGTTAACATTAGCTGCCAA
AAATATATTATGCCCACCTCAAAAATACAATTACCGTATTACATGATGACTGAGTACAACACTGACATGT
ATTTTCGGTGATCATTAATAAGTGATCAACTACAAAGAATGTACAGGTCAACATATTTTATACCTTTTAA
TGGATTTACAAAAAAACAGTATTGCGTTCATTTTCGACACCCTTTTCAAAGCTAAAATGATCAACTTTTT
GGTATTAAGAATAACGGTTTGCAAAATAACTGAATTATAAAGATTATTTGCTTTTTTCTCAGACATTTTT
ACTAATTTCAGACAGCGTAAAAGTTGCTTCATTTACCCATCTTTTACGGTTAGCGTGACTTCGGCATGCC
CCCATTCACTTTCTCTTTATCATTTACACGAATATAACGTTTATTTAATGAGCGAACTATGTGTTAAATT
AACTTATGGACATAATACTTAAATGAAATTGTGTTCACTAATTGTGTATTAAACATTTGTCTACCTTTGC
AAATTCAATAATCACCATTATCAACTATAAATAACAACGGTCAGTTTTTTTCAAAAATTAACTTTCAATG
ATCTACACATTATTATTACTACTCTTGTCACGATAACTGATAACTGTAGTTGCATTTCTACTTCATAAAA
AAGGAAATTATCCCGATATACATTCACTAACTAGCAGTATAGCAGGGTAATGAAAAGGATTTGTTCTTGT
TTTTTTTCCAAATTACAATTTTTTACAAAACTCAGATGGAAAATAGTTAATTATTGTAAATAATAATCCG
ATGTAAAAATGTCAATTCTTACATCCAATAAAAGAACTTTATTCTAGTTCGATTTGAACGAATCAGATCA
CGAAACTGCACCATTTACAGCCAATTAAAAAATTATTACAGGTGACAAAATGTTTGTTCATTTGCACTTG
AGCACACACTTTCAAAAACAAGTTCACCAATCACCAATTGCTGAATTTTTTTCACATCCTTCATTTTACA
AAAAAAGGGTGGTAGGGGATAATACGAGCCGTGATTCTAATGTCAACC
>SmTRC#DNA_CACTA
TGGCCGCGGGAATTCGATTGGGAAATGTCGCTTTTTCGCCTGCACGTCGGTTATTTAGGGGAAAAGTCGA
TTTTTCCCCCTTACGTCGTATATTTGGGGGATATTTGTAGACAATTTGTTGTAACGTATAACATTTGAAT
GAACCGCAATAAGGAACAACATTTTGCTGAGTCTGTCAAAAATAAAGAATTATTACATTAAATTTATGAA
TTTCATCATTATTACTCATGCAATAAAATACGAACACAGGCTTTCGTATGTGATGCGTTTGTACTTACTT
TTTCTGTTGTTTAGCTAGGGTGTTCCGACATGGTTGGCCGCCATCACAAATTACTTACACGATGCAAGTG
AGTGACGTGCTCTGTCTTTTTAGTTCCTTCTAACTGTTTATGTTGTTAGTCTAATAACATGAGTTTAAGC
GAAGTCAGTGAAAGAGCTCGTAGACGTAGGGCAACCGTGAACTTGTCAAGAGTCCTCGGATGTCATAGAT
CTACTTATAACAGACGTTGGAATAAATTACGTAAGGATTTTCTGCGGAGACATGACTTGCTTTCGTTTAG
TAACTTTGCTAATGAAAGCACAACTACAGGTAACTGACTTTAACAACTATATATGTATAAACTATGTCAG
TAGACAGAGAAAGTAATTGTCATGAGATTCCTTCAACTGTATTACCTTCCACAAGCTGTACCAATGAAAG
GCTTCTGGAAGATAATGGTACGTGTTTGAAGTTCATACGCTAATAAATTTCTTATAGAATGTTCTACCGT
CGATTTGCCCTGTCAAAAGCCTTTGAGTCGCAAAGAGAAGATTAACAGGATACTAATGCATTTAATGACA
TCCACCTATCTGAGCATCCGGGATGCAGACAGGGTTCTGAATGAATTTCGCCTTATCGTACCAGACTTGC
CGACGAGCATTAGAAGTATCTTGAGAACGTGCACAAGTGTACAACCTAAGTCCATCAGCAGCGGGGTTTA
CTACCATCTTGGATTGAAAACTAACCTCCTAAGATATGTTGAACTTTGGTTGTGTACTTGCGATTTTGAC
AGTCTGCAATTATATATTAATGTAGATGGACTTTCTATGTCCAGGAGCTCCAGTCAACATTTGTGGCCTG
TATTAGGAAGGATCGTTGCCCCCAGACTTAGTGATGTTTTCATGATAGGGATCTACGGAGGGAATACTAA
GCCGGCACAATTTAACGAAATTTCTGCCGACACTATTTCCGAAATAAAAGAAATGACTGAAACGGGTCTA
CTAAGTGTAAGGTTCAATAAATACATAGCTATTAAGTTAAGTGCAGTAATATGTGATGCACCGGCTCGTT
CGGATGTTAGGTACACTGTTAATCACAACGGAAAGGCAGGTTGCGACCGGTGCGTGGTTAATGGTAGACG
ACTTGATGGAAAGATGACTTTCCCAAACGGTGAATATACGTTAAGAACGGACGACAGTTTCAGGAATCAG
ACACAATATATTCACCATAAAGGTCATTCTTTATTCGAAAGTCTATCAATAGACATGATATTAACTTTCC
CCTTAGATCCCATGCACATGGTTTACTTAGGTGTCACAAAGAAACTTGTGACTCTCTGGATAGAATTAGG
ACACAAGAGACTAAAGAACATGAACTCATGTGTAATTAGGACCATAAATAAGTTGATATCTAGGTGTGTA
GAAAGTACTCCCTCTGACTTTCCGCGTAAATGTCGAACATTAGACTACTTATCTGTATGGAAAGCGTCAG
AGTGTAGGTTGTTTCTTCTATACTTAGGCCCGGTTATTCTCCAAAATATTCTGCCTGAATCTTTGTATAT
AAATTTTAAATGTCTTGCTTTGTCTATGTACTTGCTTGCACATCCTAAGTTTTATAATAGGGTTACAGAA
TCTGTCAGGATGGATTTAAGGAATTTTCTAAGAGAATATGAATGGTGTTACGGATGTGAGAACTTGGTAT
ATAATGTGCATTCCCTACAGCATCCTCTTGACGATGTCCTAGCACATGGGCCGTTAGATAGCTTCTCAGC
ATTTCCATTCGAGTCGTATATGAGACAAATTAAGCAATCAGTACGCAGTGGGTATTCTGTGGCTAAGCAA
GCAGCTCAGCGTTATGCGGAACAAATGTCTTTCTGCGATAGGCTCCAGGTTGACATTTCGACTAATGATA
ACCCAGTTATAGGTATGGCTGACTCACGCAAGCAAGTAATAATGTTTAGGAATAGCCAAATAAAATCTTT
TCATCCTGATAACGTTGTAGTAGTAAAGGGGAAGCCGGGATTGATTACTGATATTCAGGATAGTGGCCTA
TTGAGATTCAGGCAATTTACTGACCCACAAAATTACTTTACAGATCCATTTCCTTCCACTGACATAGGAA
TATTTAAATGCTCCGTAGTTAGCAGTGCTTACAGTTGGGTTTCCATCCGTGATGTTGACTGTAAATGTAT
GTCTATTAATTGTGTTAATCATTTGGTTATTGTCCCTTTGTTGCACACTGTAATTTAATTGTATTTCCTT
AAATTTCCTGTTATGATATCTTTAGTCTCCAATCAATAAGTACGTAATCCTTAAGAAACAAGGCAAAAGT
AAGCTCGTGATTGCATCGGGACTTTGGGTGATTGGAGAAAAACGCTGTCTGTATCCGAGGGAGAACATTG
ACCTTCTTCTGCAAAACAATGACCTACCGGAAGAAAATTGGTCTATGTTCAAGTGCAGTATTGTTCACAA
ATGCGGTTAGTTACATACATGCAAATTATCGCTTCTTGTAGAAAGTCTCAAATCAGCCAATGGATTGTTA
GCAGCGTTGCAAGTGTGCTATGCTACTGATGAGAACTATCCGCCCGACGAAACTACGTTGCCCTTAAACA
CAGATAAACAAAAGAGGTCAGTTCAACAATCTCACTTACATTTCGTAGAAGCGCATTAAAACGTAAAGAA
AGTTTTCTTTACAATTCCATGGACATGGATGTCGCGGAGATGCGGCTGGGAATACCCGAGTCCAATATCC
AAAACTTCGGATGTTTGAGAACGTTGTCTCTCCCATTGCCAAGTAAGTATCTTTGATTTGGACATGTCTA
TTAAGCAGTTCGACACAATTAGACAGCTCGCCCTCCACATCCGAGGATAAAAATCTAACTGCTCAGTAAG
TCATCCCTACGATCTACTTCTATTTTTCAGATTTGAAAGAATGTATACTTTGCAGCTTAAAATGTCAGCA
AGCTTGAGTGAAATTAGTACAAATATAAAGCTGCTGCTCTCAAGGTTCAGTGACTGCCAAGATCCGCGTC
AATTTGACTGTGGACTATCCAGCCAACAGTTCCCTTTGTCATCTGAAGAGGAACTGGGAACTTTGGACGC
TTGTCTAGAGCAAAAAGACGTGAGAGACAGATTTGTAAGCACACAACATGATTTTTATCCTTCATTCCTA
TTACAGATGGCCATGTTGACACGTCTAATGGATGATGATCCTAAAACCTCTATGCGATATATTCTGTCCT
ACATCATGAAAACTGAAGTCGCCATTAATTTCACGTTACTGGGTACTTCATCAAAACGAGCGATTCAGAA
GTGCCGGTTTTACGGCTGCGTACGAAGTAAGATAAATAAGGTTTTTAAACTTCAGGTGCACTTACTAATC
GATTCCTGTCGTCATCTGTCAACAAGAAAGACCTTACGAAACTATATGACATGGCTACACAAAGTTATTT
TCACGAAATGAGAGACAAAGTACAGAAGGGTCATCGACGGAACCAAGAACACGTACGTACGACTTTAAAG
TGAATATTTTTTCCGTTATCTATAGGTAGAGTCTTCCGTGTTCAAGGATATAACCGTAAGTTCAGCTTCA
AGTACCTTGTTGTGCAAAACGAGTTTCCTAGATATAGTAACGTTCTTCTTCATCACATTTTAGAATTCAC
AAGAATTGTTTGACTCTCCATAGTCCAACAGGCCTGCTGGAAAGAATGAATACGTGAAATGCCTGGTCGG
TGACAATGGCAATTACATAAGGAGCATTGATACTCTGCCAACTGCTCATTACTTTGTACATTGAAGAACT
TTTTGTTTTCAATAAAAATTTGGAAATTATGCCATATTTTACGTACTTTACATTATTCGTGTGCTGTGTT
GTGGGAATGAAAGCGAACACAGGAGGCGGTTGCGGTAAATGCATTAGTGTGTATGTAGTGGAAAAGTAGT
AAATGTAGCGGATATTTAAGGTAGAAGTCAGAAATTCGTCCGATATTTAGGGTGAAAATAGGAAATTCGT
CGGATATTTAGGGGACAAGTCGGCTATTCGTCGTATATTTAGGGGAAAAGTCGGCTATTCGTCGTATATT
TAGGGGACAAGTCGGCTATTCGTCGTATATTTAGGGGAAAAGTCGGTAATTCGTCGGATATTTAGGGGAA
AAGTCGGTAATTCGTCGGATATTTAGGGGAAAAGTCGGTAATTCGTCGGATATTTAGGGGAAAAGCCGGC
TATTCGTCGGATATTTAGGGGAAAAATCGGAAATTTAGCGACATTTGAAAAACAGAGCGACAGAAAGGGG
AAATTACGCTTTATTTCCCCCGGACAGGCGAAAAAGCAGACATTTTGGCGCATTTCCCCTTTATTTACGA
CTTATTTTCCAATGCATTTTCCGCTTTATTTCCCCTTTGTTCGCCTTTATTCCCCTTTATTGGTTGTTTG
GGGCACACGGTCCAGAATTA
>SmCurupira2#DNA_Mut
GGCAAGGTAAATAAGTCAGTGCGTTTTCAAACCTGCCCGCCGTTTCGTATGCGCGACCTTGAACGGCCTG
TCACGAGGCGGTCATTCCGTATTTGATTTGTTAAGGGTCGGTTCGTTGTCGTCTGGGTTGCACGAATATC
AGGTTTTCTCGTATTTGAGTCGTTTTTGGCTGTAGCAAATTCGCGAAATCAATGCCAAAAGCGTTTATTT
GGCTTCCTCTGTTTTGTAATGTACAATTTGGCTCTTTTTGTTGCTTCGTAACTTGACCTGGGATAACAAT
TACCCTGCTGAACCTCACTCTCCTTGTTTAAAATTTATAGGGGTCCCCATTACTGCGTATCCAGTATAAA
TTAACTGTAAAAGTTACTCTGAATTTGTGTGAATCGTTGTTTTCTGCAAGAAATAAGACATGACAAGTAA
CCCGTAAGTCCTAAATGTTTGTAGTCCTTACTTCAGTTACTGAAGGATTACTGCAGGAAATGGCTGTTTT
TTTAATAATTAACGAGTGATGTTTTTAGGTACTCATGTTCCAGAGACATTTCTGTCGACTTAAGCGAGCC
ATTTCAACGCATTATACTGAGCAAGCGTTTTGGAAGCTGGAATGAATTCGAAAGTGTGTTTAAGGAGTTC
CAAAAAGTATGAATGCATAATTCTATCCCTTTACAGACTACCCATACGCACTACATTCACGGTGAAAGTA
AAGTGTTGAAGGACGTGCGATTCAAGTACAGTTTTGTGGTGTTTCACTGCACATTTGGCCATCGGCGTAA
ACCACAAGGTCTATCAGTGAATAAAAAACCGTGAGAAATTTAACTAACGTGTGACGTTTAAGGTCCAAGT
TTCGAAACTGCCAATCAAGATTCCGTGTGAAATTGGACGGTGATGAATATGTCATCAAGTCGTACAAGAT
GCTTCACAATCATCCGTGCAGTAGTTCATTTATGCTTTGCGATCCGTGGTCCAGAAGGTTGTCCGCTGAA
GAAAAAGAAAATCTGAAGCCCGTGATACTACAGTCATCGTCAACAGATGAATTAGTAGAAAGTATTAAGG
ACAGAACGGGTAAACAGGTTACGGCAGCTGATGTGAAGACTATGAAAGCTAAACTCTCCACAGGTAATTG
TGTAAAAGTATATTTCAGGTTGTTATACACGAACGCAAGTATTTGATGTATTGCGGCAAAATGGTGAACT
AAGAGAGTATTCCGAAAATGGATACATCACCAGAATCTGCTTTAGTACTTATGAGCAGATAGAATTATAT
AACAAATATCCGGAAGTAGTTTGTATGGATTCTACTTACAACACCAATAATAAAAAGTATTTATTTTTTT
TCCAATTACGCTTTGTAGATATTCTTTATTCCTGTTAGTAATAACAGATAATTTTGGACGGGGACGTCCT
GTTTTGTTTGCATGGACCAAAAAAGAATTTCGTTCAGATGTAACTTGGATTTTGGATAAATTCAGACAAA
TTATGGGCAATACGTCAAACACCCAGACTTTTGTTATGGATTGTTCACGAGCGGAAAGCGCGGCAGTCCG
CATTACACACAGTAGTGCAAGTATAATTTTATGCGCCTTTCACGTATGTCGCGCTTTTCGTAAAAAGGTA
CAGTGATCGCGATTTTTATGAAATTGCCTTTAGACTCGTGACAATATCTTGAGAACTTACCTGAGTAGGT
TAGTAACCGCTGAGACTGTTGGAAGGTATTATGTGAAATATATTTATTCTGCAGATTTAACCAGTATTTC
AGAATTATTAACCAACGTGATAAACAAGTAGGTCATTATCTCCAACGATTCTGGATGCCTCGTAAACATT
TGTGGGCTGCAGCTTTTACCGGAACAGTTTTGACGCTGGGTAACAACACCAACAATCGTGTTGAGTCACT
AAATCGTCAACTGAAGAGAAACACACGCAAAAGCGACAGTTTGCACAAGTGTATACACAAGGTTTTTAAG
TGGAATGCACTGACATCAGCAAGAAAAACTGTCGAGGAAACAATATTAGCCAGCAGATGTTGTATGCATA
GTGTCCCAAAGCGATTAATTCCGTTGTTTAACCTACTTACTCCCTTTGCACGGACGAAGGTCTCATTGGA
ACTGAAAAGAATGCGTTTCGTTAACATTGAATACGAAAACGGTGATTGGTTGTTCATGATTGACTGCGGC
AAGCATTATGAAGTAGATGCAGGCACTTGCGAGTGCAATTGTCGAACATTTATGACTTGTCGATATCCTT
GTCGTCATATACTACTGACATATGTAAAAAGACCAACTCTTTCAGGTAAGATTAATCAATTACGAAATAA
ATAAACTAATTAGCTCATCACATTCTTAGACCATGCAGCCGATGGAAGTTAAATAACACACTTAACTTCC
ATTATAATACAACAACATCATTACCCAGACGGAGTGAGGGGTATGTCCGGATTCAAAGAACCCAAAAAAT
CCTCAAACAACAAATAATTGAAAAATATGGTGAACACTTCGCTATGATGTTGGATAGGAATGTAAACAAT
TATTACTTGAAATTCATCAATAACTAGGTAAGACCGCAATTTCTCAAACATTTATCTACGTGCAGTCCTT
TTTACGATCGGTATATACGGATGAATAATTGGAGTGGCATTGTTTCCTAATCACATGGTCTCCGGAGCCA
AGGATATAATAACTGAAAAAATGTAGCACTTAGAGAAGCTCGGAAGTGGTAAACGTGGCGATATTCAATC
GAATGGCATGACTCAGTGTTGCAGACGTGCTCATTATGTTAGACTTATTTATATTCACATTAAATATATT
ATTCTATCCCAAGCATGTGTTCTTCAGAAGTACTAAATATTATCGTTAGTTGTCACGATACGAGGACTCA
TCGTATCGTATGAGTCCGTGTAGATAGTGATGCGATTTTCACGTAAGATCTTACAGACTAGGCAATCAAA
CGATAAATTTACCGTTTTCGGACGACGTCTGTTATCAAGGTAGTGTTAGTACCGAACTAGATTTAAAGTT
CGAAAAACTACAGTTGTTATATATTACATTTAAATAACTTATTAGATGAATAAACGCGGTAGTAGTCAAT
ACAAAACACAGTTATCGTCAATGTGTAAATTGTTTCTCCGCATAAACTTCCATATTACGAAATTCGCCAA
CTTGTTCACCTGCATAGACTTGATGATTCCAAAGATTAGAGCCTTTAAATTAGTTGACAGAAGTCATAAG
TTGTATAACAGAAAATGTATGGATAGCTTGCTTAATGCAATTCTGAAAAACAACAAATCAATCGTGAAAG
AAAAGACTAAACCTCGTTATCAGTATCAAATTCAATAAGTAAATGAAATAGCAATTGATAGGATGTACCT
GTAAGTGTTTTACTTACTGTAAACAGTGCTCTTCATTTTATAACCTTCCTACAATTTCATCTAGTTATTC
GGTATTAACAAACAAACTTCAGGCACCAAATGAAGGGACTCACAAACTTTAAATAGTTATATGAAATTTA
AGAAAAATCCAACTACAACGTTCATAATACTGTTTCAGTTCACTCATTACGTACAATAATGAAATAACTG
GAAAATACTATTTGGCGATCACTCGTCAACATGGATTAACACTTTGTTTATGATTTGGTCAGTGATTTCG
GATTCCGTTAACAGAAATTTATATTTTAAACCTATACGAGACATCGTAAAATAGTATTATCTACGACATA
TCTTAGTTACCATGCTCATAACAAACACGCATCGCTTTACTTAAGAAGAGTATTCGGCTAACTTATGTGG
CACTAAGAGTAATGTTCTACACAATTCTTGTATAAATTCAGAAAGCGGACAGAAAAATCTATCAACGCCA
ATTCTTACTAACATAATTTTTCTTTCTCACATTACGTAATAATATATCAGTCCAGATAATAGCGGTGATA
CTTATCATGGATAAAAATGCTTACGGCTATATATTAATAGTTCATATCGTAATGTAGCACGTTATATATT
GACGTCCACTTGAAAGCAGGAGCGATCTGAAACAACAACACTACAGTCAGGACCGGTAAGTGCCGTTGAA
GTAAGAACACAGTGTACTGGCACAACAGATATATTTTTAAAATTGAAAGACAAGGTTCGAGTACAAAAGG
GGAAACTTACTACAAAGTAGTTTTATTCATTGTTCTGCTCGTTCAGACCGCGTAAGGCTTCTTCGTCTTT
TTCAGTGCATTTACTCTTTGTTGCCCTGCAATAGAAAAACAAACTCGCATTAGACACTCCGCATGGAATT
ATTATTACTACCATTACAAGATTCCTGAATAGTTTGACTCTCAATTGCTTCAATCTACAATTTATAAACA
ACTACCGACACCCATGTTCATCACTACCATAATAAGGGAGGTGAGTCATATGGAAATTATTTTACAGCTT
GTTTTTGCTTGAAACTATAATTTCGGCCTATTTTTGACTTGATAAATGATGAATTACGCTTGCCTGAGTT
TCCATTGTTACAAATTACCAAATTAGGCTGACTAAACATTCATGCAGGTTGTCAGCTCAGAATACGTCAG
ACAATCAATAGAATGCAATAAGCGCCATGTAACAAGCGTAAATATTACAAAAATTAACATGTGACGGAAA
AATGCTGTGATTAGCCGATAAAAAACGACATTAAAAATCCGCAACAACATGTAACATGTGAGCGAGAATC
AATGACATGACTTTTCGACCATGCC
>Sinbad#LTR_Pao
TTGTTACGGGAGAACTAAAGACATTTGGCTGATTAAAACCTTTTTACTGTACATCAAATTTACTGTGTTT
TTGGATGTGTTTGTTTTACTTAACCTTTGGACTTGTTTGTTTATATCATTCCTTTCGGACATTTTGGTTT
CTTTTGTCATTGGTTTGGTATTTGGGAGTTTTTTGCTCCGGGAACCTACAAAATTGAAGGTTTGTTTTGT
AATTGTTATAATTATTGTTGTTAGAACGACTTTGGTCGATTATTTGTGAATTGCGAATAAACTTGGTATC
TTATTTGGAGTTTTGGTTCTCTTGCCTACTTGGGTTCGTAATTTGCGAATATCGACGGCCAGTACTTCAA
TAGTTGGAACGGGCAAAACTCATAATTGGACGTAACATAAAGTTCTTCAATTATTGGTTCTGTGTTCACA
CTGGATTAATCTGGACAGTAATTTGGGTCCAAATTCTGGTTCTACTGAACGAAGGTGTACTATGGAAACT
CGAAGCAAAAGACAGAAGGAAAACGACGAATTGGACGGTAAAATTTCCAGAGCTGTTTGTGGTATGTATG
ACGTTAACGATGATAAATGTGATGATATTAGTCTTAATAGTATGTCCTCTAGCCAGCTAAGTACTTCTAG
ATTAAAGCTAGACAAAGCATTACTGAGGAAAAAGAATTTAGAAAAGAGACTTGAGTGGAACGGCAACTAA
GATGTTAGATCTTCAAGAAGAGGTTGATATGGCCGAACTAGAATGCAACGTCATCAAGGACGATGAACGG
TTGCCCGTAGATAAATGTGAAATAAATGCTAAAGTGGAAAATTATTTGAATGGTGAAACGGGGGGTAATA
ATCACTCAGGAGAGGTATGTAACATTTCAAAAATCGATTGGGTTGATGAACTGAGGGACACTTTACATAC
ATTGGTCGGTAACATGGCTTTACCTAAGATCGATATGATGTACTTTGATGGACAACCGGGTCAGTATTAC
CGTTTCATTAGTCAATTCAATAGTCTTATAGAGAGTAAACTGTCAGATAAGGGCCAATTACTGTCGTATT
TGTTATATTATTGCAAAGGAAAGGCCAGAACGGCAATTGAATCTTGCATTTCTTTGCCCAGCCATTCAGG
CTATGATAGGGCTAAACGAATTTTATATGATTTATTTGGTAAAGAGCACCTTGTTGCGCGGGAACTAATT
GCTGAGTTATTAAACCATAAATCTGTCGGAAGGTCAGCTGACGTATTAACTGACTTTGCCATTAAGTTAC
GTAATGTATGTATAACGTTGGAGGAAATGGGATACATGTCTGACGTTAATTCTACGGCTAATTTGGAGAT
AATAGTTTCATGTCTGCCACTAGAATTGCAAAATAAGTGGGCTGAAGTCGCTGATAAGATCATGATGCAT
GGGAAAGAGCCGAGCTTCGAAGAATTTGTGGTCTTGTAGAAGAGAGGGCCAGAATTGCCCGAACCCGTTA
TGGTAGGTTAGGTACCAGTGTAACTCAAAGGTTCGTTAAAGGGAATTCTGAAGGCCAAGCTGATAGATCA
CGCTTTTCATGCAATCAAACGAGACCCCAAATGACTCAGTCAAGGGTATCAAGTTGTGCAATTTGCTTAA
GGTGATCATGAGGCGACAGATTGTCCAAGGTTGGCAAAAATGAGTGTAAGAGAAAGGAGGCAGGAGATAA
GAAGACGTGGTCTATGTTACTTATGTTTGAGGAAAGGTCACATAGCTATGTCATGCAACTCAGGCTTCAA
GTGCGACGTCGAGAACTGCAAGGTTAGACATAATTCATTATTGCATATTGATGGTACTGATAACTATGTG
ATGAACCTAGCTAAGGATTGGAACTCCTCAAGGGTTTGTTTGGGCATCGTTCCAGTCAGACTATGCGGTC
CCAAAGGATGTTTGGAAACATATGCACTTCTAGATAGTGGTTCAGACACTTCTCTTGTATGTGAAGAATT
AATTAATCAGTTGGGTATCAAAGGTAAAGAGACTTCGATAAGAGTGGCGACTGTGAACGGAACTACCAAT
TGTGAATGTTTGGAGGTAGATTTAGAGGTATTTTCATTAGATGAACGGGGTTCTATAAGGATCAACAAAG
TTTACACGACCAAGAAACTTCCGATTGATCATGCAGCACCTTTAACCGAACCCCAACTGAAAAGGTGGAA
ACATTTAAAGGACATAACCCTTCCGAGGTTGCAAAGTAATTTTGTAGGGGTATTGATTGGGTGTGATGCT
CCAGATGCACATTGGGTCTTGGAACAACGTCTGGGGGACAGGAAGCATCCGTTTGCTGTGCGAACCCATC
TCGGTTGGATGATTATAGGTCCCAAGGGGGCATCAAGGTCTCTACATCAAGTTCAGTGGTGCCATTGTTC
TAATGATATTTTGCGAGATATAGAAAGATTATATAATCATGAGTTCGAGGATACAGATACGTCTCGTAAT
GGATATTCTGTCGAAGATAAAAGAGCTCTAGAAATAGTTAGTAATTCCTTTAAACTGGAAGGCGGCCATT
TTCAAGTTGGTCTACCGTGGAAGTATGATAGGCCAAGTCTACCGAATAATTTGGAACTGGCTGAACGCAG
ACTAGAGTGTTTAAGGAAAAGGTTTATGAAAGATAATAGTCTTCTGCAGAAATATCAAGCTGTGATGAAT
AAACATTTAAGTAAGGGCTACATCATTGAAGCTAGCAAGGAGGGATTTGACCGTGATGCTGTTTGTTGGT
ATATTCCTCATCATCCCGTTATCAACCCTAAAAAGCCTGGAAAACTCAGAATTGTTTTTTTGATTGTGCA
GCTGTCTATCAAGGATTTTCTCTTAATAATCAGTTTTTAAGAGGACCAAATACCGTCAATAGTTTATTTG
GTGTACTTCTACGATTCAGATTAGGTAACATAGCATTAGCCGCTGATATCGAAGAGATGTTTCTTCAAGT
AAGGATACCGAGACAAGATAGGGGAGCGTTTCGTCTATTGTGGTGGGAAGATGGTGATATGAAACGAACG
GCTAAGGAATATTGTTTAACAGTTCATCCGTTTGGAGCCGTGTCCTCCCCCTTTTGCGCTAATTTCGCTC
TTAAGAAGACGGTGGATATATTCGGTAAGGAATTTAATAGAGATATCCAGGAAGTCGTAGATAATAGTTT
CTATGTCGACGACTATTTAGCCTCCATTGATAATGTACAGGATGCAATTGAGCTGGCAAAGACCCTTGGT
TTGCTTCTCAGAAAAGGTGGGTTCAGACTTACGAAGTGGATAAGTAGTTGTTTGCAAGTTCTCGAATCAA
TTCATCCAGAAGAGAGAGCAGAAGCCGTAGGAGAGATTGACTTTGAAAGACTTCCTACGGAACGCACGTT
GGGATTATTTTGGAATACTATGGTCGATTCGTTTGACTTTAAAGTCCACATACCGAAACGTCCCCTCACT
AGGCGAGGTATATTATCGAGTGTAGCCTCACTTTACGACCCCTTGGGATTGTTAGCACCGTTTATACTTC
CCATGAAGCAGTTACTTCAACGTTTGGGGTAAATTGGGACTAGGATGGGACGAASAGATTCCAAATGATG
AGAGCAAACGCTGGTTAGAGATTTTAAGTGAATTTCAGAGGGTTGAGAACGTTTGTTTTCCACGTTGTGT
ATTGTTTCCCGCAAATCAGATCGTTCGCTCCTGGGACTTCATATTTTCAGGKGATGCCTCGGAAATGGAT
ATGGGGGCAGTGGCATACGTCCGCTCTTTACATTTTCTGACMCTGAGGTATGTTCTCKTCTTGTTACGGC
CTAAGGCAAAGATAGCCCCGTTAAAGGYCCAATACTATMCCACYGCTTGGMACTTMCGGCAGCAGWWKTA
GCAGCTCGSMWGGGATCCCAGCTGCMGKCAGAATTAGMYMTYRRGKTWYCMGAGSTYAAAWTTYSSACKG
RYTCCATGCAYTGTCTTGMACTATATYAGRAATGRGAAAARCNCWGKKKRWWACATTCAWAKCAAWTMGS
MTTKCRRCYATYCMYMGTCTTACTAAAGTGGACCAATGGAGATTCGTACCTTCTAAAGAAAACATAGCAG
ACTTCGCATCCAGAGGGGTTAAGTTTAACATCGATGATGTCAAGGTATGGGAGGAGGGTCCAAGTTTTCT
CAAGAAGCCGAAGGAGTGTTGGCCTGCTGTTGATATACAAGGTCCTGAACCCCACCTTTTGGAATTAAAG
AAAACAATGTCCACGCATGTGATGGTTGAAGAATCCACTGTCGATCTACTTATCAATTATTATTCAGATT
GGACTAGATTACTTAAGGCTGTTGCATGGTTGACCCGATTTAAGCTATATTTATTGATAATGCGTTCTGG
TAGAACAGATCTGTCTCTACAGATGGGTATGCTCAGAGTTGATGAGTTAAATTTAGCTTGTTTAAATCTA
ATTCGATATGTCCAACGCATACTATTTCGGAAAGAGATTGAAATGTTGTCGTCTGATACCATTAGCAAGG
TGAAAATAACAAATTCACCGCTTACGAACTTTAAATCCAATGATGATAAACGGATTATTATGTGTCGGTG
GCCGACTTCAAATTAGTTCCTGGCCCGAGTCGAGGAAGCATCCTATAATATTACCATCGAAGCATAAAAT
TACAAATTTGATTCTACAGTATTATAATATTTTGGAAGGACATGTTGGGGCTACACAGGTAATGGCAACA
GTCCGAGAAAAATTTCGGGTGCTGAGGGGTGGTGTAGCCATGAGGAGGGTAATAAAGGATTGTGTCAGTT
GTAAAAASAAGGAACGCCCGCCCCCATCCAACAACTGATGGCACCACTACCTCCGAGCAGAATAAASATG
GTGCCTATCCATTCTTATCASTTGGTGTTGATTATTTTGGACCCATTATGGTTAAACATGGCTASCAAGT
ACCGCAAAAGAGATATGGTTGTGTATTCACATGTTTAAGGTTGAGAGCTGTGCATCTGGAAGTTGCATAT
AGTTTTACCACAGACTCATTTATCATGGCATTGATGAGGTTTATCATCAGGAGAGGCTATCCGAAAGAGA
TATACAGTGATAATGGATCAAATCTGGTGGGGGCTGAACGCGAGCTAAGAAAATGTCTTCAGAATTGGGT
GCAGGAACGTATACACTCTGATCTGCTAAGAAAAGGGATTGACCGGCATTTCAGTCCTCCGGCTGCCAGT
CATTGGGGAGGAGTATGGGAGCGCATGATTCGCTCTGTACGTAGAGTATTGGGTGCTCTTGTTAAGGAAC
AACCTTTAACAGATGAATGCCTTGAAACTTTCATGATAGAGGCTGAGCGTATAATTAACAATCGACCTTT
GGTCCCGGTTACAGACGACTCGAGTGATCTCGATGCAATAACACCAGCAAAACTGTTACTATTGTAGAGA
GAACGTTACAGAACTTACTAACGTTCTATCTAATGACAGGTATTCCAAGAGATGGAAGCAAGCGAATTAC
TTAGCACAAGTTTTTTGGAGACGTTGGTCTAAGGAATATGTTTCGCTTTTGCAGCGTABATACAAATGGA
CCCAACTCGAGAGGAACATAAGGGAGGGTGACTTASTAATGATATGTTCTGAGTTTMTCCGAGAAAAACA
AATGGCCCCTTAGGTCTAGTACAGCAGAGTGTTACCCAAGCAAGGATGGATTAATGAGGCAGGYTAGAGC
TGNAGGACAAGAAAGGGGATCCTAGHGAGAGATATTAGAAAACTGTGTCTTCTTGAAGCTATAGACGGTA
GGTAGCTACTCGGATCCCTAGGCGTACTGGTGTAAGTCCTAGGGATCACSAGGTTGTTAGTGTGTTGAAT
GCTTCTTGTTGATTGTTTGTGATGTATATACTTCGCTTCCTGCTACCTATTTACTTGTCTGTGAAAAGAA
CCAAGGTTCTTTTGGTCGGGAGTGTTACGGGAGAACTAAAGACATTTGGCTGATTAAAACCTTTTTACTG
TACATCAAATTTACTGTGTTTTTGGATGTGTTTGTTTTACTTAACCTTTGGACTTGTTTGTTTATATCAT
TCCTTTCGGACATTTTGGTTTCTTTTGTCATTGGTTTGGTATTTGGGAGTTTTTTGCTCCGGGAACCTAC
AAAATTGAAGGTTTGTTTTGTAATTGTTATAATTATTGTTGTTAGAACGACTTTGGTCGATTATTTGTGA
ATTGCGAATAAACTTGGTATCTTATTTGGAGTTTTGGTTCTCTTGCCTACTTGGGTTCGTAATTTGCGAA
TATCGACGGCCAGTACTTCAATAGTTGGAACGGGCAAAACTCATAATTGGACGTAACA
>Saci1#LTR_Pao
CATCGTGTCAAATATATACCTTGTTTTGATTTGAACTGAGACACGAGTGTCTAAAGCTATCTAACGGTTA
TTCGACCACATCCAGACCTATTGGAATTTAGGTTTGGATCTTACAGTTCTAAACGAATATTGGTCGGTTG
GCAGCTTGGTCCGTGTTCAACAGTCCTGAACAAATATTGGTCGGTTTGCAGCTTGGTCCTCGCTCACAGT
TCTGAAACAAATTTGGTCGATAATTCGAGATGCCTAACAATCGTGCAAAGAAGTCAATCCCTAAGCTGAT
CGGAGAGGGTGAAGACAAGGTTAACGACAAATCCCTTAGTACAAAGCAAGTTTTTTCTGATGTCTTTACG
CCTCATGGTTCTAATGTATTTAAAGAGAGCTATAGTGATAGTGATAGTGACGTAATGTTAGATAAGGTAG
CGGATCTTAGTTTAGATAAAGGGGAAAGACTTAGGCATGCAGTCTCGGGCACAACACCTAAGGTTCCTAT
AGTTGGGTTAGAGCTACCGAAAGTCGAATTGTGTTATTTTGATGGAAAGCCGAAGGGATATTGGAAGTTT
ATAAAACAATACGATACCTACGTTGCGGCAAGAGTATCTGATGATAGTCAACGTTTGCTGTATTTGCTCC
ATTATTGCAAGGGTAAGGCTAAAGCAGCCATCGAAGGATGTGTAATGATGGAGGCCACGTCTGGGTATAA
AAGAGCTAGAGATATTTTGAAACGATTATTCGGTCAAGCTCATGTTATAGCAAGAGAGACTTTGGAGGAT
TTATTCAATGATGTAAGGCGTGGTTGTCATGACGCCGAGCAACTCTCAAGTTTAGCAATAAAGATGGAAA
ATTGTAGTATGATTCTAGAGCAAATGAATTACACTGCCGACTTGAATTCGCTGGTTACGTTAGAGAGAGT
AGTAAGATTTCTGCCCCAACCTATGCAAAGACAATGGGCCGAAGTGGTAGATAGTTTGACAGAAGAGGAC
AGGGAGCCAACGTTCGCCGAACTCACTCAGTTCGTAGCAGCTAAAGCGAGAGTAGCTGCGAGTAGGTTTG
GACAATTGGCTGAGCGTCCAAGAGGCGGAGTTACTACTAAATCATGTTATCATTCCGTAGTGAGACCGAA
GAATACACCGATCGCAAGTGCTAAGTGTAGTATGTGCTCAGGCGATCACGCTGTTTACGAGTGTAGTCAG
TTCTTAGCTCTCACGACAGAAGAACGTCTGTCGCACGTCAAAGGTAAGAGTATCTGTTTCGTATGTCTTA
AACAAGGGCATAAAGCTATTGAATGCAAGGTGACGAGACGTTGCGCCATTGACGGATGTTCTGGGAGACA
TCACTCTCTGTTGCATAAGGGTTCGGCAAAGAGTAAATCAGAGGATAGACTGGCTACGGTGAACCATTGT
GGACATGATAGGCCAGTGGACGGTCACGTGTGTCTGGGAATGATTCCCGTGAGGTTGAGATCGGGAAACG
CTGAGGTTGTGGGGTATGCCCTTTTGGATAATGGCTCTGACGTAACCTTGATCAGGTCAGGATGTTTGAA
GTTGTTGGGGCTAAACGAGGAACAGTCGTCGGTGGTTGTACAAACCGTGAGCGGCAATAAGGCAACACGA
GTGATAAAGACACCTTTTGAGGTGTATTCCTTAGATCAAACTGAGCACGTTAAAATTCAAGGAGCCCTGG
TAGTGTCGCAAATACCTGGGCATAAGCCGACGAAAACAATCATGAGCAGCCTAGTGAAGTGGCCGCATTT
GAGCGATGTACCTTTAGAAGTTATAGATTCTGGCGAAGTTGTGTTACTGATTGGTTGTGATGTCCCGGAA
GCCCACTGGGTACTCGATCAACGGTTAGGTGGAAGAAAAAATCCATATGCAGTAAAAACGTTGCTCGGGT
GGACCGTGTTTGGACCTACATCATTTTCGGGATTGAAGAAAAAAGTTAGTAATTGTATGAGTAAGCTACA
GACGTTAGAAGATCAATTCCGTAAGCTTTATGACGTAGAATTCGCTGATGTATATTCAAGCGATAAATCG
CCGTCAGTAGAGGATCGAGCAGCAATAGAAATAGTGGAAAGGGGTACCTTCTACGATGGTGGTCGCTTCG
TAGTTCCAATACCATGGAAAATGTATCCAAACAAAAAAACGGGAAATTATGAGGTAGCGGCCAGTAGATT
ACTTAGTTTGAAGCGTAGGTTGTTGAAGGATAGCAACCTATACACTAAATATGCTAAAAGTATTGAAAGT
AATCTTGCTAAAGGATATGCACAAAGGGTCCCTGAAATCCAGTTAAGGTCAGATTATCTCCCTCGCTGGT
ATCTGCCTCATCACGCGGTAATAAATCCCAAAAAGCCAGAGAAACTGAGGGTGGTGCTGGACTGTGCTGC
TAAATTCGCTGGGGTTTCACTGAATGATATGATTTATCAAGGTCCTGACACTACCGCGGAGTTAGTTTGT
ATATTATTGCGATTCCGCAAGGAGGCAATTGCCATTTGTGCCGACGTTGAAGAAATGTTCATGCAAGTAA
AGGTCCCTGAATCCGATCAAGGAGCCTTACGATTCCTATGGTGGCAAGAGACAGACATGTCGAAAGAACC
ATCGGAGTTTCAAATGACCGTCCATCCATTCGGAGCAACGTCTTCGCCATTCTGTGCAAACTTTGCCTTG
ATCAAGACCGCTCAAACATTCTCCGATGGATTTGATAGCTACATAGTAGAGGCGGTTAAGAACAATTTCT
ATGTGGATGACTGCCTAGTATCTTTTTCCACTAGTAATCAAGCAAAAAACTTTGTCAAGCAAGTAAGTGA
ATTACTGTGTAAAGGCGGTTTTGCATTAAAGAAGTGGATAACAAACTCGGTAGAAGTTAGGTCCGTTTTG
CATGGGGTATGCAAGGAAGGGCCTGTGATGGAAATGTCTAGAGATTGTGATGTCATTCATCGTACCTTGG
GGGTACAATGGGATTGTGAAAGAGATGTTTTCCAGTTTCACTTTGACGCTCCAGAAAGACCGTTGACTAG
GAGAGGTATTCTATCTGTGGCATCTTCTTTATTTGACCCTTTGGGTCTAATTTCTCCAGTTTGTCTGACG
GTCAAACTTCTGCTGCAAGAGTTATGTAAGTCCCAAATAGGCTGGGACCAGCCGATCAATGAGCCTTATA
CGTCGATTTGGCTAAACTGGGTGAACTTTATGCGACAGATAAGTCACGTTAAAATACCTCGAGGGATCAA
GAATAAATTAGATGAACCTAATGCACGGGTGGAATTGCATTTGTTTAGTGATGCCTCCGAGATTGGTTAT
GGAGCAGTAGCTTATGCACGAGTCAGTTATTTGAACGAACCGCCGTATTGTATTTTGTTGTACAGCAAGT
CCAGGGTCGCACCTATAAAACCAGTCACTGTTCCGAGGCTTGAGATGGCAGCAGCAGTTTTAAGCGTAAG
GCTAAGTGAAGTGCTACAAAGAAGCTTACCCAATTTTTTCTGCGAAGTAAATTTTCATACTGATTCTATG
ATAGTGTTGTATTATATTAGAAATACAGGAAACCGATATAGTACCTATATTGCTAATCGTCTTGCTATCT
TACATCAGCACACTAAGGTTGAGCAATGGACTTACGTCAAATCGTCGGAGAACCCAGCGGATTGGACTTC
GAGAGGTATACAAAAATTGGCCGACCTTGAGTCGTGGATTAAGTGCCCTACTTTACAGCAAGCCGAGTTC
GGTAAAACTATTACCGATTGTCCACAAACTATTCCGGACAGTATTGAGTTCAGAAAGACTGCTGTGGTTA
ATTTGAGTAAACTGAATTATGACAAGTTCCCTATTATTTCTTATTACTCAGACTGGTTAAGATTAGTCAG
GGCAGTAGCTTGGCTACGAAGGTTTATAGAATATTGGATGATACTTCATTCATCAAGTCTTGAAGGATCC
GTTCATTTGGGATGCCTGAAGTTCGAAGAGCTTGAAAGTGCCAAGCGTAAGGTCTTAATGATAGTCCAGA
AAGAGGTATATGGGAGATTACTCAGTGAATTTAAGAACAACAGTAATGTGAATAGTCAGAATGATCTGAA
GCGTTTATCGCCTGTAATGCGCGACGGTTTACTATGTGTTGGAGGTCGTCTAAACTACTCCGATTACCCT
GATGACTTCAAGTATCCAGTAATATTACCTAGTCGTCACTTAGTGACAGAAATGATAGTCAGACATTATC
ATAAAGAAGAAGGACACTCAGGAACTTCTCAAGTACTTGCCGCAATCCGAAAATACTATTGGATAGTAAA
AGGGACCAGCACAGTCAGGAGAGTGATAGGTAAGTGTGTAATTTGTCGGCGGTATACGACGAACTCAGGA
CAGCAATTGATGGCACCGCTTCCCGCATGTAGAGTGAAACCAGGCTGGCATAGTTTCTCAATTGTAGGGG
TGGATTACTTCGGACCCATTTTAGTAAAAAGGGGAAGATCACTAGAAAAGAGGTATGGTTGTATATTTAC
TTGTTTGCAAACACGTGCAGTGCATATTGAATTGGCTTATAGTTTGAATACCGATTCATTTGTGATGGCC
CTGTTACGTTTTATTGGAAGAAGAGGGAAGCCCTCAGAGATATATAGTGATAACGGGTCGAACTTCGTGG
GTGCAATATCTGAGCTAAGGAAATATGTTCGGCAGTGGGACCAACAAAGGATAAGTAATGAATTGTCAGC
GAAGCAGATTCAGTGGCATTTTAACCCTCCGTCATCCAGCCACAGAGGGGGTGTGTGGGAAAGAATGATA
AGATCCGTACGTAGACTATTATTATTGATCACCAGAGAACAAACGTTGAATGATGAAACTTTAGGCACCT
ATTTGGTTGAAATTGAAAGGATATTGAACGATCGACCCTTAACCCCGATTGTACAAGATGCTAACGACAA
GCTAGCATTAACACCTAACAGTTTGCTTTTGTTGAGGGAATGCGACAGTATAGTTGACGAAAGTAGTATC
AGAGTTAATTATGATAAACGCTGGAAACAGGTGAATTATCTAGCTAACGTGTTTTGGAAAAGGTGGCTGC
GTGAGTACATACCATCCTTACAAGCTCGTCAAAAATGGTTGGTTGAGCGTCGTAATTTCCAGCCAGGTGA
TGTAGTAATTGTGGTTTCTGATATTTTCACCCGCGGTAAGTGGCCTCTAGGGGTAATAGAGAGTTGTGAA
ACAGACAAGGACGGAAAGGTTAGGACGGTGTCAGTACGTACTAATAACGGGTCTATTAGAAGGGATATAC
GTAAGGTATGTCTCCTAGAAGGGTCCAATTAGTTAATTGTCAAACAATGTAGACAGAACGAGTAGGCGTA
CTGTTGTAAGTCCTACCCGTTCTTTTAGTGAGGAAAGCGATTAGGTGAACCATGGCAAAAAAGACATCAG
AATAGCTTGTGCAGTATGGAGGGATTTTGGGGGCCGGTGTTGGATCCATTTTGCAAGTGAAAATCCCTCC
ATGCATACACTTGTGATTTCTTCCTTACGTTTTCTTTATTTGTATATGCTGTTAACATTTATTATGCTAA
TTAAGACTGTAACGTTCAATTTTCTTGGTTTTACTATCGTTTTTTATTGAGTCTCCATGTTCTTTACTGA
GCTGTATATAGTTTGTTTTAATTGCTATTATTCTGGTATCTGCCATATTGGCTGCTCGCTTTTTGATTGT
GCGGTTTGAACTTGACTGGGATCGTGCATTTTTGGTTGTATTTGGAGCACTTTTCCAGAAATTGAAACAC
TTGGTGTTATAAAATAACCGCTCAAACGGAATCTCCCTTGATCTATCCAGAAAGGATAGAATAACGCTTA
TTCTTTGGTGTTTTTGGTAATTTTTCATATGTTTCTTATCACCTTGCTATTTATCGTAATTTAGATTGAA
TATTTTGGTATCAATTGTTGGTTGAATAACTGGGTGATAATATTCGTTTAGGTAAATTTGTACATTTGTA
TATATAACGAAGTACAGAACCGTGTCTAAT
>Saci2#LTR_Gypsy
GGGCGACTAAACATAAACTCTTTGGAGGAAGAAGAACAAGCCCTATGTACACTAACCTTACAGGATGACT
CATAAGGCTACTTTGTAAACTGACTCTTCCCGCTGTACCCGCCCGCACCGCGCTTTTTGATTTTGAAATA
AAGAGGCTTGTGATTCCCACTGTGTTCTCTCGTGGTGTGAAGTCCTCGTTTAACATTGTGTGCTGTGCTG
TTTTTCAGATCTGTACTGCTGTTCTCTAACTGCTGATTCCACGTGTTACGAGTGGTGATGGAGGTGTTCA
CTAAAAAACGCGATGAAAACCTGAACGAACCGCCGGTGATTCCAGTCAAGCCAACTACTGGCTCAGCTCC
CCGTCAACCGCCACTCCTGGAAAACTCGTCAGACTATACAGTGTGGAAGTTCAAAGTTGCAGCATATCTT
CGTAAAGTTCCAGCTTCGGAACAATTCGATTATCTGGTGTCCTACCTCAGTGACGAAGCTACCAAAAGAG
CTATAGTTAACGGGTTTGCGGCGGACAATACTCTCGCTCAGAACTGGAAGATTCTCGATGATTGTTTCTC
GACGCCGGTGGATCCCCAACAAGCAGCCATCCGTTTTTTGTCACGACATCAAACACCCGGCGAGAATCCA
ATGGATTATTTTAATTCTTTGCAACAGATGGCTGTGCAAGCGTTTCCTTGTCTTGATGCCACTGGAAGAG
ATGAATTGATCAAGTCTCGGTTCGTGGAAGGGTTACTATCCAGTTCCTTAAAGGAACACTTCCTACTAAA
CCCTCCAACAGATATAAATTCCTTAAAAAGAGTTACATTCCGGTTCATGGCAGCCGAGCAGCTAAAAAGC
CCACTTGACATGCACCAGCCAACTGCGATGGCAGTAATGCAGCCCACAAAAGCGAGTCGCCCACTGAACC
CTCAACGCATATCTAACGTTACCCGGTCTTCCCACTGGAACAGCAGTCGAAGACAGTTCAATCCCACTGA
GAAGAAGTGGAGACCAACGAATAGTTATCATGGTCGTCAATCCGAATGCCCGTACTGTCGAAGGTTTGGC
AAAAACGCAAAGAAATGTGGTCATAATCGTTTTGGTAACACAAGTAAGCCGTACATTTTCCATTTATCTT
CTTATGCTAACCATGTGCGTCCCATCACCATTAAGGCTAGAGTACAGGGTATCGATATCGAAGTTTTATT
AGACACCGGAGCGTCAGTATCCCTAATTAAGAGCGAGTTTTTAGGAAGGCTTAATCGTAAAGTCCAACAG
ACGCGACACCCATCCACATTACTCACAGCTAGCGGAGACCCATTGAAAGTGAACTCTAAGGTATGGTTGG
ACCTAATGATAGATAGACATTCGTTCCGTCATGGGTTTTTCGTTTGTCCGACTTTGACTTGGGATATGAT
ACTCGGAGTCGACTTCATGTTAGAACATAAAGCTTGTATATTTATGGACAGCTTGGAAGCTAAATTTGGA
GAGACTAAAATACGCTTGCACCATACTAACACGCCATTTAAAGCTGTGTCATATGTGGGAATCTCAGACC
TGGTGCGGCAAGTAAACGACAACCGAACACTAAAAGAGAAAGATCGACATGCAACGATTGCCGTGCCTCA
ACAGTTTAGTTCGGTATTCGAAGAGAGTATTTCCGGCAATCGCACGAGTACGGTGCAACACACCATTTGC
ACGGGGGACCACAGACCACTTAGGCAACCGCCTCGTAGAGTGCCAGTACACTATCAACCACAACTGGATA
CGATGATAAAGGATATGCTTGACAAGAATATTATAGTACCGTCATCATCCCCCTGGGCATCACCTATCGT
CCTGGTTAAAAAGAAAGATTCCTCTCTGCGTCTCTGCATAGACTATCGACGCCTTAACGCTATAACTAAG
CGTGACTCTTTTCCTCTTCCGAGAATCGATGCTATATTAGACGCTTTGAGTGGCGCATGTTGGTTTTCAA
CGCTAGACCTAGCATCAGGGTACTGGCAAGTGGAAGTCAGACCACAAGATAGAAAGAAAACCGCATTTGT
AGTGCCAAATGGTTTATACGAATTCCAAGTAATGCCTTTCGGTCTAACGAATGCCCCAGCTACCTTCCAA
AGATTAATGCAAACAGTTTTACAAGATACAGTACCTCATAAATGTTTGATTTATCTCGATGACATTATTG
TGTATGGTAGCACACCTGAGCAACATAATGCTAATCTGAAAGCAGTTCTCCATCGCCTTCAACAACACAA
CCTAAAAGTAAAACCGTCCAAATGTCGTCTGCTGCAGAAAGAAGTAGTTTTCTTAGGACATCGTATCACT
GCAGATGGAGTAGGCACCGATAAAGAAAAGACACGTGTCATTGTTAATTGGCCACAGCCCAAATCACCTG
AAGACGTTCGTAGCTTTCTTGGCCTAGCTTCTTACTACAGACGCTTTGTCCGTGACTTTGCATCATTAGC
AGCACCCTTACACCGTTTGACGCACAAAGGACGAAAATTTTTATGGACTACAGAGTGTCAACAGGCGTTC
GATGCTTTGAAGACACGACTAAGCTCTCCACCTATATTAGCCGTTCCGGATACCTCAGCAAACGGGGGAG
AATTTATACTTGATACGGATGCCAGTTCCTCCGCTATTGGAGCAGTCCTATCACAAGTGGCCCCAGATGG
GCAAGAAAGAGTTATTGCGTACGCTAGCCGTCGACTGGATAAGAGCGAAACAAGATATTCGACAACGCGT
CGAGAGATGTTAGCATTAGTAAAATTCTTACAACACTTCCGCCATTATTTACTAGGTAAACCTTTCCGTG
TACGCACAGACCACCGTGCATTACAATGGCTCCGCTCCTTCCGCGAACCAGAAGGACAAGTGGCACGCTG
GCAAGAACGATTACAAGAGTTCGATTTCACATGCGAGTACCGACCTGGAAGCCGACATACAAACGCAGAC
GCTCTTTCCCGCATACCTCAAACCGCAGGTACTGTTAATGCAGTTCTTAGCACAGCCGTAGAGATCGATT
GGCCTTCCCTGCAAGCAGCAGACCCAGACATGCAGATTATATATCAAAGACAGTTACAGGGAAACAATAA
ACCATCCATGAAAGAGTTAAAGGATCAATCATTAACAACTCGTCGTATTTGCACTAAATGGAGCAATCTA
AAATTATATGGTGACACGTTATTCTTAATTAACGAAGCGAGACAACCTCTATTGGTAGTACCACGGATAA
AAGTTGAGAGCATTGTGGAGCAGGTGCACCGCAAACTAGGTCATGCAGGAGAACGAAGGACGGAATACGC
GGTCCGCCAGCGCTTTTGGTGGCTATCCATGCATGAAGATGTAGTGCAAATTTGCAAAAATTGTAACACG
TGCTGCCGTTTCAAATCGCCTCGACAGACATCTCGTGCACCGTTAACTCCCATGGTGACCACAGGACCAC
ATCAGCGGGTGGGCATAGATATTATGGGACCATTAACAACAACAAAGAAAGGGAATCGCTACATACTGGT
TATGGTAGATTACTTTACTAAATGGTGCGAAGCAGTACCCCTTCCCCAGCAAGACGCTCTTACGGTCGCC
CGAGCTTTCATCGATCATTGGGTTTCCCGTTATGGCGCTCCCTTCTCACTTCATTCTGATCAAGGTCCAG
CCTTTGAAAGTCGCCTCATCGCCGAGATATGCCAGCTTTTGGGAGTCAGGAAGACACGAACCACTGCGTA
TCACCCAGAAGGTAACGGGCTTGTAGAAAGAACAAACAGAAGTATTAAAGCCATATTGCAAGCGTTTGTG
AGCAGATCGTCGCAGGAGTTATGGGATGATGTCCTTCCTCAGTGCCTTTTAGCATATCGTACATCCGTAC
ATGGCTCCACCGGGTTTTCACCCGCTATTTTATTATTTGGACATGAATTACGTCTACCAGTGGAAATACA
GACGCCCCTGCTGCCCTGCGAAGAACAAGAGCATGTACCGTACATACGTACTCTCCGTAACCGCTTGGCT
GATGCATACCGCTTGGTCAGCAGCAATTTGCGCAAAGCTAGTGAACATCAAAAGGACTTGTACGATCGTC
GGGTGCACGGACCAGTGTATAAGGTCGGTGATCGCGTTTGGCTACGTCGCCCCATGGCATCGTCAGGGAG
TTGCAGTAAATTTCACCAGCCATGGCAAGGCCCCGTTGAAATCGTCCTCATCCGATCCTCCACTACGTTC
GTATTACGTAACTTGCAACGACCCCAGGATGACGTGATAACTGTACACTATAACCAAATAAAACCAGATA
GGATGACAGTTTCCTCGGATGCCCAGTTCGCCAATCCACCGCCTGCCACTACGTTTTATGAGGTACCATC
AGAAGGGGGGACAGCATATCCATGTCCGAGACCAGGCACTGAGGACAGTGCCTATTTAAGAGAGGGGGCG
GTGTAACGGGGTTGAAATTTCTATGTATGATATACTAATGCATTCTATTTTCTTTCTATTGTAGAGCGAC
CAAACATAAACTCTTTAGAGGAAGAAGAGCAAGCCCTATGTACACTAAGCTTACAGGATGACTCATAAGA
CTACTTCGTAAACTGGCTTTTCCCGCTGTAATCTGACGTCCCGCGCTTTTTGATTTTGAAATAAAGAGGC
TCGTGATTCCCACTCCATGTTCTTTCTTGATGTGAAGTCTTCGTTTAACATTGTGTGCTGTGCTTTTTCA
GATCTGTCCTGTCCTTTTCTGACCGCTAGTTCCACGTGTTACAAACGTTGTATCCGCATTCTATTCTTCT
GCTTTAATGCCCACGGCCTTTGTTTGAAGATTATAATAGTATTCTAACATTCTTTTAGTCCTTTCCATAC
TCCATTTTGCTGATGGTGCCGTCACATGCAGAGGAACCTTTATTAACCAAGTGAACTTATTTGTGGTTGT
TATCTCCGAAAGCCGCTTACAAGTAACATTCATTACATAACACTGG
>Saci7#LTR_Gypsy
GGCGACTAAATATGCCCACATCGTCGGTGCACTACCTATAGATGTAGCAACGGAAGTCGGTGACCTGATA
GATAACGTACCAGAAACGGACCCCTATGACAAAATAAAAGCCACAGTAATCCACCGTACTTCTCAGTCTG
ATGAAAAACGCTTACAGCAACTACTCACCGCATGCGAGTTAGGGGACAAAAGACCCTCACAGTTGCTTAG
ACATATGAGACAACTAGCAGGCTCATACAAGTTAGACGAAGCATTACTTAAGCAGATGTGGTTACAAAGG
TTACCATATAACGTCAGACAAATCCTCAGCATATCAGGAGCCTCTGTCAGTCTTGATGATTTAGCAGACA
TGGCTGATAAGATGATAGAAATATATCCTGATAGTCACGGCGTTAGCGCGATACAATCCTCAAATGCAGA
AAACATGAGCGACGCACTCAACATCCAACAACAAATAACACTGTTAACACAGCAGCTAGCAACACTGCAG
GCGACTGTTGCCACCATCCATTCTCGACCTCCCAGATCTACGTCCAGAAGGAGATCAGTATCCAGACATC
GTCTTAGGTCACCTAAGCGGGCAGCCGGAATTTGTTGGTATCATTCGAATTATGGTGAGAAAGCACGTTG
TTGCACAAAACCGTGCAACTTTAAGACAAACAACCCAATCTATCAGGGAAACGAAGTGGCCAGACAGTAA
CGGCGGCAGCTGCTACTGGCCAACATGTTAGCCGCCTATTTCACTTCAGGGATCGCATTTCTGGCTCGGA
CTTTTTATTCGATACTGGAGCAGAAATCAGCATCATCCCACTCCATCTCTCCCGCAGACAACAGACAACA
AGCACTAAACTGTCCCTAATAGCGGCTAACGAATCAGTTATCAAAACTTACGGAGAACAATCTCTTATAT
TAGACCTCGGGCTCCGCAGAAGATTCACATGGGTATTCATAGTTGCCCAAGTCAAACGACCCATCCTCGG
GGCTGATTTTCTTAGTGCGTACAACCTGTTAGTAGATATGACCAACAAGAGACTAATCGACGTAAACACA
CGTTTACAGGTAAATGTTGCGCTCTCCAATGACAACGAGATCCAGGGTGTTCGAATAATGAAACCTGTGA
ACAACATCTTCAACGACATTCTAACAGAATACCAGTGTATTACGAAATCAGATTACCAAAAGGAGAGTAA
CCCACAGCTGGTGCAACACCATATCACTACCACCGGACCACCCACCCGCGCCAGGGCGAGAAGACTCCCT
CCAAACAAGTTGCAGTTCGCTAAGAGAGAATTCGAACATATGATGCAACTTGGAATAATCAGACAATCTA
ACAGTCCTTGGGCCTCGCCGCTGCATATGGTCCCCAAGAAAGATCAGGACTGGCGCCCATGTGGGAGATA
TCGCAGATTGAATAACCAGACCATCCCAGACAGGTATCCGATCCCTCATCTACATGATTTTTCGTTAAAC
CTGCATGGAAAACAGATTTTTTCAAAGTTAGATCTCGTTCGAGCATACCATCAAATACCGATGGCACCTG
AGGATATCGAAAAAACAGCCGTTATCACACCTTTTGGCTTGTTTGAATTCTTGAGGATGCCTTTCGGACT
TAAAAACGCCGCTCAAACCTTTCAGAGATTTATGGACGAAGTAACTAGAGGATTAGATTTTGTGTTTGTC
TATATCGACGATGTTTTGATCGCTAGCTCTTCCACTGAAGAACATATTCAACACTTACACACGCTTTTTG
AACGTTTCAAAAGTTATGGTGTTGTAATCAACCCTTCAAAGTGTATATTTGACGCATCATCACTGGAATT
CCTGGGACATCACATTGATTCTCAAGGAATTAAACCGCTTGAAGATAAAGTCAAAGCCATCACCAGCTAT
CCAGAACCAACCTCAGTAAAATCACTGCGTCGTTTCCTTGGAACATGTAATTTTTATCGACGATTTCTAC
CAAATTGTGCCGATGTACTACAGCCATTGACAGATTTACTGAAAAACGATAAATCAGGTACCAAGAAAGA
AAAGAACCAAATATTCAAGCTACCTACCGACGCCAAGGTAGCATTTGAGAAAGCTAAATCCATGATTGCT
AATGCTACCATGCTCCAACACCTGAATACTGACCCCACAACACTGTTGATCCAATGCACGGATGCTTCAC
AAAAAGCCGTCGGGGCAGTATTACAACAGCGGGTTAACAACACGATTACCCCCATTGCCTTTTTCTCCAA
GAGATTATCGCCAGCACAAGAACGTTATAGTACTTTTGGACGCGAACTCTTAGCTATGTATTTAGCAGTA
AAACATTTCAACTTTTTGCTACAGGGTTGTGATTTCATCATTATGACGGACCACAAACCCCTTTGCCATT
CTTTTAGCACATCGTATGACAAAAATTCCCCACGAGAAGCCAGACAACTTGATTATATCTCCCAATTTAC
CACAGACATCAGGTTTATCAAAGGTCACACAAACATTGTTGCAGATGCACTATCTAGGAGGGATATCAAT
ACGATGGTACTCAATCATGACATCAGCCTTGAAACCTTGGCTAAGTTACAAGCAGACGATGCAGAATTAA
AAGCCTGCAAAGAAAAGTCTAGCTTAGATCTCAAACCAGTACCAATTCCTCTTTCAGATGCATTTATCAT
GTGCGACACTTCAACAAACAACAATCGTCCGTTTGTCCCACACGCTTGCAGACGAAAAATATTTCAGCAC
TTGCACGGTCTTTCACATCCAGGCATCAGAGCAACAACAAAGCTCATTACCGAACGTTTTGTGTGGCCTA
AAATCAACTCGGATGTCAAACGTTGGACACGTAACTGTCTCCAGTGCCAACGCAGTAAGACGCAAAAACA
CACCTACAGTCCAATTGGGAAGTTCCCTATCCCTGACAAACGCTTCCAGCACGTGCATTTAGATTTAGTT
GGGCCTCTGCCACCATCAAACTCTTTCACACATATCCTCACCGCAATAGATAGGTTCACAAGATGGGCCA
TAGCATGCCCCATTAGAGACACATCAGCAGAAACAGTCGCTTCAGTCTTCCTCGACCGCTGGATAACTAA
CTATGGAGTACCATCAATAATCACAACAGACCGCGGTCCCCAATTCCAATCTGTCCTTTTCCAGGAGTTC
ACTAAACTTCTAGGGGTCAACCATATTAAAACCACAGCTTACCACCCAGCAGCTAATGGCATGGTGGAAA
GATTCCATCGCCAATTGAAAAGCTCACTGATGGCGCAAGCTGACTCATCAAAGTGGAGCGATGCCTTACC
GCTTGTACTCCTCGGTATTCGTTCAACCATAAAGGAAGACATTGGATGTACAGCCGCCGAGTTAGTCTAT
GGTACAACTCTAACGTTACCCGGCCAACTAGTCAACTATGAACCTACAACGCACGGGGATTCTACTCACT
TCGCAAGTCGCCTATTACAAATGATGCAGAACATTAGAGCAATACCACCTCGAGAATACAACAACCCAGT
CCATCTCGATAAACATTTAGAAACGTGCAAATTTGTTTTTGTTCGAGTAGACGCGGTGAAAAAGCCACTG
ACACCACCATATGAAGGTCCGTATAAAGTAATAGAACGCACTTGCAAATATTTCATTATCAACAAAAACG
GGAACAATGAAACAATTTCCATAGACCGAATAAACCAGCTTTCTACGAACCCCCTCAAGCCACTGATGAC
AATACGGCGAACAAACAATCACTCCCATCAATTGTTAAGAAACAAGAGGAAGAGGAAAAACTCAGCACTA
CACCCTCTTGTTTAACACGATCTGGGAGACTTATTAAAAAACCCAAACGTTATGTACATTTTATGGACTA
ACACAATCAATCAGTTGTATGCATTACTTTGTGAAGTTACGCAATCTTCTAATAAAAGATATTTATTTTC
CCTACATGTACATTTAATAACTACATTTATTTGTTATCACTGGTTTTGCCAATTTTTTTTTAATAAGAAA
AAATTGTTATAGTAATAAACGAGTGAATGCTAACTAACTATTTATTAAATTCATCCATTTTTTTATTTTT
TATTTTATGACTCTATTAACAGTTTTGCACACTTTTATTATTATTAGCAAACCAAAGCTTTTTAATGCTC
GTTTTTCAGTTACATTTTGCGTAGCATAGCCTATATTATTAACGTGTCATTTATCCCTATCTCCACCTTT
TTTTTCCGTTATTACAGTAAATACTATTTTATGTACATTTATATACAATATTTCTCAATTTCTGTTCTTC
ATATTGTAAACAGTGTTACCTCCGGACACTCTGGGGGGAGCTATGTAGAGATAGAACCTTAAAACCTATT
TTGTAAATAATTTTTCATAGTTTTCGCATGTATTTTCATATTCTGTACATTAAGCATTAAACAATTGTAC
TTGTTGTTTAAGTGTATCACTTTGAACACTTGTAACTTGACTTCCTTCCGTTTTGAGTACAACATATCGT
GGCACTGTTACTGCTCCTCAATAAATACACTCTAATTCT
>Nonaut1.1#LTR_Gypsy
GTTCTGCTGCTGACCCCATAAACAATTCTTATTTAACGGCTGTGTTCTGATTTATTGGAGTTGGGGAACA
GTATTGGGGTCGAACTAGGATATCTGAATTCGGTCAATCGGTAGAATTGCGTGTAGTCCTATCGCAATAC
CCACGTTATATTTCGCATTATAACAATTTGGCGACGGAGATTTTGCAAACAAGTTGCTGACTAGCTATGG
ATCCAGTTAAATTAGAAGAATTGTTCAAGCAACAGCTGAAGCTGATGGAGATGCTTACTCAGACGCAGAT
CTCTTCTCGAGTCTCATGTACACCAACAATCCCTCAATCAGTCGACGGTATTACTAGTGGTATTTCAGAG
TTTCTTTATGATCCTGATGCCAATATTACATTTGATACCTGGTTCAGACGTTATGAAGATCTTTTTAAAG
TCGACCTTGCTGACAGAGATGATTCGTGGAAGGTGCGTCTTCTCCTTCGAAAACTTGGTCCATCAGAGCT
TGATAAGTATTGCAACTACATTCTACCGCAGAACCCACGAGACCGTTCCTTCGATGCCACTGTTCAAACT
CTCAGTCAACTTTTTGGTGACCATCATTCACTCTTCAATACGCGTTATCGCTGTTTAAAACTGGTCATGA
GCGAGTCCGATGACTTCTTAACCCATGTTGGCATTGTCAACCGTGAGTGCGAACGGTTCAAGCTCAAATC
CCTTACCGACGACCAATTCAAATCCCTCGTATTCATATGTAGTCTTCAGTCACCCAAATTCTCCGACATC
AGAACTCGATTGCTGAACCGCCTTGAACAAGACCCTACGCTGACACTTAATGCAATCGCCGACGAGTATC
AACGCATTGTCAACCTGCAGCGTGACACCACTTTGGTCCAATCTGGGGGCCAGGGTGGTTGCGAAGTTCA
CGCTGTCCAACGTCAGAACAAATCTCCGAGATCAACAACCTGTGGTCCTACGAAAGCCAATGCTCCTTCT
TTCTCTAATCACTCCAGACCGGTTCACAAGAAGCCCCCCTCTCCATGTTGGCACTGTGGAGCCTGGCATT
ATGTGAAATTTTGTCCATTCAAACAGCAGGTGTGCGATCGCTGTCATAAAGTTGGTCACAAAAGCGGTTT
TTGCCAATCTCATCGACCCAATAGTCGTCGAAATGCACAGACGCAACGTCGTCATACTAAAAAGCAGCCT
CCCTCATCAGGAAGTTTAGCAGCAGTCTTCCACACCCATGCCGCCACGCGACGCAAATTTCTAACCCTCT
CAATCAATGGTCAGCCAGTTCGATTGCAGTTGGACACTGCATCAGATATCACTATTCTGTCGAAAGAAAC
TTGGCGAACCTTGGGTCAACCTCCCATCAAACCATCTTCGCAGACAGCCGTTAGTGCATGTGGTGGTCAT
CTCCGCCTTCATGGTGAACTTAATTGCTGTATTTCGTTCAGAGGTACAACCTTCAAGGGTACGTGCTACA
TCACCAAATCCCCTCTCAATCTTCTGGGTTTAGATTGGTTCGAAGAACTTGGTCTTGCCAATCTACCTAT
CAGCACTATCTGTAATCAAGTAAAAACTCCTGCTACTACACAACAGCATGCTGCAGACCTCCAAAATCGA
TTCATCGAACTCCTCCAGCCTGGTTGGAAGCTACGAACAGTCCATAGTGCGATGGCACCCAGGCGAGTAA
CCCGGCAGAATCCTCGAATGCAGAACACTAGAATTCCCTACAAAGTTGGTGCGAAAGTGTATGTTCGGGA
CTATAGACATGGGTATGATAGATGGATAGAGGGTGAAGTCGCAAAGAGACAGGGGAAGGTCATGTATGAG
GTCAGAGTAACCAAAGAAATCTGGACCAGGCACCATAATCAACTAAGGCCAAGAGAATCCAAGGAAAAAG
TTGAAGTTACGAAATGCGTCCCACTCGATTTACTACTGGATACTTTCCAACTTCCGCCAATACCTACAAC
GGAGGCAACTCAGTCATCTAATCAAGCAGAACATTCTTCAAGTTTTCGGTCGTTACCTCGAAGGAGGTCG
GCACGCAAACGCAGAAAACCAAAGAACTTTCAGGTAAACCCACGATTGCGTCGCTATTAATTTTTTCCAA
GGGGAGGTGTTAGGATATTCACAAGAATATCCCAAAAATTATCTCGAATGTATAATGGTATGTTTTCAGA
CTCTTCACATAATTCGCATGTTATTTCCTATTGGCCATTATTTACAGTGTCCTAACTATGACTTTCATGT
GTCGTTTCCCTATTGGTCAATTTTGAGTCGTCCTAATTATAACCTTCACGTGTCCTTCCTTTCCATTGGT
TACTGTTAATAGTCATCGTAACTGTATAAATATGCCTTGTCTGTAAACCATTTCTGTTCTGCTGCTGACC
CCATAAACAATTCTCATTT
>Nonaut5.1#LTR_Gypsy
TATGAGCCGCAAGAGAATCGCGGTAACTCAATTCCAGGTGGATCCGAGAAAAAGGACTTATACAACAGAC
TTTAAAGGGGGGAGGTGTGAGGATGGTCCACAGGTGAAGTCGAGGAGGCTCTAGGAAGCCCAGGAAGAGC
CGCAGACATTCCATCCAATCAGGGCTAGGGGAATGTTCTAGAAATGCCAACGTGGAGCTTCTCCATTGGA
TGGATTAGTTTGATACCTATGTGCTTATTGGTTGACCCAAATGATAATTTACTTTCAGCCAAAAACTATA
AATACACGAGATTTCTGTGCTATATTTTGACATTGTTCGGGGCAATAAACTTCCTGCTTACCAGTCTTTG
TCTTCTCTCTTTTGCGACGTTGCGGGTTCTATCGTTCAAGTAGTCAAGTAGTTCGCGGCATATTAAGAAT
CAAGGCTCTAGATATAACAACTGGCGACGGGTTAATTTATCAAGATGTCTATTACCTTTGACCAATTTGA
AGTTTTTCTAGAGCGCCATGAAAAACGGCTTGAACAATTCCAGATGCGCATACTCGAAAAACTAACCCAG
CAGATGAACCTCAATAAGAATGGACTTACAGATGTTTCTGCCAAATCGCATGCTGATTGTATCATTGATT
CCATTCACGAATTTCATTTTGATGGTGTTGCTGGTGTAACATTCGAATCTTGGTACAAGAAATATGAAGA
TGTATTTAATGTCGACCCAGAAACTTTTGATGATGCCGCCAAGGTCAGGGTGCTACTACGAAAGCTGGGT
ACCATTGAACATGAACGATATACTAATTACATTCTGCCCAAGAACCCAAGAGACATTTCATTCGAAGAAA
CAGTTAAAATTTTGTCGCAAATTTTCGGTGAACAGTCTTCCTTGTTCAATATTCGATATCAGTGCTTGAA
AATAGTAAAAGCCGGCAATGATGACTGGGTGCAACATGCTAGCATAATAAATCGCGAATGTGAGCGCTTT
AAACTATCAGCAATGACAGAAGACCAATTCAAATGTCTTTTTTTCGTATGCAGCTTACAATCTTCAGAAG
ACGCCGACATTAGAACCAGAATTCTAAGCAAAATTGAACAGTGCCCAAATATCACCCTTCAAGAGGTGAC
TACTGAATGTCAGCATCTGGTGAACTTGAAGCATGACACTTCAATGGTAGAAAATAATGGTCGACTACCT
TATGTACAGTCAGTAAGTGGGAAGCAAAAGCAGAACACAACCATTAAGAAGCCTCCATCCGCATGTTGGT
TTTGCGGAGAGCTGCATTACAAAAGGTTCTGCCCATACAAAAACTACCGGTGCACTAGATGTCAGCTCAA
AGGACATAAAGAAACATGTTGTAAGAAGAAGATGCACCGTCGCTCATCGAGTGTTCATTACCGAAGACGT
AAAAACTGTTCATCAACCAATAGAATAATGGTAGCACATCCCAGCACAGAACATAATCGAAGAAAATATG
TGACCTTAGAGATTAATGGACGCCGTGCCCGTCTACAGCTTGACACTGCTTCAGATATTTCACTGATCAG
CCGCAAAACATGGAGTCATATTGGCAAACCCTCGGTGCTCCCTACAACCCAGTTAGCACACAGTGCATCT
GGAGGAAAGTTAAATATTGCTGGAGAGATATGCTGCCCAGTTAAAAAAGGGAATGTACAGAAGAATGTGA
AAGTATATCTCACTGAAAGCCCAGGACTAGATTTGCTTGGTCTTGACCTAATAGAAATGTTGCAGTTAGC
TAACCAGCCAATTAATCATATATGTAGTCCGGTGAGATCTGATGCACTCTCAAGGTTGATCGGTCCCCAG
GCAAAACATGGGGAAGGTGTACTCATTGCCGCAGGAGAAGGTGAATCAGAAGTTCAGGCAAAGAACCCAT
GGATATTTGAAAAAAAATCGCCACCTAAGAAAAGAAGAAAACCTGTACAAGAGTATCAGACGAACGACCG
CGGCGAAAAGGTACTTGTAAAGTATCAAGACGGTCAGAAATGGGAACCAGGTGTCATAGTACGGCGTATC
GGGAAAGTACTTTATTTAGTCCGTGGAAGGGACGGAAAATGTACCAGACATATGAATCAGATAAAAAGGG
ATCATAGGACAGCAGCAGTAGACACACAAGTACCGTTCCACATTCTGGTGGAGAAAGGCCCGAAAGAAGG
CCGCAACCAACGACTAGAAAAACTTAAGAGTGAGAGCGCGCAGCCAATAAGGGTGATGAACAGAAAAACG
AGAACAACAACAATGCTTCAAGAAAATCCAAAAAGAAATTCATACGTCACAGACTTCAAAGGGGGAGGTG
TAAGGACGGCCCGTCGGTAGACTCTCGGAAGCCCTAAGAAGCCCAGGAAGAGCCGCAGACATTCCATCCA
ATCACGGCTAGGGGAATGTTCTAGAAATGCCAACGTGGAGCTTCTCCATTGGATGGATTAGTTTGATACC
TATGTGCTTATTGGTTGTCTGAAATGATGATTTACTCTCAGTCAAAAACTATAAATACATGAGATTTCTG
TAATATATTTTGACACTGTTTTGGGGAATAAAGTTCCTACTTACTAAAAAAAAAAAAAAACAAAAAAAAA
A
>Merlin_Sm1m#DNA_Merlin
GGCGAGACTAAAGTTCATGGACGAGCCAATCAGAAGCTTTCGCGGGATTTCAAGGTCACGGCGGTAATTT
CAAAACATGATGCTTACGTACGATCGGTTTACAGCGGATTTTAGAGAGGACGTGATAATTCAGCGACTAC
AACAAAAGGGATTATTGAGAAGCTCCTTTATTTGTGACTGCGGTTGTCAAATGACCATTGTACAATGTGC
AGACTATCGTGACGATATTATCTTTCGATGTACCTCATGTTGGAAGAAGAAATCAGCTAGAACAGGGACT
TTTTTCGCTCGCTCAAAATTAAGATTAAGACAAATTATGCTACTTATTGCAAATTGGATAATAAAAGCAC
CAGTAACACTGGCTGCAACCTTTGCAGATGTTAGTGAAGTTTCGGCAGTTCAATGGTACGAGTATTGCAG
AGATATATGCGCAACAAAACTGACAAGCATACACCAATCGTATGGAGGAGTCGGAAAGATTGTTGAAATA
GACGAAACGGTCGTAAGGAAACGCAAATTCAACAGAGGACGTAGTATTAAAGAAGATTGGGTAAGTACCT
CTTCCATAAATATACCTCACAGGTCTTTGGAATATATGATAGATCATTACAAAAAGGACATTTTCAAAGA
GTCAGGAACCGAAAGGCACCAACAATCATACCAATCATACAGCAATATGTGCTACCGGGTACTACAATAT
ATACAGATGATTGGAGAGCTTACAGATGTCTAGGTAGACTTGGATACGAGCATGATGTCGTTATACACAA
GCGACATTTTGTTGACCCTACTACTGGGGTGCATACCAACAACATAGAAGCTATGTGGTCGAGACTAAAA
GAGTTTTTGAGACCTTATCATGGCTCCAGAGGCAGACTACTATGGAGCCATATGGATGAGTTCCTGTACC
GCATGCAATACGATTTCAAAACTTCAGAACCTATATCTAACCTTGATAAGTTTTTAAACCATGTAAAAGA
AGTGTATCCACTTTAATTTTTTGGTTTTGTATAATAAATTTTTACTGTACACTAACTGTCTTCTGATTGG
CTAATATTTCTCAAGGTCACTTAAGATTCGTTCAAAGGTCGTCCATATACTTTAGTCTCGCCGA
