# Supplementary material for: Host–Parasite Interactions Revisited: Evidence of Horizontal Transfer of a Transposable Element Between a Snail and Its Parasite
Source: Genome Biol Evol. 2026 May 8;18(5):evag107. doi: 10.1093/gbe/evag107 (PMC13155389; doi:10.1093/gbe/evag107)
Supplement: evag107_Supplementary_Data [file evag107_supplementary_data.zip › Supplementary File 2.txt]

#Supplementary File SFile2. Manually curated Perere-3 and Sr3 sequences from Schistosoma mansoni. Sequences curated using methodology outlined by Goubert et al. 2022.
>Perere-3#LINE_RTE
AACTCCGCCTGTAGCTCCTCCAGGGGCTACTGCCGGTCCCAAGCCCGGGTAAAGGAGGAGGGTTGGGCATGGGGTTAGCGACCCCATCCCGTAGAAAATCAACTCGCTAAAAAAACGCTAACCAGAAAAAATCATTCAAACCATTCAAACTCTGCCCTGGGAGTAGAAGGAAAAATGACGTCTCATGATGAAAGCCGAGTTCCTTCGGAAGTCATGAGGCCGATGCACCTTCTTACAACCAGAGCGACAATTTTTATAGGTACATGGAATGTCCGGACAATGTGGGAGACCGGCAGAGTCTTCCAAATTTCTGCGGAAATGAGGAAATACAACCTGGAAGTGCTTGGAATCAGTGAAACACATTGGACGCAGGTTGGACAACAACGACTGTCTTCAGGGGAACTTCTGTTATACTCCGGTCATGAAGAAGAAAATGCCCCACATACACAAGGAGTGGCACTGATGCTGTCTAGAAAAGCACAAAATGCACTTATAGGATGGGAATCTCATGGACCGAGGATCATCAAAGCCTCCTTCAAAACAAAGAGAGAGGGCATTACAATGAACATCATCCAATGCTATGCGCCGACCAACGACTACGATGAAGACGCTAAAAACCAATTCTACGATAGGCTGCAGTCAATCTTCGAGAAGTGCCCAACCAAGGACCTGACCATTCTAATGGGAGATTTCAATGCCAAGGTTGGAAAGGACAACACTGGATACGAAGACGTCATGGGACAACATGGACTGGGAGGAAGGAACGAAAACGGTGAGAGATTTGCAAACCTATGTGCCTTCAATAAACTGGTCATAGGTGGCACCATATTCCCACACAAAAACATACACAAAGCCACTTGGATTTCACCGGATCACACTACACAAAATCAAATCGACCATGTCTGCATCAACAAAAAGTTCAGGAGGACGATGGAGGATGTGAGAACCAGAAGAGGAGCTGATATAGCATCCGATCACCATTTGCTGGTCGCCAAGATGAAACTAAAACTCAAGAAGCACTGGACAATGGCGCGGACAACATCACAAAAGTTTAACACGGCCTTTCTTCGAGATGCTGACAAACTCAACGAATTTAACATAGCCCTCAGCAACAGGTTCGAGGCCTTTCATGACCTACTCAATGGAGAGGGAACCACCATAGAGAGCAGCTGGAAAGGTATCAAGGAGGCAATCGTTTCAACATGTCAGGAGGTTCTGGGCCAAAAGAAGCACCATCACAAGGAATGGATCACTGTTGGTACACTGGATAAAATTGAAGCAAGGAGGAACAAGAAGGTAGCAATCAATATCAGCCGAACAAGAGCAGAAAAAGCCAAGGCACAAGCCGAATACACAGAGGCAAACAAGCAAGTGAAGAGGAGCATCAGGACCGACAAACGTAAATATGTGGAAGATTTAGCGATGACAGCGGAAAAGGCTGCAAGAGAGGGAAACATGAGACAACTGTATGATACAACAAAGAAACTTGCTGGAAATTACCGTCAACCAGAAAGACCAGTGAAAAACAAGGAAGGCAAAGTAATCAACGATATTGAAGAACAACGAAACAGGTGGGTAGAACACTTCAAGGAACTCTTGAATCGACCAGCTCCACTGAACCCACCCAACATCGAAGCAGCACCCACAGACCTCCCAATCGATATTGGCCCACCAACAATTGAAGAGATCAGCATGGCCATTAGACAAATCAAGAGTGGCAAAGCAGCGGGACCAGACAACATCCCGGCAGAGGCACTGAAAGCAAATGTAACAGCAACTGCCAAGATACTCCACATCCTCTTCAGTAAGATTTGGGACGAAGAACATGTACCAACAGACTGGAAAGAAGGACTTCTCATCAAGATACCAAAGAAAGGCGATCTGAGCAAGTGCGACAACTACAGGGGCATCACTCTCCTCTCAATACCAGGAAAAGTCTTCAACAGAGTATTGTTAAACAGGATGAAGGATTCCGTGGACGCTCAACTTCGAGATCAACAAGCTGGATTTCGTAAGGATAGATCGTGCACAGATCAAATCGCAACTCTACGTATCATTGTGGAACAATCAATCGAATGGAATTCATCACTGTACATCAACTTCATCGACTACGAGAAGGCATTTGATAGCGTGGACAGGACGACACTATGGAAGCTTCTTCGACACTACGGCGTGCCTGAGAAGATAGTCAACATCATACGGAACTCCTATGATGGACTAAACTGCCAAATCGTCCACGGAGGACAACTCACCGACTCGTTCGAGGTAAAGACCGGTGTTAGGCAAGGTTGCCTACTCTCACCCTTTCTCTTTCTCCTGGTGATCGACTGGATTATGAAGACGTCAACATCTGGAGGAATGCACGGGATACAGTGGACAGGCAGGATGCAGCTTGACGATTTAGACTTCGCGGATGATCTGGCTCTTCTATCACAAACGCAACAACAAATGCAGGAGAAAACGACCAGTGTAGCAGCAGCCTCAGCAGCAGTAGGTCTCAATATAAACAAAGGGAAAAGCAAGACTCTCCGATACAATACAATATGCACCAATCCAATTACACTTGACGGAGAAGCTTTGGAGGATGTGGAAATCTTTACATATCTGGGCAGCATCATTGATGAACACGGTGGATCAGATGCAGATGTGAGGGCGCGGATCGGCAAAGCAAGAGCAGCATACCTACAGCTGAAAAACATCTGGAGCTCAAAACAATTGTCAACCAACACCAAGGTTAGAATTTTCAATACAAATGTCAAGACAGTTCTTCTGTATGGGGCAGAGACGTGGAGAACTACGAAAGCCATTATCCAGAAGATACAAGTGTTTATTAACAGCTGTCTACGCAAGATACTTCGGATCCGATGGCCAGACACTATCAGCAACAAGTTACTGTGGGAGACAACAAACCAGATTCCAGCGGAGGAAGAAATCAGGAAGAAGCGCTGGAAGTGGATTGGGCACACTTTGAGGAAATCACCCAATTGTGTCACAAGACAAGCCCTCACATGGAATCCTGAAGGTCGAAGGAGAAGAGGAAGACCAAAGAACACATTACGCCGAGAAATAGAGACAGACATGAGAAGAATGAACAAGAACTGGAAAGAACTAGAAAAGAAGGCCCAGGACAGAGTGGGTTGGAGAAAGCTGGTCGGCGGCCTATGCTCCATTGGGAGTAACAGGCGTAAGTAAGTAAGTAAGTAAGTA
>Sr3#LINE_RTE
AACTCCGCCTGTAGCTCTTCTAGAGTTACTGCCGGTCCCAAGCCCGGGTAAAGGAGGAGGGTTGGGCATGGGGTTAGCGACCCCATCCCGTAGAAAAGCTAACTCGCTAAAAAAACGCTAACCAGAAAAAATAATTCAAACCATTTAAACTCTGCCCTGGGAGTTGAAGGAATAATTATGACGTCTCATGATGAAAGCCGAAATTCTTCGGAAGTCACGAGACCGATGCACCTTCTAACAACCAGAGCAACACTCTTTATAGGTACATGGAACGTCCGGACAATGTGGGAGACAGGAAAGACCAGCCAAATAGCAATGGAAATGAGGAGATACAACTTGGCAGTACTCGGAATCAGCGAAACCCATTGGACACAAACTGGACAACAAAGGCTAGGTACAGGAGAGATGCTGCTGTACTCCGGTCACGAAGGGGAAAATGCTCCACACACTCAGGGAGTTGCTCTAATGCTGTCCAAAGAAGCACGAAATGCACTTGTGGGATGGGAATCTCATGGACCCAGGATAATCAAAGCATCATTCAGAACAAAGAAGCAAGGGATCACAATGAACGTTATCCAATGTTATGCACCCACCAATGATAGCAACGACGATGATAAAGATCAGTTCTATGAAAGGCTGCAATCAATTATAGAGAAGTGCTCACGAAAGGACCTCACCATCCTGATGGGAGATCTAAATGCTAAAGTTGGAGTGGACAACACAGGATATGAAGATGTAATTGGACGACATGGACTAGGAGAGAGAAATGAAAATGGGGAGAGACTTGCAAACCTATGTGCATTCAACAAATTGGTTATAGGCGGCACAATATTCCCACACAAGCGCATACACAAAGCTACATGGATCTCACCGGACCACACCACAGAGAACCAGATAGATCACATCTGTATCAACAAAAAATTCCGAAGATCAATGGAAGATGTGAGAACCCGGAGAGGAGCTGACATAGCTTCAGATCACCACCTGGTTGTGGCCAAGATGAGACTGAAGCTAAAGAAACACTGGACAACTGGACAAACAGCACTACAAAGGTTCAATACAGCCTTCCTTCGAGATACTGACAAGCTCCATGAATTCAAGATAACTCTCAACAACAGGTTCCAAGCTCTACAGGATCTACTGAAAGAACAAGAAACTACTTTGGAGGACAACTGGAAAGGGATAAAAGAAGCACTAACTTCAACGTGTCAGGAGGTTCTTGGTCCTAAGAAGCATCATCACAAGGAATGGATCTCTATGGGAACCCTGGACAAAATTCAAGAAAGGAAGAACAAGAAACTAGCAATTAACAACAGCCGAACACGAGCAGAGAAAGTCAAAGCACAAGCAGACTACGCAGAAGCAAACAGGGAAGTGAAGAAAAGCATTAAAGCCGACAAGCAGAAATACATGGGAGAACTAGCAACGACGGCGGAAAAAGCTGCAAGAGAAGGGAATATGAAACAACTATATGATACAACGAAGAAATTGGCAGGGAGATATAGCAAACCAGAGAGACCAGTCAAGGACAAAGAAGGAAAGACAATCACTGAGATTCAAGAACAGAGGAAAAGATGGGCAGAATACTTCGAGGAACTGCTGAATAGACCAGCCCCATTGAATCCACCGAACATCGAAGCAGCACACACTGACCTTCCAATAGATGTCACTCCACCAACGATCGAAGAAGTCAAGATGGCCATCAGACAAATCAAAAGTGGGAAGGCGGCAGGACCTGACAATATACCAGCAGAAGCACTGAAGTCAGACATTGAAATAACTGCAAACATGCTTCACCTTCTATTCAAGAAGATTTGGGAAGAGGAACAAGTGCCAATGGACTGGAAAGAAGGATATCTCATCAAGATACCAAAGAAAGGAGATCTGAGCAAATGTGAGAACTACAGAGGCATCAGTTTGTTATCAGTACCAGGAAAAGTTTTCAACAGAGTGCTGCTGAATCGGATGAAAGACGCAGTAGACGCCGAACTTAGGGATCATCAGGCTGGATTCCGTAAGGATAGGTCGTGCACAGACCAGATTGCGACACTACGGATCATCGTTGAACAATCAGTTGAGTGGAACTCATCACTATACGTCAACTTCATTGACTATGAGAAGGCGTTTGACAGCGTGGACAGGAGAACATTATGGAAACTTCTTCGACACTATGGAGTTCCTGAAAAGATTGTCAACATTATCCAAAACTCATACGATGGACTACAGTGCAAAGTGGTGCATGGAGGACAGCTGACAGATGCATTTCCAGTAAGGACCGGAGTCAGACAAGGCTGTCTACTCTCCCCATTCCTCTTCCTTCTAGTGATTGACTGGATTATGAAGAATTCGACATCTGAAGGGAAATACGGAATACAATGGACTTCTCAGAATCAATTAGATGATTTGGACTTCGCAGATGACCTAGCCCTCCTCTCTCATACACACGAACAAATGCAGATGAAGACAGCAAATGTAGCAGCAGCCTCCGCATCGATAGGCCTCCACATTCACAAAGGAAAAAGCAAGATTCTCAAATGCAACACGGAGAACACCAACCCAATCACACTTGATGGCGAAACTCTGGAAGAGGTGGAAACATTCAAGTACCTGGGGAGCATCGTTGATAAACAAGGAGGATCGGATGCAGATGTAAAGGCGAGGATTGGCAAAGCAAGGGCAGCATTTCTACAATTGAAGAACATATGGAACTCAAAACAACTCTCAACCAATTTCAAGGTCAGAATCTTTAATACGAACGTCAAGACAGTCCTACTGTATGGAGCTGAAACGTGGAGAACTACTACGACCATCATCAGGAAGGTACAAGTATTTATAAACAGTTGTCTACGCAAAATACTCAACATCCATTGGCCGGATACTATCAGCAACAGCGTTTTATGGGAGAGGACAAACCAGCTTCCAGCTGAAGAGGAAATTAGGAAAAGACGTTGGAAGTGGATCGGACATACATTAAGGAAATCACCAATGTGCATCACGACTCAATCCCTAACTTGGAATCCGGAAGGGAAGCGGAAAAGAGGAAGGCCAAAGAACACACTACGCCGGGAAATAGAAGCCGATATGAAAAGGATGAATAGCAACTGGAAAGAACTGGAAAGGAAGGCTCAGGACAGAGTTGGATGGAGAATGCTGGTGAGCGGCCTATGCTCCTCGACGAGGGGTAACAGGCGTAAGTAAGTAAGTAAGTA
