# Supplementary material for: Host–Parasite Interactions Revisited: Evidence of Horizontal Transfer of a Transposable Element Between a Snail and Its Parasite
Source: Genome Biol Evol. 2026 May 8;18(5):evag107. doi: 10.1093/gbe/evag107 (PMC13155389; doi:10.1093/gbe/evag107)
Supplement: evag107_Supplementary_Data [file evag107_supplementary_data.zip › SupplementaryTable1.xlsx]

## Sheet: SupTableST1
	Species	Perere-3			Sr3
		% Genome	n(>2,900bp)	Max Full Length	% Genome	n(>2,900bp)	Max Full Length
	Pl. ocellatus	0	0	176	0	0	133
	Ac. immaculata	0.3	109	2972	0.37	114	2949
	Ar. vulgaris	0.31	0	1970	0.3	0	2719
	Ce. nemoralis	0	0	364	0	0	339
	Ca. unifasciata	0.08	0	1911	0.09	0	2662
	Ph. Acuta	0.07	25	2999	0.07	28	3002
	L. stagnalis	0.09	46	2928	0.09	63	2929
	R. auricularia	0.16	19	2930	0.17	34	2927
	Am. balthica	0.24	324	2970	0.24	323	2967
	Bu. truncatus	0.14	142	2948	0.14	43	2922
	An. vortex	0.24	122	2976	0.23	113	2979
	Bi. straminea	0.14	72	3160	0.14	78	3152
	Bi. glabrata	0.06	0	1553	0.06	0	1994
	Bi. pfeifferi	0.04	0	1434	0.04	0	1245

## Sheet: Legend
Supplementary Table ST1. Relaxed BLASTN output of Perere-3 and Sr3 on molluscan genomes used in analysis. Results reported for Perere-3 and Sr3 separately. ‘% Genome’ refers to the percentage of the genome occupied by the respective element, ‘n(>2,900 bp)’ the number of hits above 2,900 bp and ‘Max Full Length’ the length of the largest hit identified.
