# Supplementary material for: Host–Parasite Interactions Revisited: Evidence of Horizontal Transfer of a Transposable Element Between a Snail and Its Parasite
Source: Genome Biol Evol. 2026 May 8;18(5):evag107. doi: 10.1093/gbe/evag107 (PMC13155389; doi:10.1093/gbe/evag107)
Supplement: evag107_Supplementary_Data [file evag107_supplementary_data.zip › SupplementaryTable2.xlsx]

## Sheet: Legend
Supplementary Table ST2. ds calculations for TE/RVT sequences and orthologue genes in S.mansoni, S.japonicum and three representative snails. Summary the synonymous substitution analyses performed on both TE-derived RVT sequences and conserved BUSCO orthologs across the five species included in this study (Schistosoma mansoni, S. japonicum, Radix auricularia, Austropeplea immaculata, and Biomphal…

## Sheet: Orthologs average dS estimation
Supplementary Table
For each ortholog group, we report the cophenetic dS estimated between the Schistosoma japonicum and Schistosoma mansoni orthologs, as well as the average dS between orthologs found between schistosome and those from three snail species: Radix auricularia, Austropeplea immaculata, and Biomphalaria straminea. Orthologous trees were inferred using IQ-TREE 2 and branch-specific dS estimates were obt…
Orthologous group	Mean Cophenetic dS distnace Sma vs. Sja	Mean dS distance (Sma|Sja) vs. (rau|lim|bst)	Standard deviation
103317at33208	0.616523	14.1454	0.355694
13380at33208	1.13982	9.01439	0.817622
1412at33208	0.799292	21.8889	0.860149
141607at33208	0.751523	4.85089	0.282349
141633at33208	0.645893	6.75473	0.389124
142860at33208	0.680005	10.8688	0.449878
144413at33208	0.754648	9.29056	0.513939
144624at33208	0.938516	5.44037	0.556434
145273at33208	0.335872	5.99271	0.482587
146522at33208	0.84499	7.3534	0.442442
147124at33208	0.598854	5.48108	0.265513
148052at33208	0.654457	7.97952	0.261156
148361at33208	1.11623	8.88293	0.805534
149557at33208	0.648651	6.21102	0.491054
15392at33208	0.640006	14.7823	0.428743
16081at33208	0.756045	5.19333	0.358095
16159at33208	0.631707	12.6064	0.531094
1676at33208	0.542375	10.4457	0.403875
176899at33208	0.691479	5.40989	0.614405
178486at33208	0.577618	18.7414	0.475813
180186at33208	0.803544	5.88283	0.38912
184133at33208	1.34559	7.24141	0.174419
186068at33208	0.827853	5.77578	0.391946
190483at33208	1.16378	6.03467	0.434574
196049at33208	0.670937	6.84085	0.151117
201217at33208	1.06502	4.79471	0.582947
2047136at33208	0.790805	9.15836	0.504305
205501at33208	0.795567	6.67204	0.0911902
206804at33208	0.824693	4.26011	0.151528
206805at33208	0.896924	6.6791	0.315941
2087853at33208	0.54126	14.9842	0.799752
209763at33208	0.684566	8.9431	0.813079
211344at33208	0.601899	7.844	0.48844
215396at33208	1.19943	9.23748	0.304545
22540at33208	0.684787	7.80085	0.304787
2259271at33208	0.633578	6.13476	0.279495
22643at33208	0.71303	11.9183	0.73889
23294at33208	0.949514	6.27591	0.295016
246005at33208	0.306252	33.8984	0.608203
246258at33208	0.617919	8.66107	0.41698
246394at33208	0.854574	8.9139	0.288286
246908at33208	1.35137	5.00675	0.450994
247109at33208	0.594613	14.3007	0.697165
249236at33208	0.847286	10.3655	0.358546
251731at33208	0.786137	10.9828	0.860741
251824at33208	0.827719	6.6946	0.337326
2529765at33208	1.02424	9.06505	0.388796
29962at33208	0.681477	5.91259	0.459906
35725at33208	0.83055	8.17454	0.389506
39742at33208	0.694783	10.8905	0.437786
4065771at33208	0.949115	6.27049	0.572545
4093563at33208	0.671763	11.3143	0.464703
4162348at33208	0.821962	5.88767	0.47819
4172159at33208	0.626776	7.52182	0.241161
4199360at33208	1.27704	5.24806	0.16606
4199528at33208	0.610088	38.3896	0.768403
4199942at33208	0.668184	9.00951	0.631043
4200139at33208	0.590186	13.0819	1.0425
4200708at33208	0.533105	4.75106	0.390839
4201285at33208	0.527168	8.78607	0.149399
4201945at33208	0.616674	10.4365	0.764598
4203719at33208	0.847954	5.64074	0.413821
4203976at33208	0.287724	30.5699	1.32881
4204000at33208	0.51398	5.54634	0.277807
4206162at33208	0.743558	6.06166	0.41916
4207170at33208	0.668906	8.67238	0.231506
4208150at33208	0.565924	6.18317	0.342523
4208164at33208	0.682289	15.5042	0.273493
4209470at33208	0.625779	5.67963	0.477054
4213050at33208	0.635107	12.3326	0.553335
4214014at33208	0.68053	6.97716	0.316265
4215069at33208	0.652158	26.0093	1.21255
4215465at33208	0.646837	8.53236	0.278876
4215628at33208	0.861227	7.7653	0.294779
4216214at33208	0.494559	10.0444	0.903567
4216918at33208	0.545015	10.3682	0.554009
4217704at33208	0.624032	5.18155	0.179777
4218721at33208	0.703686	7.7986	0.402869
4219209at33208	0.626769	8.93608	1.07209
4220506at33208	0.719835	20.4765	0.482185
4221625at33208	0.579049	3.822	0.316323
4222882at33208	1.03986	10.4615	0.514795
4223159at33208	0.789889	5.49875	0.609799
4224356at33208	0.795073	7.40898	0.323027
4225135at33208	1.08787	7.56102	0.528772
4227109at33208	0.797204	7.80209	0.579496
4229691at33208	0.716513	8.85996	0.413986
4229943at33208	1.01552	9.73753	0.402721
4233358at33208	0.686759	6.76174	0.35454
4235438at33208	0.874501	4.65042	0.491913
4235671at33208	0.441894	6.65194	0.289752
4235976at33208	0.776767	5.55423	0.66105
4236105at33208	0.720726	26.6375	0.587088
4236639at33208	0.906508	9.90223	0.436493
4238522at33208	0.595562	9.16379	0.343823
4238852at33208	0.564731	5.19551	0.205346
4238919at33208	0.66083	20.4772	0.330729
4239103at33208	0.652151	2.58044	0.377457
4239469at33208	0.58041	11.0628	0.636315
4239852at33208	0.517817	8.95461	0.546656
4242142at33208	0.665149	8.36816	0.658559
4242203at33208	0.950473	10.82	0.601124
4242450at33208	0.970393	8.53769	0.228784
4243492at33208	0.943321	10.9897	0.313035
4244837at33208	0.631444	4.67066	0.260718
4246555at33208	0.629012	10.6734	1.88107
4247583at33208	0.949654	9.18697	0.860044
4249913at33208	0.584153	3.32029	0.185176
4250837at33208	0.65057	16.6685	0.615265
4251511at33208	0.672381	21.5097	0.554359
4252739at33208	0.611557	15.6757	0.489998
4259724at33208	0.618756	8.74932	0.512933
4261912at33208	0.689686	5.55029	0.441448
4262060at33208	0.602813	7.17474	0.228177
4263659at33208	1.00169	5.81069	0.337193
4264222at33208	0.731239	9.31338	0.291433
4265106at33208	0.662976	9.85089	0.528738
4265310at33208	0.590911	5.53904	0.13434
4267073at33208	0.787883	9.61271	0.54243
4267623at33208	0.506461	10.899	0.53453
4268326at33208	0.66609	7.30381	0.271079
4268384at33208	0.55978	6.54386	0.721561
4268386at33208	1.21367	3.35921	0.327642
4268517at33208	0.524063	8.07114	0.211643
4268751at33208	0.994603	6.02747	0.120479
4269203at33208	0.548543	5.45283	0.771533
4271031at33208	0.652993	6.59793	0.209808
4271720at33208	1.52285	9.9116	0.632764
4272189at33208	0.584281	6.07042	0.272866
4273743at33208	0.754541	4.59894	0.440536
4274046at33208	0.785836	6.43213	0.210744
4274346at33208	0.885395	8.29789	0.563866
4275899at33208	0.803831	19.0467	0.254685
42762at33208	0.59667	22.7646	0.857538
4277033at33208	0.52425	8.02737	0.432817
4278049at33208	0.783678	18.5148	1.26436
4278882at33208	0.941633	4.56703	0.507191
4280692at33208	0.745498	12.6231	0.472032
4280755at33208	0.743406	6.77277	0.332069
4280889at33208	0.999554	7.62188	0.580435
4281410at33208	0.798309	9.02603	0.199796
4281424at33208	0.612361	7.20537	0.494687
4282165at33208	0.831106	4.27666	0.255954
4283131at33208	0.83589	7.99506	0.607112
4283793at33208	0.642946	10.7784	0.256405
4284219at33208	1.37405	9.99788	0.220707
4284579at33208	0.659688	10.4392	0.414099
4285063at33208	0.558099	8.06882	0.635329
4286110at33208	0.938155	5.30041	0.545162
4286132at33208	0.535682	6.60284	0.813056
4286626at33208	1.00457	5.09075	0.152502
4286704at33208	0.661711	10.5719	0.409578
4286971at33208	0.628246	8.34927	0.858948
4287473at33208	0.969566	4.75111	0.325123
4287953at33208	0.849714	4.67266	0.528604
4288885at33208	0.796514	8.40899	0.299247
4289385at33208	0.818233	6.11067	0.341381
4289550at33208	0.729892	6.17797	0.560167
4289698at33208	0.494192	7.27176	0.335554
4290200at33208	0.768947	10.7788	0.460702
4290258at33208	0.648094	7.36639	0.632236
4293148at33208	0.762149	6.72359	0.476218
4293176at33208	0.51033	14.0965	0.327453
4294355at33208	0.465912	5.97549	0.25471
4294483at33208	0.415872	7.41485	0.554011
4294932at33208	0.865921	9.67555	0.0793437
4296258at33208	0.500758	11.1262	0.954132
4296382at33208	0.664004	6.09442	0.215464
4296385at33208	0.682024	5.25879	0.187436
4296502at33208	0.658488	8.02097	0.394773
4296842at33208	0.616107	6.83682	0.562003
4297637at33208	0.899012	4.7266	0.484437
4297781at33208	0.891666	8.44011	0.256568
4298220at33208	0.60637	4.78578	0.454592
4299169at33208	0.875367	5.99836	0.360168
4299653at33208	0.654878	5.82737	0.390308
44767at33208	0.832565	5.55321	0.290759
48932at33208	0.722813	9.18604	0.186964
493195at33208	0.966509	13.3212	0.547592
49519at33208	0.460728	9.72918	0.690347
501170at33208	0.653498	6.65206	0.186619
50303at33208	0.651623	7.2467	0.310385
503084at33208	1.79815	10.9305	0.154848
512372at33208	0.510455	12.3112	0.959813
51617at33208	0.687841	5.8247	0.575123
53434at33208	0.619934	9.68399	0.321791
53523at33208	0.606744	6.19641	0.163478
5469at33208	0.774047	10.1227	0.235251
55945at33208	0.936456	15.0099	0.319711
561123at33208	0.536788	8.18099	0.497514
564029at33208	0.788928	10.0031	0.588883
573905at33208	0.626172	7.88674	0.416133
64402at33208	0.719021	4.78069	0.281844
64797at33208	0.547122	8.38863	0.517157
66928at33208	0.525924	8.42616	0.587945
67657at33208	0.52211	13.7997	0.429359
720951at33208	0.885528	11.6506	0.409714
729714at33208	0.85217	5.77711	0.307762
73838at33208	0.457305	11.617	0.349382
75463at33208	0.842717	7.04915	0.361644
77013at33208	1.19286	10.7614	0.456214
82331at33208	1.17896	9.15531	0.397935
86815at33208	0.749879	7.23615	0.232281
92512at33208	0.647229	8.63246	0.472034
93310at33208	0.753589	8.06678	0.33939

## Sheet: Orthologs dS estimation
Supplementary Table
For each ortholog group, we report the cophenetic dS estimated between genes identified among Schistosoma japonicum, Schistosoma mansoni, Radix auricularia, Austropeplea immaculata, and Biomphalaria straminea. Orthologous trees were inferred using IQ-TREE 2 and branch-specific dS estimates were obtained with codeml (PAML 4.9 package) under model = 2 and nsites = 0.
Orthologous group	Ortholog A	Ortholog B	dS distance
103317at33208	lim.1	rau.1	1.48561
103317at33208	bst.1	rau.1	1.31876
103317at33208	sja.1	rau.1	14.1058
103317at33208	sma.1	rau.1	13.6151
103317at33208	bst.1	lim.1	1.73858
103317at33208	sja.1	lim.1	14.6167
103317at33208	sma.1	lim.1	14.126
103317at33208	sja.1	bst.1	14.4498
103317at33208	sma.1	bst.1	13.9591
103317at33208	sma.1	sja.1	0.616523
13380at33208	lim.1	rau.1	2.55586
13380at33208	bst.1	rau.1	1.33179
13380at33208	sja.1	rau.1	8.20312
13380at33208	sma.1	rau.1	8.2596
13380at33208	bst.1	lim.1	2.49205
13380at33208	sja.1	lim.1	9.9897
13380at33208	sma.1	lim.1	10.0462
13380at33208	sja.1	bst.1	8.76563
13380at33208	sma.1	bst.1	8.82211
13380at33208	sma.1	sja.1	1.13982
1412at33208	lim.1	rau.1	1.58331
1412at33208	bst.1	rau.1	1.36338
1412at33208	sja.1	rau.1	22.193
1412at33208	sma.1	rau.1	21.9142
1412at33208	bst.1	lim.1	2.05198
1412at33208	sja.1	lim.1	22.8816
1412at33208	sma.1	lim.1	22.6028
1412at33208	sja.1	bst.1	21.0104
1412at33208	sma.1	bst.1	20.7316
1412at33208	sma.1	sja.1	0.799292
141607at33208	lim.1	rau.1	1.86251
141607at33208	bst.1	rau.1	1.79609
141607at33208	sja.1	rau.1	4.81235
141607at33208	sma.1	rau.1	4.79563
141607at33208	bst.1	lim.1	2.17933
141607at33208	sja.1	lim.1	5.19559
141607at33208	sma.1	lim.1	5.17886
141607at33208	sja.1	bst.1	4.56982
141607at33208	sma.1	bst.1	4.55309
141607at33208	sma.1	sja.1	0.751523
141633at33208	lim.1	rau.1	1.70144
141633at33208	sja.1	rau.1	7.01926
141633at33208	sma.1	rau.1	6.70781
141633at33208	bst.1	rau.1	1.99717
141633at33208	sja.1	lim.1	6.47656
141633at33208	sma.1	lim.1	6.16511
141633at33208	bst.1	lim.1	1.91773
141633at33208	sma.1	sja.1	0.645893
141633at33208	bst.1	sja.1	7.23556
141633at33208	bst.1	sma.1	6.9241
103317at33208	lim.1	rau.1	1.48561
103317at33208	bst.1	rau.1	1.31876
103317at33208	sja.1	rau.1	14.1058
103317at33208	sma.1	rau.1	13.6151
103317at33208	bst.1	lim.1	1.73858
103317at33208	sja.1	lim.1	14.6167
103317at33208	sma.1	lim.1	14.126
103317at33208	sja.1	bst.1	14.4498
103317at33208	sma.1	bst.1	13.9591
103317at33208	sma.1	sja.1	0.616523
13380at33208	lim.1	rau.1	2.55586
13380at33208	bst.1	rau.1	1.33179
13380at33208	sja.1	rau.1	8.20312
13380at33208	sma.1	rau.1	8.2596
13380at33208	bst.1	lim.1	2.49205
13380at33208	sja.1	lim.1	9.9897
13380at33208	sma.1	lim.1	10.0462
13380at33208	sja.1	bst.1	8.76563
13380at33208	sma.1	bst.1	8.82211
13380at33208	sma.1	sja.1	1.13982
1412at33208	lim.1	rau.1	1.58331
1412at33208	bst.1	rau.1	1.36338
1412at33208	sja.1	rau.1	22.193
1412at33208	sma.1	rau.1	21.9142
1412at33208	bst.1	lim.1	2.05198
1412at33208	sja.1	lim.1	22.8816
1412at33208	sma.1	lim.1	22.6028
1412at33208	sja.1	bst.1	21.0104
1412at33208	sma.1	bst.1	20.7316
1412at33208	sma.1	sja.1	0.799292
141607at33208	lim.1	rau.1	1.86251
141607at33208	bst.1	rau.1	1.79609
141607at33208	sja.1	rau.1	4.81235
141607at33208	sma.1	rau.1	4.79563
141607at33208	bst.1	lim.1	2.17933
141607at33208	sja.1	lim.1	5.19559
141607at33208	sma.1	lim.1	5.17886
141607at33208	sja.1	bst.1	4.56982
141607at33208	sma.1	bst.1	4.55309
141607at33208	sma.1	sja.1	0.751523
141633at33208	lim.1	rau.1	1.70144
141633at33208	sja.1	rau.1	7.01926
141633at33208	sma.1	rau.1	6.70781
141633at33208	bst.1	rau.1	1.99717
141633at33208	sja.1	lim.1	6.47656
141633at33208	sma.1	lim.1	6.16511
141633at33208	bst.1	lim.1	1.91773
141633at33208	sma.1	sja.1	0.645893
141633at33208	bst.1	sja.1	7.23556
141633at33208	bst.1	sma.1	6.9241
142860at33208	lim.1	rau.1	1.43479
142860at33208	bst.1	rau.1	1.2325
142860at33208	sja.1	rau.1	10.9942
142860at33208	sma.1	rau.1	11.0568
142860at33208	bst.1	lim.1	1.48019
142860at33208	sja.1	lim.1	11.2419
142860at33208	sma.1	lim.1	11.3045
142860at33208	sja.1	bst.1	10.2763
142860at33208	sma.1	bst.1	10.3389
142860at33208	sma.1	sja.1	0.680005
144413at33208	lim.1	rau.1	1.54773
144413at33208	sja.1	rau.1	9.41511
144413at33208	sma.1	rau.1	9.45231
144413at33208	bst.1	rau.1	1.67406
144413at33208	sja.1	lim.1	8.63979
144413at33208	sma.1	lim.1	8.67698
144413at33208	bst.1	lim.1	1.89362
144413at33208	sma.1	sja.1	0.754648
144413at33208	bst.1	sja.1	9.761
144413at33208	bst.1	sma.1	9.79819
144624at33208	lim.1	rau.1	1.95424
144624at33208	bst.1	rau.1	1.73133
144624at33208	sja.1	rau.1	5.72351
144624at33208	sma.1	rau.1	5.30372
144624at33208	bst.1	lim.1	2.18441
144624at33208	sja.1	lim.1	6.1766
144624at33208	sma.1	lim.1	5.7568
144624at33208	sja.1	bst.1	5.05069
144624at33208	sma.1	bst.1	4.6309
144624at33208	sma.1	sja.1	0.938516
145273at33208	lim.1	rau.1	1.65516
145273at33208	sja.1	rau.1	6.67018
145273at33208	sma.1	rau.1	6.33431
145273at33208	bst.1	rau.1	1.24229
145273at33208	sja.1	lim.1	5.67331
145273at33208	sma.1	lim.1	5.33744
145273at33208	bst.1	lim.1	1.12344
145273at33208	sma.1	sja.1	0.335872
145273at33208	bst.1	sja.1	6.13846
145273at33208	bst.1	sma.1	5.80258
146522at33208	lim.1	rau.1	1.74924
146522at33208	sja.1	rau.1	7.65199
146522at33208	sma.1	rau.1	7.78348
146522at33208	bst.1	rau.1	1.50357
146522at33208	sja.1	lim.1	6.73312
146522at33208	sma.1	lim.1	6.86461
146522at33208	bst.1	lim.1	1.57509
146522at33208	sma.1	sja.1	0.84499
146522at33208	bst.1	sja.1	7.47785
146522at33208	bst.1	sma.1	7.60933
147124at33208	lim.1	rau.1	1.56726
147124at33208	bst.1	rau.1	1.85483
147124at33208	sja.1	rau.1	5.60667
147124at33208	sma.1	rau.1	5.69977
147124at33208	bst.1	lim.1	1.84691
147124at33208	sja.1	lim.1	5.59876
147124at33208	sma.1	lim.1	5.69185
147124at33208	sja.1	bst.1	5.09817
147124at33208	sma.1	bst.1	5.19126
147124at33208	sma.1	sja.1	0.598854
148052at33208	lim.1	rau.1	1.82153
148052at33208	bst.1	rau.1	1.92842
148052at33208	sja.1	rau.1	7.89162
148052at33208	sma.1	rau.1	7.67943
148052at33208	bst.1	lim.1	2.41977
148052at33208	sja.1	lim.1	8.38297
148052at33208	sma.1	lim.1	8.17078
148052at33208	sja.1	bst.1	7.98225
148052at33208	sma.1	bst.1	7.77006
148052at33208	sma.1	sja.1	0.654457
148361at33208	lim.1	rau.1	2.46489
148361at33208	bst.1	rau.1	1.46087
148361at33208	sja.1	rau.1	8.02545
148361at33208	sma.1	rau.1	8.01369
148361at33208	bst.1	lim.1	2.60851
148361at33208	sja.1	lim.1	9.8225
148361at33208	sma.1	lim.1	9.81074
148361at33208	sja.1	bst.1	8.81848
148361at33208	sma.1	bst.1	8.80672
148361at33208	sma.1	sja.1	1.11623
149557at33208	lim.1	rau.1	1.90462
149557at33208	bst.1	rau.1	1.34667
149557at33208	sja.1	rau.1	5.71752
149557at33208	sma.1	rau.1	5.62106
149557at33208	bst.1	lim.1	2.12425
149557at33208	sja.1	lim.1	6.80908
149557at33208	sma.1	lim.1	6.71263
149557at33208	sja.1	bst.1	6.25113
149557at33208	sma.1	bst.1	6.15468
149557at33208	sma.1	sja.1	0.648651
15392at33208	lim.1	rau.1	3.51478
15392at33208	sja.1	rau.1	14.6714
15392at33208	sma.1	rau.1	14.95
15392at33208	bst.1	rau.1	2.57682
15392at33208	sja.1	lim.1	14.1815
15392at33208	sma.1	lim.1	14.4601
15392at33208	bst.1	lim.1	3.91945
15392at33208	sma.1	sja.1	0.640006
15392at33208	bst.1	sja.1	15.076
15392at33208	bst.1	sma.1	15.3547
16081at33208	lim.1	rau.1	1.26237
16081at33208	sja.1	rau.1	5.16017
16081at33208	sma.1	rau.1	5.00031
16081at33208	bst.1	rau.1	1.3459
16081at33208	sja.1	lim.1	4.95416
16081at33208	sma.1	lim.1	4.7943
16081at33208	bst.1	lim.1	1.80766
16081at33208	sma.1	sja.1	0.756045
16081at33208	bst.1	sja.1	5.70546
16081at33208	bst.1	sma.1	5.5456
16159at33208	lim.1	rau.1	1.286
16159at33208	bst.1	rau.1	1.36156
16159at33208	sja.1	rau.1	12.8913
16159at33208	sma.1	rau.1	13.1164
16159at33208	bst.1	lim.1	1.22924
16159at33208	sja.1	lim.1	12.759
16159at33208	sma.1	lim.1	12.9841
16159at33208	sja.1	bst.1	11.8313
16159at33208	sma.1	bst.1	12.0564
16159at33208	sma.1	sja.1	0.631707
1676at33208	lim.1	rau.1	1.54721
1676at33208	sja.1	rau.1	10.2492
1676at33208	sma.1	rau.1	10.7916
1676at33208	bst.1	rau.1	1.53324
1676at33208	sja.1	lim.1	9.83815
1676at33208	sma.1	lim.1	10.3805
1676at33208	bst.1	lim.1	1.73412
1676at33208	sma.1	sja.1	0.542375
1676at33208	bst.1	sja.1	10.4361
1676at33208	bst.1	sma.1	10.9785
176899at33208	lim.1	rau.1	1.942
176899at33208	bst.1	rau.1	1.62728
176899at33208	sja.1	rau.1	5.60219
176899at33208	sma.1	rau.1	4.95284
176899at33208	bst.1	lim.1	2.37411
176899at33208	sja.1	lim.1	6.34902
176899at33208	sma.1	lim.1	5.69968
176899at33208	sja.1	bst.1	5.25247
176899at33208	sma.1	bst.1	4.60313
176899at33208	sma.1	sja.1	0.691479
178486at33208	lim.1	rau.1	1.6705
178486at33208	bst.1	rau.1	1.43944
178486at33208	sja.1	rau.1	19.129
178486at33208	sma.1	rau.1	18.5514
178486at33208	bst.1	lim.1	1.67928
178486at33208	sja.1	lim.1	19.3688
178486at33208	sma.1	lim.1	18.7912
178486at33208	sja.1	bst.1	18.5928
178486at33208	sma.1	bst.1	18.0152
178486at33208	sma.1	sja.1	0.577618
180186at33208	lim.1	rau.1	2.19276
180186at33208	sja.1	rau.1	6.02057
180186at33208	sma.1	rau.1	5.84899
180186at33208	bst.1	rau.1	1.89264
180186at33208	sja.1	lim.1	5.52287
180186at33208	sma.1	lim.1	5.3513
180186at33208	bst.1	lim.1	2.53459
180186at33208	sma.1	sja.1	0.803544
180186at33208	bst.1	sja.1	6.3624
180186at33208	bst.1	sma.1	6.19083
184133at33208	lim.1	rau.1	1.69579
184133at33208	sja.1	rau.1	7.2628
184133at33208	sma.1	rau.1	7.28687
184133at33208	bst.1	rau.1	1.24944
184133at33208	sja.1	lim.1	7.02038
184133at33208	sma.1	lim.1	7.04445
184133at33208	bst.1	lim.1	1.83793
184133at33208	sma.1	sja.1	1.34559
184133at33208	bst.1	sja.1	7.40494
184133at33208	bst.1	sma.1	7.42901
186068at33208	lim.1	rau.1	1.79749
186068at33208	bst.1	rau.1	1.98702
186068at33208	sja.1	rau.1	6.24039
186068at33208	sma.1	rau.1	6.15284
186068at33208	bst.1	lim.1	1.5931
186068at33208	sja.1	lim.1	5.84646
186068at33208	sma.1	lim.1	5.75892
186068at33208	sja.1	bst.1	5.37181
186068at33208	sma.1	bst.1	5.28426
186068at33208	sma.1	sja.1	0.827853
190483at33208	lim.1	rau.1	1.67515
190483at33208	sja.1	rau.1	6.12712
190483at33208	sma.1	rau.1	6.4189
190483at33208	bst.1	rau.1	1.20191
190483at33208	sja.1	lim.1	5.36769
190483at33208	sma.1	lim.1	5.65947
190483at33208	bst.1	lim.1	1.71956
190483at33208	sma.1	sja.1	1.16378
190483at33208	bst.1	sja.1	6.17152
190483at33208	bst.1	sma.1	6.46331
196049at33208	lim.1	rau.1	2.04514
196049at33208	sja.1	rau.1	6.82099
196049at33208	sma.1	rau.1	6.69948
196049at33208	bst.1	rau.1	1.57224
196049at33208	sja.1	lim.1	6.80724
196049at33208	sma.1	lim.1	6.68574
196049at33208	bst.1	lim.1	2.30072
196049at33208	sma.1	sja.1	0.670937
196049at33208	bst.1	sja.1	7.07657
196049at33208	bst.1	sma.1	6.95507
201217at33208	lim.1	rau.1	1.82674
201217at33208	sja.1	rau.1	5.29054
201217at33208	sma.1	rau.1	5.04552
201217at33208	bst.1	rau.1	1.32309
201217at33208	sja.1	lim.1	4.18489
201217at33208	sma.1	lim.1	3.93988
201217at33208	bst.1	lim.1	1.81242
201217at33208	sma.1	sja.1	1.06502
201217at33208	bst.1	sja.1	5.27622
201217at33208	bst.1	sma.1	5.0312
2047136at33208	lim.1	rau.1	2.33926
2047136at33208	bst.1	rau.1	2.75264
2047136at33208	sja.1	rau.1	9.65579
2047136at33208	sma.1	rau.1	9.61174
2047136at33208	bst.1	lim.1	2.4238
2047136at33208	sja.1	lim.1	9.32695
2047136at33208	sma.1	lim.1	9.2829
2047136at33208	sja.1	bst.1	8.5584
2047136at33208	sma.1	bst.1	8.51435
2047136at33208	sma.1	sja.1	0.790805
205501at33208	lim.1	rau.1	1.77701
205501at33208	sja.1	rau.1	6.55959
205501at33208	sma.1	rau.1	6.69287
205501at33208	bst.1	rau.1	1.44754
205501at33208	sja.1	lim.1	6.67477
205501at33208	sma.1	lim.1	6.80805
205501at33208	bst.1	lim.1	1.79925
205501at33208	sma.1	sja.1	0.795567
205501at33208	bst.1	sja.1	6.58183
205501at33208	bst.1	sma.1	6.71511
206804at33208	lim.1	rau.1	1.83136
206804at33208	sja.1	rau.1	4.39314
206804at33208	sma.1	rau.1	4.35794
206804at33208	bst.1	rau.1	1.65652
206804at33208	sja.1	lim.1	4.08493
206804at33208	sma.1	lim.1	4.04973
206804at33208	bst.1	lim.1	1.79328
206804at33208	sma.1	sja.1	0.824693
206804at33208	bst.1	sja.1	4.35506
206804at33208	bst.1	sma.1	4.31986
206805at33208	lim.1	rau.1	1.6365
206805at33208	bst.1	rau.1	1.36877
206805at33208	sja.1	rau.1	6.68586
206805at33208	sma.1	rau.1	6.58111
206805at33208	bst.1	lim.1	1.78229
206805at33208	sja.1	lim.1	7.09939
206805at33208	sma.1	lim.1	6.99463
206805at33208	sja.1	bst.1	6.40917
206805at33208	sma.1	bst.1	6.30442
206805at33208	sma.1	sja.1	0.896924
2087853at33208	lim.1	rau.1	2.60852
2087853at33208	bst.1	rau.1	1.53177
2087853at33208	sja.1	rau.1	15.0381
2087853at33208	sma.1	rau.1	15.3824
2087853at33208	bst.1	lim.1	2.03936
2087853at33208	sja.1	lim.1	15.5457
2087853at33208	sma.1	lim.1	15.8899
2087853at33208	sja.1	bst.1	13.8524
2087853at33208	sma.1	bst.1	14.1967
2087853at33208	sma.1	sja.1	0.54126
209763at33208	lim.1	rau.1	1.95487
209763at33208	bst.1	rau.1	2.03607
209763at33208	sja.1	rau.1	9.43615
209763at33208	sma.1	rau.1	8.99515
209763at33208	bst.1	lim.1	2.46256
209763at33208	sja.1	lim.1	9.86263
209763at33208	sma.1	lim.1	9.42163
209763at33208	sja.1	bst.1	8.19202
209763at33208	sma.1	bst.1	7.75103
209763at33208	sma.1	sja.1	0.684566
211344at33208	lim.1	rau.1	1.29039
211344at33208	sja.1	rau.1	7.64294
211344at33208	sma.1	rau.1	8.09955
211344at33208	bst.1	rau.1	1.53489
211344at33208	sja.1	lim.1	7.13358
211344at33208	sma.1	lim.1	7.5902
211344at33208	bst.1	lim.1	1.71799
211344at33208	sma.1	sja.1	0.601899
211344at33208	bst.1	sja.1	8.07054
211344at33208	bst.1	sma.1	8.52716
215396at33208	lim.1	rau.1	2.4704
215396at33208	bst.1	rau.1	2.42679
215396at33208	sja.1	rau.1	9.40475
215396at33208	sma.1	rau.1	9.06074
215396at33208	bst.1	lim.1	2.70134
215396at33208	sja.1	lim.1	9.67931
215396at33208	sma.1	lim.1	9.3353
215396at33208	sja.1	bst.1	9.14438
215396at33208	sma.1	bst.1	8.80036
215396at33208	sma.1	sja.1	1.19943
22540at33208	lim.1	rau.1	2.01797
22540at33208	bst.1	rau.1	1.80979
22540at33208	sja.1	rau.1	7.58366
22540at33208	sma.1	rau.1	7.34735
22540at33208	bst.1	lim.1	1.91846
22540at33208	sja.1	lim.1	8.19077
22540at33208	sma.1	lim.1	7.95446
22540at33208	sja.1	bst.1	7.9826
22540at33208	sma.1	bst.1	7.74629
22540at33208	sma.1	sja.1	0.684787
2259271at33208	lim.1	rau.1	2.30152
2259271at33208	sja.1	rau.1	6.25146
2259271at33208	sma.1	rau.1	6.30116
2259271at33208	bst.1	rau.1	1.91596
2259271at33208	sja.1	lim.1	5.75331
2259271at33208	sma.1	lim.1	5.80301
2259271at33208	bst.1	lim.1	2.37501
2259271at33208	sma.1	sja.1	0.633578
2259271at33208	bst.1	sja.1	6.32495
2259271at33208	bst.1	sma.1	6.37465
22643at33208	lim.1	rau.1	2.24276
22643at33208	bst.1	rau.1	0.997133
22643at33208	sja.1	rau.1	11.198
22643at33208	sma.1	rau.1	11.4284
22643at33208	bst.1	lim.1	2.52766
22643at33208	sja.1	lim.1	12.7285
22643at33208	sma.1	lim.1	12.9589
22643at33208	sja.1	bst.1	11.4829
22643at33208	sma.1	bst.1	11.7133
22643at33208	sma.1	sja.1	0.71303
23294at33208	lim.1	rau.1	2.22462
23294at33208	bst.1	rau.1	2.4537
23294at33208	sja.1	rau.1	6.7394
23294at33208	sma.1	rau.1	6.44411
23294at33208	bst.1	lim.1	1.94421
23294at33208	sja.1	lim.1	6.22991
23294at33208	sma.1	lim.1	5.93463
23294at33208	sja.1	bst.1	6.30133
23294at33208	sma.1	bst.1	6.00605
23294at33208	sma.1	sja.1	0.949514
246005at33208	lim.1	rau.1	1.7098
246005at33208	sja.1	rau.1	34.0558
246005at33208	sma.1	rau.1	34.3621
246005at33208	bst.1	rau.1	1.76326
246005at33208	sja.1	lim.1	32.9943
246005at33208	sma.1	lim.1	33.3005
246005at33208	bst.1	lim.1	1.83963
246005at33208	sma.1	sja.1	0.306252
246005at33208	bst.1	sja.1	34.1857
246005at33208	bst.1	sma.1	34.4919
246258at33208	lim.1	rau.1	1.51738
246258at33208	bst.1	rau.1	1.47742
246258at33208	sja.1	rau.1	8.33546
246258at33208	sma.1	rau.1	8.01268
246258at33208	bst.1	lim.1	1.79938
246258at33208	sja.1	lim.1	9.08593
246258at33208	sma.1	lim.1	8.76315
246258at33208	sja.1	bst.1	9.04597
246258at33208	sma.1	bst.1	8.72319
246258at33208	sma.1	sja.1	0.617919
246394at33208	lim.1	rau.1	2.02981
246394at33208	sja.1	rau.1	9.22761
246394at33208	sma.1	rau.1	8.88399
246394at33208	bst.1	rau.1	1.24044
246394at33208	sja.1	lim.1	9.22573
246394at33208	sma.1	lim.1	8.88212
246394at33208	bst.1	lim.1	1.60599
246394at33208	sma.1	sja.1	0.854574
246394at33208	bst.1	sja.1	8.80378
246394at33208	bst.1	sma.1	8.46017
246908at33208	lim.1	rau.1	1.64804
246908at33208	bst.1	rau.1	1.42635
246908at33208	sja.1	rau.1	4.62977
246908at33208	sma.1	rau.1	4.32988
246908at33208	bst.1	lim.1	1.83393
246908at33208	sja.1	lim.1	5.531
246908at33208	sma.1	lim.1	5.23111
246908at33208	sja.1	bst.1	5.3093
246908at33208	sma.1	bst.1	5.00941
246908at33208	sma.1	sja.1	1.35137
247109at33208	lim.1	rau.1	2.80856
247109at33208	sja.1	rau.1	13.3594
247109at33208	sma.1	rau.1	13.954
247109at33208	bst.1	rau.1	2.19533
247109at33208	sja.1	lim.1	13.9207
247109at33208	sma.1	lim.1	14.5153
247109at33208	bst.1	lim.1	4.17944
247109at33208	sma.1	sja.1	0.594613
247109at33208	bst.1	sja.1	14.7302
247109at33208	bst.1	sma.1	15.3248
249236at33208	lim.1	rau.1	1.39763
249236at33208	sja.1	rau.1	10.639
249236at33208	sma.1	rau.1	10.7397
249236at33208	bst.1	rau.1	1.29435
249236at33208	sja.1	lim.1	9.87351
249236at33208	sma.1	lim.1	9.97423
249236at33208	bst.1	lim.1	1.19147
249236at33208	sma.1	sja.1	0.847286
249236at33208	bst.1	sja.1	10.4328
249236at33208	bst.1	sma.1	10.5336
251731at33208	lim.1	rau.1	1.5233
251731at33208	bst.1	rau.1	1.34704
251731at33208	sja.1	rau.1	10.4191
251731at33208	sma.1	rau.1	9.63291
251731at33208	bst.1	lim.1	1.86359
251731at33208	sja.1	lim.1	11.9424
251731at33208	sma.1	lim.1	11.1562
251731at33208	sja.1	bst.1	11.7661
251731at33208	sma.1	bst.1	10.98
251731at33208	sma.1	sja.1	0.786137
251824at33208	lim.1	rau.1	1.80183
251824at33208	bst.1	rau.1	1.50167
251824at33208	sja.1	rau.1	6.64133
251824at33208	sma.1	rau.1	6.37234
251824at33208	bst.1	lim.1	2.08107
251824at33208	sja.1	lim.1	7.22074
251824at33208	sma.1	lim.1	6.95174
251824at33208	sja.1	bst.1	6.62522
251824at33208	sma.1	bst.1	6.35623
251824at33208	sma.1	sja.1	0.827719
2529765at33208	lim.1	rau.1	1.7237
2529765at33208	bst.1	rau.1	1.15496
2529765at33208	sja.1	rau.1	8.60306
2529765at33208	sma.1	rau.1	8.96036
2529765at33208	bst.1	lim.1	1.69532
2529765at33208	sja.1	lim.1	9.31244
2529765at33208	sma.1	lim.1	9.66974
2529765at33208	sja.1	bst.1	8.7437
2529765at33208	sma.1	bst.1	9.101
2529765at33208	sma.1	sja.1	1.02424
29962at33208	lim.1	rau.1	1.804
29962at33208	sja.1	rau.1	6.12592
29962at33208	sma.1	rau.1	6.1931
29962at33208	bst.1	rau.1	1.36579
29962at33208	sja.1	lim.1	5.28974
29962at33208	sma.1	lim.1	5.35692
29962at33208	bst.1	lim.1	1.89943
29962at33208	sma.1	sja.1	0.681477
29962at33208	bst.1	sja.1	6.22135
29962at33208	bst.1	sma.1	6.28853
35725at33208	lim.1	rau.1	2.67722
35725at33208	sja.1	rau.1	7.75099
35725at33208	sma.1	rau.1	8.32795
35725at33208	bst.1	rau.1	1.4413
35725at33208	sja.1	lim.1	8.1797
35725at33208	sma.1	lim.1	8.75667
35725at33208	bst.1	lim.1	2.65371
35725at33208	sma.1	sja.1	0.83055
35725at33208	bst.1	sja.1	7.72747
35725at33208	bst.1	sma.1	8.30444
39742at33208	lim.1	rau.1	1.79118
39742at33208	sja.1	rau.1	11.1038
39742at33208	sma.1	rau.1	10.939
39742at33208	bst.1	rau.1	1.41437
39742at33208	sja.1	lim.1	10.4421
39742at33208	sma.1	lim.1	10.2773
39742at33208	bst.1	lim.1	2.06012
39742at33208	sma.1	sja.1	0.694783
39742at33208	bst.1	sja.1	11.3728
39742at33208	bst.1	sma.1	11.2079
4065771at33208	lim.1	rau.1	1.69687
4065771at33208	sja.1	rau.1	6.72821
4065771at33208	sma.1	rau.1	6.37743
4065771at33208	bst.1	rau.1	1.64791
4065771at33208	sja.1	lim.1	5.7535
4065771at33208	sma.1	lim.1	5.40272
4065771at33208	bst.1	lim.1	1.8246
4065771at33208	sma.1	sja.1	0.949115
4065771at33208	bst.1	sja.1	6.85593
4065771at33208	bst.1	sma.1	6.50515
4093563at33208	lim.1	rau.1	1.9757
4093563at33208	sja.1	rau.1	11.4612
4093563at33208	sma.1	rau.1	11.1918
4093563at33208	bst.1	rau.1	1.63719
4093563at33208	sja.1	lim.1	10.9503
4093563at33208	sma.1	lim.1	10.6809
4093563at33208	bst.1	lim.1	2.4499
4093563at33208	sma.1	sja.1	0.671763
4093563at33208	bst.1	sja.1	11.9354
4093563at33208	bst.1	sma.1	11.666
4162348at33208	lim.1	rau.1	1.29782
4162348at33208	sja.1	rau.1	5.6791
4162348at33208	sma.1	rau.1	5.38714
4162348at33208	bst.1	rau.1	1.86902
4162348at33208	sja.1	lim.1	5.81144
4162348at33208	sma.1	lim.1	5.51948
4162348at33208	bst.1	lim.1	2.22913
4162348at33208	sma.1	sja.1	0.821962
4162348at33208	bst.1	sja.1	6.61041
4162348at33208	bst.1	sma.1	6.31845
4172159at33208	lim.1	rau.1	1.4537
4172159at33208	sja.1	rau.1	7.65606
4172159at33208	sma.1	rau.1	7.49279
4172159at33208	bst.1	rau.1	1.33851
4172159at33208	sja.1	lim.1	7.33093
4172159at33208	sma.1	lim.1	7.16767
4172159at33208	bst.1	lim.1	1.62102
4172159at33208	sma.1	sja.1	0.626776
4172159at33208	bst.1	sja.1	7.82338
4172159at33208	bst.1	sma.1	7.66012
4199360at33208	lim.1	rau.1	1.42352
4199360at33208	sja.1	rau.1	5.19403
4199360at33208	sma.1	rau.1	5.29122
4199360at33208	bst.1	rau.1	1.39907
4199360at33208	sja.1	lim.1	5.02639
4199360at33208	sma.1	lim.1	5.12357
4199360at33208	bst.1	lim.1	1.60748
4199360at33208	sma.1	sja.1	1.27704
4199360at33208	bst.1	sja.1	5.37799
4199360at33208	bst.1	sma.1	5.47517
4199528at33208	lim.1	rau.1	1.60991
4199528at33208	bst.1	rau.1	1.32485
4199528at33208	sja.1	rau.1	37.4103
4199528at33208	sma.1	rau.1	37.4124
4199528at33208	bst.1	lim.1	1.62327
4199528at33208	sja.1	lim.1	39.0202
4199528at33208	sma.1	lim.1	39.0223
4199528at33208	sja.1	bst.1	38.7352
4199528at33208	sma.1	bst.1	38.7373
4199528at33208	sma.1	sja.1	0.610088
4199942at33208	lim.1	rau.1	1.0791
4199942at33208	bst.1	rau.1	1.32629
4199942at33208	sja.1	rau.1	8.22266
4199942at33208	sma.1	rau.1	8.19276
4199942at33208	bst.1	lim.1	1.2707
4199942at33208	sja.1	lim.1	9.30177
4199942at33208	sma.1	lim.1	9.27186
4199942at33208	sja.1	bst.1	9.54895
4199942at33208	sma.1	bst.1	9.51905
4199942at33208	sma.1	sja.1	0.668184
4200139at33208	lim.1	rau.1	1.79688
4200139at33208	sja.1	rau.1	12.6262
4200139at33208	sma.1	rau.1	12.768
4200139at33208	bst.1	rau.1	2.66041
4200139at33208	sja.1	lim.1	12.0899
4200139at33208	sma.1	lim.1	12.2317
4200139at33208	bst.1	lim.1	3.48756
4200139at33208	sma.1	sja.1	0.590186
4200139at33208	bst.1	sja.1	14.3169
4200139at33208	bst.1	sma.1	14.4587
4200708at33208	lim.1	rau.1	1.7465
4200708at33208	sja.1	rau.1	4.95755
4200708at33208	sma.1	rau.1	5.18064
4200708at33208	bst.1	rau.1	1.90062
4200708at33208	sja.1	lim.1	4.16998
4200708at33208	sma.1	lim.1	4.39307
4200708at33208	bst.1	lim.1	1.57998
4200708at33208	sma.1	sja.1	0.533105
4200708at33208	bst.1	sja.1	4.79103
4200708at33208	bst.1	sma.1	5.01412
4201285at33208	lim.1	rau.1	1.86623
4201285at33208	sja.1	rau.1	8.62774
4201285at33208	sma.1	rau.1	8.82233
4201285at33208	bst.1	rau.1	1.25813
4201285at33208	sja.1	lim.1	8.61485
4201285at33208	sma.1	lim.1	8.80945
4201285at33208	bst.1	lim.1	2.06221
4201285at33208	sma.1	sja.1	0.527168
4201285at33208	bst.1	sja.1	8.82371
4201285at33208	bst.1	sma.1	9.01831
4201945at33208	lim.1	rau.1	1.87762
4201945at33208	bst.1	rau.1	1.1672
4201945at33208	sja.1	rau.1	9.3433
4201945at33208	sma.1	rau.1	9.95997
4201945at33208	bst.1	lim.1	2.16937
4201945at33208	sja.1	lim.1	10.8758
4201945at33208	sma.1	lim.1	11.4924
4201945at33208	sja.1	bst.1	10.1653
4201945at33208	sma.1	bst.1	10.782
4201945at33208	sma.1	sja.1	0.616674
4203719at33208	lim.1	rau.1	1.75643
4203719at33208	bst.1	rau.1	1.89647
4203719at33208	sja.1	rau.1	4.99631
4203719at33208	sma.1	rau.1	5.37409
4203719at33208	bst.1	lim.1	1.75755
4203719at33208	sja.1	lim.1	5.60961
4203719at33208	sma.1	lim.1	5.98738
4203719at33208	sja.1	bst.1	5.74964
4203719at33208	sma.1	bst.1	6.12742
4203719at33208	sma.1	sja.1	0.847954
4203976at33208	lim.1	rau.1	2.54391
4203976at33208	bst.1	rau.1	1.22531
4203976at33208	sja.1	rau.1	29.8732
4203976at33208	sma.1	rau.1	29.5854
4203976at33208	bst.1	lim.1	3.76923
4203976at33208	sja.1	lim.1	32.4171
4203976at33208	sma.1	lim.1	32.1294
4203976at33208	sja.1	bst.1	29.851
4203976at33208	sma.1	bst.1	29.5633
4203976at33208	sma.1	sja.1	0.287724
4204000at33208	lim.1	rau.1	1.60041
4204000at33208	bst.1	rau.1	1.68607
4204000at33208	sja.1	rau.1	5.15546
4204000at33208	sma.1	rau.1	5.23597
4204000at33208	bst.1	lim.1	1.86833
4204000at33208	sja.1	lim.1	5.63857
4204000at33208	sma.1	lim.1	5.71908
4204000at33208	sja.1	bst.1	5.72423
4204000at33208	sma.1	bst.1	5.80475
4204000at33208	sma.1	sja.1	0.51398
4206162at33208	lim.1	rau.1	1.08898
4206162at33208	sja.1	rau.1	6.40405
4206162at33208	sma.1	rau.1	6.04546
4206162at33208	bst.1	rau.1	1.27076
4206162at33208	sja.1	lim.1	5.77024
4206162at33208	sma.1	lim.1	5.41165
4206162at33208	bst.1	lim.1	1.2335
4206162at33208	sma.1	sja.1	0.743558
4206162at33208	bst.1	sja.1	6.54857
4206162at33208	bst.1	sma.1	6.18998
4207170at33208	lim.1	rau.1	1.00654
4207170at33208	sja.1	rau.1	8.40484
4207170at33208	sma.1	rau.1	8.40043
4207170at33208	bst.1	rau.1	1.01298
4207170at33208	sja.1	lim.1	8.69804
4207170at33208	sma.1	lim.1	8.69364
4207170at33208	bst.1	lim.1	1.52257
4207170at33208	sma.1	sja.1	0.668906
4207170at33208	bst.1	sja.1	8.92087
4207170at33208	bst.1	sma.1	8.91647
4208150at33208	lim.1	rau.1	1.2024
4208150at33208	bst.1	rau.1	1.57816
4208150at33208	sja.1	rau.1	5.86067
4208150at33208	sma.1	rau.1	6.32454
4208150at33208	bst.1	lim.1	1.95856
4208150at33208	sja.1	lim.1	6.24107
4208150at33208	sma.1	lim.1	6.70495
4208150at33208	sja.1	bst.1	5.75195
4208150at33208	sma.1	bst.1	6.21582
4208150at33208	sma.1	sja.1	0.565924
4208164at33208	lim.1	rau.1	1.55244
4208164at33208	bst.1	rau.1	1.3851
4208164at33208	sja.1	rau.1	15.3795
4208164at33208	sma.1	rau.1	15.1194
4208164at33208	bst.1	lim.1	1.9067
4208164at33208	sja.1	lim.1	15.9011
4208164at33208	sma.1	lim.1	15.641
4208164at33208	sja.1	bst.1	15.6222
4208164at33208	sma.1	bst.1	15.362
4208164at33208	sma.1	sja.1	0.682289
4209470at33208	lim.1	rau.1	1.85981
4209470at33208	sja.1	rau.1	5.88209
4209470at33208	sma.1	rau.1	5.57952
4209470at33208	bst.1	rau.1	1.71846
4209470at33208	sja.1	lim.1	5.30714
4209470at33208	sma.1	lim.1	5.00458
4209470at33208	bst.1	lim.1	2.28123
4209470at33208	sma.1	sja.1	0.625779
4209470at33208	bst.1	sja.1	6.3035
4209470at33208	bst.1	sma.1	6.00094
4213050at33208	lim.1	rau.1	2.18551
4213050at33208	bst.1	rau.1	1.79812
4213050at33208	sja.1	rau.1	12.0596
4213050at33208	sma.1	rau.1	12.3434
4213050at33208	bst.1	lim.1	2.57758
4213050at33208	sja.1	lim.1	12.8391
4213050at33208	sma.1	lim.1	13.1229
4213050at33208	sja.1	bst.1	11.6735
4213050at33208	sma.1	bst.1	11.9574
4213050at33208	sma.1	sja.1	0.635107
4214014at33208	lim.1	rau.1	1.40958
4214014at33208	sja.1	rau.1	7.12809
4214014at33208	sma.1	rau.1	7.01244
4214014at33208	bst.1	rau.1	1.26957
4214014at33208	sja.1	lim.1	6.65151
4214014at33208	sma.1	lim.1	6.53587
4214014at33208	bst.1	lim.1	1.60684
4214014at33208	sma.1	sja.1	0.68053
4214014at33208	bst.1	sja.1	7.32535
4214014at33208	bst.1	sma.1	7.2097
4215069at33208	lim.1	rau.1	1.63729
4215069at33208	bst.1	rau.1	1.06217
4215069at33208	sja.1	rau.1	26.1842
4215069at33208	sma.1	rau.1	25.532
4215069at33208	bst.1	lim.1	2.57777
4215069at33208	sja.1	lim.1	27.6998
4215069at33208	sma.1	lim.1	27.0476
4215069at33208	sja.1	bst.1	25.122
4215069at33208	sma.1	bst.1	24.4699
4215069at33208	sma.1	sja.1	0.652158
4215465at33208	lim.1	rau.1	1.8954
4215465at33208	sja.1	rau.1	8.68474
4215465at33208	sma.1	rau.1	8.47511
4215465at33208	bst.1	rau.1	1.39489
4215465at33208	sja.1	lim.1	8.33225
4215465at33208	sma.1	lim.1	8.12262
4215465at33208	bst.1	lim.1	2.10519
4215465at33208	sma.1	sja.1	0.646837
4215465at33208	bst.1	sja.1	8.89453
4215465at33208	bst.1	sma.1	8.6849
4215628at33208	lim.1	rau.1	1.49473
4215628at33208	sja.1	rau.1	7.85072
4215628at33208	sma.1	rau.1	8.05693
4215628at33208	bst.1	rau.1	1.1094
4215628at33208	sja.1	lim.1	7.31099
4215628at33208	sma.1	lim.1	7.51721
4215628at33208	bst.1	lim.1	1.46886
4215628at33208	sma.1	sja.1	0.861227
4215628at33208	bst.1	sja.1	7.82485
4215628at33208	bst.1	sma.1	8.03107
4216214at33208	lim.1	rau.1	1.86519
4216214at33208	bst.1	rau.1	1.85273
4216214at33208	sja.1	rau.1	9.05121
4216214at33208	sma.1	rau.1	8.74515
4216214at33208	bst.1	lim.1	2.43627
4216214at33208	sja.1	lim.1	10.7768
4216214at33208	sma.1	lim.1	10.4707
4216214at33208	sja.1	bst.1	10.7643
4216214at33208	sma.1	bst.1	10.4583
4216214at33208	sma.1	sja.1	0.494559
4216918at33208	lim.1	rau.1	1.65048
4216918at33208	sja.1	rau.1	10.3677
4216918at33208	sma.1	rau.1	10.88
4216918at33208	bst.1	rau.1	1.41267
4216918at33208	sja.1	lim.1	9.49816
4216918at33208	sma.1	lim.1	10.0104
4216918at33208	bst.1	lim.1	1.75292
4216918at33208	sma.1	sja.1	0.545015
4216918at33208	bst.1	sja.1	10.4702
4216918at33208	bst.1	sma.1	10.9824
4217704at33208	lim.1	rau.1	2.70642
4217704at33208	sja.1	rau.1	5.45378
4217704at33208	sma.1	rau.1	5.22484
4217704at33208	bst.1	rau.1	1.6131
4217704at33208	sja.1	lim.1	5.26273
4217704at33208	sma.1	lim.1	5.03379
4217704at33208	bst.1	lim.1	2.42419
4217704at33208	sma.1	sja.1	0.624032
4217704at33208	bst.1	sja.1	5.17155
4217704at33208	bst.1	sma.1	4.94261
4218721at33208	lim.1	rau.1	1.77161
4218721at33208	sja.1	rau.1	8.04467
4218721at33208	sma.1	rau.1	7.95727
4218721at33208	bst.1	rau.1	1.35931
4218721at33208	sja.1	lim.1	7.32965
4218721at33208	sma.1	lim.1	7.24226
4218721at33208	bst.1	lim.1	1.87951
4218721at33208	sma.1	sja.1	0.703686
4218721at33208	bst.1	sja.1	8.15258
4218721at33208	bst.1	sma.1	8.06518
4219209at33208	lim.1	rau.1	1.72091
4219209at33208	bst.1	rau.1	1.80416
4219209at33208	sja.1	rau.1	9.63492
4219209at33208	sma.1	rau.1	9.18405
4219209at33208	bst.1	lim.1	2.18603
4219209at33208	sja.1	lim.1	10.0168
4219209at33208	sma.1	lim.1	9.56592
4219209at33208	sja.1	bst.1	7.83284
4219209at33208	sma.1	bst.1	7.38197
4219209at33208	sma.1	sja.1	0.626769
4220506at33208	lim.1	rau.1	2.17874
4220506at33208	sja.1	rau.1	20.2427
4220506at33208	sma.1	rau.1	20.6096
4220506at33208	bst.1	rau.1	1.20254
4220506at33208	sja.1	lim.1	20.8063
4220506at33208	sma.1	lim.1	21.1732
4220506at33208	bst.1	lim.1	1.76616
4220506at33208	sma.1	sja.1	0.719835
4220506at33208	bst.1	sja.1	19.8301
4220506at33208	bst.1	sma.1	20.197
4221625at33208	lim.1	rau.1	1.38566
4221625at33208	bst.1	rau.1	1.24517
4221625at33208	sja.1	rau.1	3.75449
4221625at33208	sma.1	rau.1	3.62982
4221625at33208	bst.1	lim.1	1.76644
4221625at33208	sja.1	lim.1	4.27576
4221625at33208	sma.1	lim.1	4.15109
4221625at33208	sja.1	bst.1	3.62276
4221625at33208	sma.1	bst.1	3.49809
4221625at33208	sma.1	sja.1	0.579049
4222882at33208	lim.1	rau.1	1.71881
4222882at33208	sja.1	rau.1	10.2901
4222882at33208	sma.1	rau.1	9.99211
4222882at33208	bst.1	rau.1	1.66435
4222882at33208	sja.1	lim.1	10.3007
4222882at33208	sma.1	lim.1	10.0027
4222882at33208	bst.1	lim.1	2.66953
4222882at33208	sma.1	sja.1	1.03986
4222882at33208	bst.1	sja.1	11.2408
4222882at33208	bst.1	sma.1	10.9428
4223159at33208	lim.1	rau.1	1.94817
4223159at33208	bst.1	rau.1	1.99488
4223159at33208	sja.1	rau.1	5.75956
4223159at33208	sma.1	rau.1	5.37587
4223159at33208	bst.1	lim.1	2.52865
4223159at33208	sja.1	lim.1	6.29333
4223159at33208	sma.1	lim.1	5.90964
4223159at33208	sja.1	bst.1	5.0189
4223159at33208	sma.1	bst.1	4.63521
4223159at33208	sma.1	sja.1	0.789889
4224356at33208	lim.1	rau.1	1.76387
4224356at33208	bst.1	rau.1	1.36915
4224356at33208	sja.1	rau.1	6.99437
4224356at33208	sma.1	rau.1	7.17158
4224356at33208	bst.1	lim.1	1.70413
4224356at33208	sja.1	lim.1	7.68073
4224356at33208	sma.1	lim.1	7.85794
4224356at33208	sja.1	bst.1	7.28602
4224356at33208	sma.1	bst.1	7.46323
4224356at33208	sma.1	sja.1	0.795073
4225135at33208	lim.1	rau.1	1.54067
4225135at33208	bst.1	rau.1	1.08032
4225135at33208	sja.1	rau.1	6.79145
4225135at33208	sma.1	rau.1	7.33119
4225135at33208	bst.1	lim.1	1.54688
4225135at33208	sja.1	lim.1	7.77117
4225135at33208	sma.1	lim.1	8.31091
4225135at33208	sja.1	bst.1	7.31083
4225135at33208	sma.1	bst.1	7.85057
4225135at33208	sma.1	sja.1	1.08787
4227109at33208	lim.1	rau.1	1.98715
4227109at33208	bst.1	rau.1	1.61197
4227109at33208	sja.1	rau.1	6.97661
4227109at33208	sma.1	rau.1	7.24767
4227109at33208	bst.1	lim.1	2.12054
4227109at33208	sja.1	lim.1	8.19914
4227109at33208	sma.1	lim.1	8.47019
4227109at33208	sja.1	bst.1	7.82395
4227109at33208	sma.1	bst.1	8.09501
4227109at33208	sma.1	sja.1	0.797204
4229691at33208	lim.1	rau.1	2.19811
4229691at33208	bst.1	rau.1	2.00365
4229691at33208	sja.1	rau.1	8.24698
4229691at33208	sma.1	rau.1	8.48229
4229691at33208	bst.1	lim.1	2.01776
4229691at33208	sja.1	lim.1	9.08721
4229691at33208	sma.1	lim.1	9.32251
4229691at33208	sja.1	bst.1	8.89274
4229691at33208	sma.1	bst.1	9.12805
4229691at33208	sma.1	sja.1	0.716513
4229943at33208	lim.1	rau.1	1.21435
4229943at33208	sja.1	rau.1	9.72348
4229943at33208	sma.1	rau.1	9.83963
4229943at33208	bst.1	rau.1	1.37134
4229943at33208	sja.1	lim.1	9.21448
4229943at33208	sma.1	lim.1	9.33064
4229943at33208	bst.1	lim.1	1.59129
4229943at33208	sma.1	sja.1	1.01552
4229943at33208	bst.1	sja.1	10.1004
4229943at33208	bst.1	sma.1	10.2166
4233358at33208	lim.1	rau.1	1.3307
4233358at33208	bst.1	rau.1	1.39652
4233358at33208	sja.1	rau.1	6.74716
4233358at33208	sma.1	rau.1	6.88274
4233358at33208	bst.1	lim.1	1.70156
4233358at33208	sja.1	lim.1	7.0522
4233358at33208	sma.1	lim.1	7.18778
4233358at33208	sja.1	bst.1	6.2825
4233358at33208	sma.1	bst.1	6.41809
4233358at33208	sma.1	sja.1	0.686759
4235438at33208	lim.1	rau.1	1.75085
4235438at33208	bst.1	rau.1	1.53157
4235438at33208	sja.1	rau.1	4.60015
4235438at33208	sma.1	rau.1	4.7937
4235438at33208	bst.1	lim.1	1.99735
4235438at33208	sja.1	lim.1	5.06593
4235438at33208	sma.1	lim.1	5.25948
4235438at33208	sja.1	bst.1	3.99485
4235438at33208	sma.1	bst.1	4.1884
4235438at33208	sma.1	sja.1	0.874501
4235671at33208	lim.1	rau.1	2.27947
4235671at33208	sja.1	rau.1	7.06272
4235671at33208	sma.1	rau.1	6.8669
4235671at33208	bst.1	rau.1	1.19691
4235671at33208	sja.1	lim.1	6.46246
4235671at33208	sma.1	lim.1	6.26664
4235671at33208	bst.1	lim.1	1.94111
4235671at33208	sma.1	sja.1	0.441894
4235671at33208	bst.1	sja.1	6.72436
4235671at33208	bst.1	sma.1	6.52854
4235976at33208	lim.1	rau.1	1.94884
4235976at33208	bst.1	rau.1	1.14625
4235976at33208	sja.1	rau.1	4.87628
4235976at33208	sma.1	rau.1	4.80265
4235976at33208	bst.1	lim.1	2.00544
4235976at33208	sja.1	lim.1	6.34972
4235976at33208	sma.1	lim.1	6.27608
4235976at33208	sja.1	bst.1	5.54713
4235976at33208	sma.1	bst.1	5.4735
4235976at33208	sma.1	sja.1	0.776767
4236105at33208	lim.1	rau.1	3.67622
4236105at33208	sja.1	rau.1	26.4369
4236105at33208	sma.1	rau.1	25.7162
4236105at33208	bst.1	rau.1	2.13149
4236105at33208	sja.1	lim.1	27.282
4236105at33208	sma.1	lim.1	26.5613
4236105at33208	bst.1	lim.1	4.51409
4236105at33208	sma.1	sja.1	0.720726
4236105at33208	bst.1	sja.1	27.2748
4236105at33208	bst.1	sma.1	26.5541
4236639at33208	lim.1	rau.1	1.66677
4236639at33208	sja.1	rau.1	9.83867
4236639at33208	sma.1	rau.1	9.92105
4236639at33208	bst.1	rau.1	1.25251
4236639at33208	sja.1	lim.1	9.38722
4236639at33208	sma.1	lim.1	9.46959
4236639at33208	bst.1	lim.1	2.18533
4236639at33208	sma.1	sja.1	0.906508
4236639at33208	bst.1	sja.1	10.3572
4236639at33208	bst.1	sma.1	10.4396
4238522at33208	lim.1	rau.1	1.451
4238522at33208	bst.1	rau.1	1.43325
4238522at33208	sja.1	rau.1	8.73237
4238522at33208	sma.1	rau.1	8.70835
4238522at33208	bst.1	lim.1	1.74762
4238522at33208	sja.1	lim.1	9.40639
4238522at33208	sma.1	lim.1	9.38237
4238522at33208	sja.1	bst.1	9.38864
4238522at33208	sma.1	bst.1	9.36463
4238522at33208	sma.1	sja.1	0.595562
4238852at33208	lim.1	rau.1	1.85117
4238852at33208	sja.1	rau.1	5.12797
4238852at33208	sma.1	rau.1	5.08474
4238852at33208	bst.1	rau.1	1.68963
4238852at33208	sja.1	lim.1	5.04713
4238852at33208	sma.1	lim.1	5.00389
4238852at33208	bst.1	lim.1	2.19949
4238852at33208	sma.1	sja.1	0.564731
4238852at33208	bst.1	sja.1	5.47629
4238852at33208	bst.1	sma.1	5.43306
4238919at33208	lim.1	rau.1	2.85865
4238919at33208	sja.1	rau.1	20.3209
4238919at33208	sma.1	rau.1	20.6768
4238919at33208	bst.1	rau.1	1.72045
4238919at33208	sja.1	lim.1	19.9902
4238919at33208	sma.1	lim.1	20.3461
4238919at33208	bst.1	lim.1	3.12421
4238919at33208	sma.1	sja.1	0.66083
4238919at33208	bst.1	sja.1	20.5865
4238919at33208	bst.1	sma.1	20.9424
4239103at33208	lim.1	rau.1	1.14346
4239103at33208	sja.1	rau.1	2.31798
4239103at33208	sma.1	rau.1	2.33924
4239103at33208	bst.1	rau.1	1.3578
4239103at33208	sja.1	lim.1	2.33467
4239103at33208	sma.1	lim.1	2.35593
4239103at33208	bst.1	lim.1	1.88225
4239103at33208	sma.1	sja.1	0.652151
4239103at33208	bst.1	sja.1	3.05677
4239103at33208	bst.1	sma.1	3.07803
4239469at33208	lim.1	rau.1	2.90189
4239469at33208	bst.1	rau.1	2.55937
4239469at33208	sja.1	rau.1	10.4121
4239469at33208	sma.1	rau.1	10.3513
4239469at33208	bst.1	lim.1	3.977
4239469at33208	sja.1	lim.1	11.8298
4239469at33208	sma.1	lim.1	11.7689
4239469at33208	sja.1	bst.1	11.0376
4239469at33208	sma.1	bst.1	10.9768
4239469at33208	sma.1	sja.1	0.58041
4239852at33208	lim.1	rau.1	1.626
4239852at33208	bst.1	rau.1	1.32399
4239852at33208	sja.1	rau.1	9.41995
4239852at33208	sma.1	rau.1	8.9065
4239852at33208	bst.1	lim.1	1.50304
4239852at33208	sja.1	lim.1	9.599
4239852at33208	sma.1	lim.1	9.08555
4239852at33208	sja.1	bst.1	8.61504
4239852at33208	sma.1	bst.1	8.1016
4239852at33208	sma.1	sja.1	0.517817
4242142at33208	lim.1	rau.1	1.93024
4242142at33208	bst.1	rau.1	2.07254
4242142at33208	sja.1	rau.1	8.62362
4242142at33208	sma.1	rau.1	8.92425
4242142at33208	bst.1	lim.1	2.08415
4242142at33208	sja.1	lim.1	8.63523
4242142at33208	sma.1	lim.1	8.93586
4242142at33208	sja.1	bst.1	7.39468
4242142at33208	sma.1	bst.1	7.6953
4242142at33208	sma.1	sja.1	0.665149
4242203at33208	lim.1	rau.1	1.61209
4242203at33208	bst.1	rau.1	1.14953
4242203at33208	sja.1	rau.1	10.7596
4242203at33208	sma.1	rau.1	10.94
4242203at33208	bst.1	lim.1	1.76724
4242203at33208	sja.1	lim.1	11.3773
4242203at33208	sma.1	lim.1	11.5577
4242203at33208	sja.1	bst.1	10.0525
4242203at33208	sma.1	bst.1	10.2328
4242203at33208	sma.1	sja.1	0.950473
4242450at33208	lim.1	rau.1	1.39148
4242450at33208	bst.1	rau.1	1.01633
4242450at33208	sja.1	rau.1	8.5272
4242450at33208	sma.1	rau.1	8.36048
4242450at33208	bst.1	lim.1	1.3771
4242450at33208	sja.1	lim.1	8.88796
4242450at33208	sma.1	lim.1	8.72125
4242450at33208	sja.1	bst.1	8.44797
4242450at33208	sma.1	bst.1	8.28125
4242450at33208	sma.1	sja.1	0.970393
4243492at33208	lim.1	rau.1	1.56863
4243492at33208	sja.1	rau.1	10.7357
4243492at33208	sma.1	rau.1	10.9545
4243492at33208	bst.1	rau.1	1.22361
4243492at33208	sja.1	lim.1	10.6544
4243492at33208	sma.1	lim.1	10.8733
4243492at33208	bst.1	lim.1	2.08357
4243492at33208	sma.1	sja.1	0.943321
4243492at33208	bst.1	sja.1	11.2506
4243492at33208	bst.1	sma.1	11.4695
4244837at33208	lim.1	rau.1	1.72639
4244837at33208	sja.1	rau.1	4.38648
4244837at33208	sma.1	rau.1	4.49492
4244837at33208	bst.1	rau.1	1.79994
4244837at33208	sja.1	lim.1	4.52918
4244837at33208	sma.1	lim.1	4.63762
4244837at33208	bst.1	lim.1	2.27356
4244837at33208	sma.1	sja.1	0.631444
4244837at33208	bst.1	sja.1	4.93364
4244837at33208	bst.1	sma.1	5.04209
4246555at33208	lim.1	rau.1	1.57793
4246555at33208	sja.1	rau.1	10.027
4246555at33208	sma.1	rau.1	9.97296
4246555at33208	bst.1	rau.1	4.29112
4246555at33208	sja.1	lim.1	9.01683
4246555at33208	sma.1	lim.1	8.9628
4246555at33208	bst.1	lim.1	4.60845
4246555at33208	sma.1	sja.1	0.629012
4246555at33208	bst.1	sja.1	13.0575
4246555at33208	bst.1	sma.1	13.0035
4247583at33208	lim.1	rau.1	2.4811
4247583at33208	bst.1	rau.1	2.03152
4247583at33208	sja.1	rau.1	7.96702
4247583at33208	sma.1	rau.1	8.29971
4247583at33208	bst.1	lim.1	3.3721
4247583at33208	sja.1	lim.1	9.77222
4247583at33208	sma.1	lim.1	10.1049
4247583at33208	sja.1	bst.1	9.32264
4247583at33208	sma.1	bst.1	9.65532
4247583at33208	sma.1	sja.1	0.949654
4249913at33208	lim.1	rau.1	1.48472
4249913at33208	bst.1	rau.1	2.63158
4249913at33208	sja.1	rau.1	3.26952
4249913at33208	sma.1	rau.1	3.0721
4249913at33208	bst.1	lim.1	2.74862
4249913at33208	sja.1	lim.1	3.38656
4249913at33208	sma.1	lim.1	3.18914
4249913at33208	sja.1	bst.1	3.60093
4249913at33208	sma.1	bst.1	3.4035
4249913at33208	sma.1	sja.1	0.584153
4250837at33208	lim.1	rau.1	1.96412
4250837at33208	bst.1	rau.1	1.25882
4250837at33208	sja.1	rau.1	16.4218
4250837at33208	sma.1	rau.1	16.6369
4250837at33208	bst.1	lim.1	2.13185
4250837at33208	sja.1	lim.1	17.2948
4250837at33208	sma.1	lim.1	17.5099
4250837at33208	sja.1	bst.1	15.9662
4250837at33208	sma.1	bst.1	16.1813
4250837at33208	sma.1	sja.1	0.65057
4251511at33208	lim.1	rau.1	2.18537
4251511at33208	bst.1	rau.1	1.26925
4251511at33208	sja.1	rau.1	21.244
4251511at33208	sma.1	rau.1	21.2814
4251511at33208	bst.1	lim.1	2.22109
4251511at33208	sja.1	lim.1	22.1958
4251511at33208	sma.1	lim.1	22.2332
4251511at33208	sja.1	bst.1	21.0333
4251511at33208	sma.1	bst.1	21.0707
4251511at33208	sma.1	sja.1	0.672381
4252739at33208	lim.1	rau.1	1.75704
4252739at33208	sja.1	rau.1	16.1374
4252739at33208	sma.1	rau.1	16.0547
4252739at33208	bst.1	rau.1	1.35983
4252739at33208	sja.1	lim.1	15.1006
4252739at33208	sma.1	lim.1	15.0179
4252739at33208	bst.1	lim.1	1.53288
4252739at33208	sma.1	sja.1	0.611557
4252739at33208	bst.1	sja.1	15.9132
4252739at33208	bst.1	sma.1	15.8305
4259724at33208	lim.1	rau.1	2.57299
4259724at33208	sja.1	rau.1	8.87242
4259724at33208	sma.1	rau.1	8.87609
4259724at33208	bst.1	rau.1	2.44309
4259724at33208	sja.1	lim.1	8.12185
4259724at33208	sma.1	lim.1	8.12552
4259724at33208	bst.1	lim.1	2.94877
4259724at33208	sma.1	sja.1	0.618756
4259724at33208	bst.1	sja.1	9.2482
4259724at33208	bst.1	sma.1	9.25187
4261912at33208	lim.1	rau.1	1.9423
4261912at33208	bst.1	rau.1	1.41098
4261912at33208	sja.1	rau.1	5.34816
4261912at33208	sma.1	rau.1	5.30037
4261912at33208	bst.1	lim.1	2.20216
4261912at33208	sja.1	lim.1	6.13933
4261912at33208	sma.1	lim.1	6.09154
4261912at33208	sja.1	bst.1	5.23507
4261912at33208	sma.1	bst.1	5.18728
4261912at33208	sma.1	sja.1	0.689686
4262060at33208	lim.1	rau.1	1.9316
4262060at33208	sja.1	rau.1	7.24682
4262060at33208	sma.1	rau.1	7.36998
4262060at33208	bst.1	rau.1	1.65615
4262060at33208	sja.1	lim.1	6.83186
4262060at33208	sma.1	lim.1	6.95503
4262060at33208	bst.1	lim.1	1.94556
4262060at33208	sma.1	sja.1	0.602813
4262060at33208	bst.1	sja.1	7.26078
4262060at33208	bst.1	sma.1	7.38395
4263659at33208	lim.1	rau.1	1.25361
4263659at33208	sja.1	rau.1	5.84877
4263659at33208	sma.1	rau.1	5.99556
4263659at33208	bst.1	rau.1	1.11632
4263659at33208	sja.1	lim.1	5.32839
4263659at33208	sma.1	lim.1	5.47518
4263659at33208	bst.1	lim.1	1.43955
4263659at33208	sma.1	sja.1	1.00169
4263659at33208	bst.1	sja.1	6.03472
4263659at33208	bst.1	sma.1	6.1815
4264222at33208	lim.1	rau.1	1.57757
4264222at33208	sja.1	rau.1	9.21565
4264222at33208	sma.1	rau.1	9.22906
4264222at33208	bst.1	rau.1	1.42879
4264222at33208	sja.1	lim.1	9.03615
4264222at33208	sma.1	lim.1	9.04956
4264222at33208	bst.1	lim.1	2.03016
4264222at33208	sma.1	sja.1	0.731239
4264222at33208	bst.1	sja.1	9.66824
4264222at33208	bst.1	sma.1	9.68165
4265106at33208	lim.1	rau.1	1.63887
4265106at33208	bst.1	rau.1	1.90517
4265106at33208	sja.1	rau.1	9.35272
4265106at33208	sma.1	rau.1	9.07727
4265106at33208	bst.1	lim.1	2.2982
4265106at33208	sja.1	lim.1	10.1734
4265106at33208	sma.1	lim.1	9.89798
4265106at33208	sja.1	bst.1	10.4397
4265106at33208	sma.1	bst.1	10.1643
4265106at33208	sma.1	sja.1	0.662976
4265310at33208	lim.1	rau.1	1.74606
4265310at33208	sja.1	rau.1	5.48352
4265310at33208	sma.1	rau.1	5.61915
4265310at33208	bst.1	rau.1	1.18351
4265310at33208	sja.1	lim.1	5.34038
4265310at33208	sma.1	lim.1	5.47601
4265310at33208	bst.1	lim.1	1.85229
4265310at33208	sma.1	sja.1	0.590911
4265310at33208	bst.1	sja.1	5.58976
4265310at33208	bst.1	sma.1	5.72539
4267073at33208	lim.1	rau.1	1.99715
4267073at33208	bst.1	rau.1	1.88662
4267073at33208	sja.1	rau.1	9.16922
4267073at33208	sma.1	rau.1	8.7767
4267073at33208	bst.1	lim.1	2.18036
4267073at33208	sja.1	lim.1	10.1841
4267073at33208	sma.1	lim.1	9.79159
4267073at33208	sja.1	bst.1	10.0736
4267073at33208	sma.1	bst.1	9.68106
4267073at33208	sma.1	sja.1	0.787883
4267623at33208	lim.1	rau.1	1.84035
4267623at33208	sja.1	rau.1	11.049
4267623at33208	sma.1	rau.1	10.9743
4267623at33208	bst.1	rau.1	1.98853
4267623at33208	sja.1	lim.1	10.2922
4267623at33208	sma.1	lim.1	10.2176
4267623at33208	bst.1	lim.1	2.25924
4267623at33208	sma.1	sja.1	0.506461
4267623at33208	bst.1	sja.1	11.4679
4267623at33208	bst.1	sma.1	11.3932
4268326at33208	lim.1	rau.1	1.56322
4268326at33208	sja.1	rau.1	7.36705
4268326at33208	sma.1	rau.1	7.15069
4268326at33208	bst.1	rau.1	1.40597
4268326at33208	sja.1	lim.1	7.16467
4268326at33208	sma.1	lim.1	6.94831
4268326at33208	bst.1	lim.1	1.90042
4268326at33208	sma.1	sja.1	0.66609
4268326at33208	bst.1	sja.1	7.70425
4268326at33208	bst.1	sma.1	7.48789
4268384at33208	lim.1	rau.1	1.73703
4268384at33208	bst.1	rau.1	1.43092
4268384at33208	sja.1	rau.1	5.72827
4268384at33208	sma.1	rau.1	5.54807
4268384at33208	bst.1	lim.1	2.04019
4268384at33208	sja.1	lim.1	7.23987
4268384at33208	sma.1	lim.1	7.05966
4268384at33208	sja.1	bst.1	6.93376
4268384at33208	sma.1	bst.1	6.75355
4268384at33208	sma.1	sja.1	0.55978
4268386at33208	lim.1	rau.1	1.43137
4268386at33208	bst.1	rau.1	1.37451
4268386at33208	sja.1	rau.1	2.9372
4268386at33208	sma.1	rau.1	2.9378
4268386at33208	bst.1	lim.1	1.33866
4268386at33208	sja.1	lim.1	3.59819
4268386at33208	sma.1	lim.1	3.59879
4268386at33208	sja.1	bst.1	3.54134
4268386at33208	sma.1	bst.1	3.54193
4268386at33208	sma.1	sja.1	1.21367
4268517at33208	lim.1	rau.1	1.94326
4268517at33208	sja.1	rau.1	8.32027
4268517at33208	sma.1	rau.1	8.03606
4268517at33208	bst.1	rau.1	1.36909
4268517at33208	sja.1	lim.1	8.02893
4268517at33208	sma.1	lim.1	7.74472
4268517at33208	bst.1	lim.1	1.91353
4268517at33208	sma.1	sja.1	0.524063
4268517at33208	bst.1	sja.1	8.29053
4268517at33208	bst.1	sma.1	8.00632
4268751at33208	lim.1	rau.1	1.57957
4268751at33208	sja.1	rau.1	6.17725
4268751at33208	sma.1	rau.1	6.18063
4268751at33208	bst.1	rau.1	1.38984
4268751at33208	sja.1	lim.1	5.91952
4268751at33208	sma.1	lim.1	5.92289
4268751at33208	bst.1	lim.1	1.38289
4268751at33208	sma.1	sja.1	0.994603
4268751at33208	bst.1	sja.1	5.98057
4268751at33208	bst.1	sma.1	5.98395
4269203at33208	lim.1	rau.1	1.89992
4269203at33208	bst.1	rau.1	1.66925
4269203at33208	sja.1	rau.1	4.47735
4269203at33208	sma.1	rau.1	4.45437
4269203at33208	bst.1	lim.1	2.23182
4269203at33208	sja.1	lim.1	6.07314
4269203at33208	sma.1	lim.1	6.05015
4269203at33208	sja.1	bst.1	5.84247
4269203at33208	sma.1	bst.1	5.81948
4269203at33208	sma.1	sja.1	0.548543
4271031at33208	lim.1	rau.1	1.56714
4271031at33208	bst.1	rau.1	1.93625
4271031at33208	sja.1	rau.1	6.69231
4271031at33208	sma.1	rau.1	6.7074
4271031at33208	bst.1	lim.1	2.00049
4271031at33208	sja.1	lim.1	6.75655
4271031at33208	sma.1	lim.1	6.77164
4271031at33208	sja.1	bst.1	6.32229
4271031at33208	sma.1	bst.1	6.33737
4271031at33208	sma.1	sja.1	0.652993
4271720at33208	lim.1	rau.1	1.97306
4271720at33208	bst.1	rau.1	1.78498
4271720at33208	sja.1	rau.1	10.594
4271720at33208	sma.1	rau.1	9.992
4271720at33208	bst.1	lim.1	1.71839
4271720at33208	sja.1	lim.1	10.5274
4271720at33208	sma.1	lim.1	9.92541
4271720at33208	sja.1	bst.1	9.5164
4271720at33208	sma.1	bst.1	8.91444
4271720at33208	sma.1	sja.1	1.52285
4272189at33208	lim.1	rau.1	1.45447
4272189at33208	sja.1	rau.1	6.23342
4272189at33208	sma.1	rau.1	6.18476
4272189at33208	bst.1	rau.1	1.56839
4272189at33208	sja.1	lim.1	5.74656
4272189at33208	sma.1	lim.1	5.69789
4272189at33208	bst.1	lim.1	1.52531
4272189at33208	sma.1	sja.1	0.584281
4272189at33208	bst.1	sja.1	6.30426
4272189at33208	bst.1	sma.1	6.2556
4273743at33208	lim.1	rau.1	1.55299
4273743at33208	bst.1	rau.1	1.03416
4273743at33208	sja.1	rau.1	4.03979
4273743at33208	sma.1	rau.1	4.22893
4273743at33208	bst.1	lim.1	1.32446
4273743at33208	sja.1	lim.1	4.99608
4273743at33208	sma.1	lim.1	5.18522
4273743at33208	sja.1	bst.1	4.47724
4273743at33208	sma.1	bst.1	4.66638
4273743at33208	sma.1	sja.1	0.754541
4274046at33208	lim.1	rau.1	1.91256
4274046at33208	bst.1	rau.1	5.04063
4274046at33208	sja.1	rau.1	6.19453
4274046at33208	sma.1	rau.1	6.33573
4274046at33208	bst.1	lim.1	5.45583
4274046at33208	sja.1	lim.1	6.60972
4274046at33208	sma.1	lim.1	6.75092
4274046at33208	sja.1	bst.1	6.28034
4274046at33208	sma.1	bst.1	6.42154
4274046at33208	sma.1	sja.1	0.785836
4274346at33208	lim.1	rau.1	1.96151
4274346at33208	bst.1	rau.1	1.69829
4274346at33208	sja.1	rau.1	8.16129
4274346at33208	sma.1	rau.1	8.39072
4274346at33208	bst.1	lim.1	2.34539
4274346at33208	sja.1	lim.1	8.80839
4274346at33208	sma.1	lim.1	9.03782
4274346at33208	sja.1	bst.1	7.57985
4274346at33208	sma.1	bst.1	7.80927
4274346at33208	sma.1	sja.1	0.885395
4275899at33208	lim.1	rau.1	2.44802
4275899at33208	sja.1	rau.1	18.6703
4275899at33208	sma.1	rau.1	19.004
4275899at33208	bst.1	rau.1	2.05479
4275899at33208	sja.1	lim.1	19.0647
4275899at33208	sma.1	lim.1	19.3983
4275899at33208	bst.1	lim.1	2.68219
4275899at33208	sma.1	sja.1	0.803831
4275899at33208	bst.1	sja.1	18.9045
4275899at33208	bst.1	sma.1	19.2382
42762at33208	lim.1	rau.1	1.53623
42762at33208	sja.1	rau.1	22.7887
42762at33208	sma.1	rau.1	22.8032
42762at33208	bst.1	rau.1	1.95689
42762at33208	sja.1	lim.1	21.7834
42762at33208	sma.1	lim.1	21.7979
42762at33208	bst.1	lim.1	2.4476
42762at33208	sma.1	sja.1	0.59667
42762at33208	bst.1	sja.1	23.7001
42762at33208	bst.1	sma.1	23.7146
4277033at33208	lim.1	rau.1	1.61576
4277033at33208	bst.1	rau.1	1.39466
4277033at33208	sja.1	rau.1	7.49422
4277033at33208	sma.1	rau.1	8.01847
4277033at33208	bst.1	lim.1	2.07689
4277033at33208	sja.1	lim.1	8.17646
4277033at33208	sma.1	lim.1	8.70071
4277033at33208	sja.1	bst.1	7.62507
4277033at33208	sma.1	bst.1	8.14932
4277033at33208	sma.1	sja.1	0.52425
4278049at33208	lim.1	rau.1	0.922417
4278049at33208	bst.1	rau.1	2.62123
4278049at33208	sja.1	rau.1	17.7254
4278049at33208	sma.1	rau.1	16.9417
4278049at33208	bst.1	lim.1	3.54365
4278049at33208	sja.1	lim.1	18.6478
4278049at33208	sma.1	lim.1	17.8642
4278049at33208	sja.1	bst.1	20.3467
4278049at33208	sma.1	bst.1	19.563
4278049at33208	sma.1	sja.1	0.783678
4278882at33208	lim.1	rau.1	2.34999
4278882at33208	bst.1	rau.1	2.05173
4278882at33208	sja.1	rau.1	4.64493
4278882at33208	sma.1	rau.1	4.91824
4278882at33208	bst.1	lim.1	2.23884
4278882at33208	sja.1	lim.1	4.83203
4278882at33208	sma.1	lim.1	5.10534
4278882at33208	sja.1	bst.1	3.81416
4278882at33208	sma.1	bst.1	4.08747
4278882at33208	sma.1	sja.1	0.941633
4280692at33208	lim.1	rau.1	1.90114
4280692at33208	bst.1	rau.1	1.53093
4280692at33208	sja.1	rau.1	12.2814
4280692at33208	sma.1	rau.1	12.4293
4280692at33208	bst.1	lim.1	2.39787
4280692at33208	sja.1	lim.1	13.1484
4280692at33208	sma.1	lim.1	13.2963
4280692at33208	sja.1	bst.1	12.2177
4280692at33208	sma.1	bst.1	12.3656
4280692at33208	sma.1	sja.1	0.745498
4280755at33208	lim.1	rau.1	1.47833
4280755at33208	sja.1	rau.1	6.9706
4280755at33208	sma.1	rau.1	6.86992
4280755at33208	bst.1	rau.1	1.3436
4280755at33208	sja.1	lim.1	6.40626
4280755at33208	sma.1	lim.1	6.30558
4280755at33208	bst.1	lim.1	1.60021
4280755at33208	sma.1	sja.1	0.743406
4280755at33208	bst.1	sja.1	7.09247
4280755at33208	bst.1	sma.1	6.99179
4280889at33208	lim.1	rau.1	2.16836
4280889at33208	sja.1	rau.1	7.69495
4280889at33208	sma.1	rau.1	7.80152
4280889at33208	bst.1	rau.1	1.71742
4280889at33208	sja.1	lim.1	6.8691
4280889at33208	sma.1	lim.1	6.97568
4280889at33208	bst.1	lim.1	2.61515
4280889at33208	sma.1	sja.1	0.999554
4280889at33208	bst.1	sja.1	8.14173
4280889at33208	bst.1	sma.1	8.24831
4281410at33208	lim.1	rau.1	1.88762
4281410at33208	sja.1	rau.1	9.01673
4281410at33208	sma.1	rau.1	9.0316
4281410at33208	bst.1	rau.1	1.57632
4281410at33208	sja.1	lim.1	8.79634
4281410at33208	sma.1	lim.1	8.81121
4281410at33208	bst.1	lim.1	2.1136
4281410at33208	sma.1	sja.1	0.798309
4281410at33208	bst.1	sja.1	9.24271
4281410at33208	bst.1	sma.1	9.25758
4281424at33208	lim.1	rau.1	1.78638
4281424at33208	bst.1	rau.1	1.6851
4281424at33208	sja.1	rau.1	6.53789
4281424at33208	sma.1	rau.1	6.60443
4281424at33208	bst.1	lim.1	2.16137
4281424at33208	sja.1	lim.1	7.53984
4281424at33208	sma.1	lim.1	7.60639
4281424at33208	sja.1	bst.1	7.43856
4281424at33208	sma.1	bst.1	7.50511
4281424at33208	sma.1	sja.1	0.612361
4282165at33208	lim.1	rau.1	1.74628
4282165at33208	sja.1	rau.1	4.52534
4282165at33208	sma.1	rau.1	4.42471
4282165at33208	bst.1	rau.1	1.39558
4282165at33208	sja.1	lim.1	4.00738
4282165at33208	sma.1	lim.1	3.90675
4282165at33208	bst.1	lim.1	1.66915
4282165at33208	sma.1	sja.1	0.831106
4282165at33208	bst.1	sja.1	4.44821
4282165at33208	bst.1	sma.1	4.34758
4283131at33208	lim.1	rau.1	1.38506
4283131at33208	sja.1	rau.1	8.08543
4283131at33208	sma.1	rau.1	8.48982
4283131at33208	bst.1	rau.1	1.39658
4283131at33208	sja.1	lim.1	7.06761
4283131at33208	sma.1	lim.1	7.472
4283131at33208	bst.1	lim.1	1.52519
4283131at33208	sma.1	sja.1	0.83589
4283131at33208	bst.1	sja.1	8.22556
4283131at33208	bst.1	sma.1	8.62995
4283793at33208	lim.1	rau.1	1.4499
4283793at33208	sja.1	rau.1	10.9745
4283793at33208	sma.1	rau.1	10.7585
4283793at33208	bst.1	rau.1	1.2164
4283793at33208	sja.1	lim.1	10.5997
4283793at33208	sma.1	lim.1	10.3837
4283793at33208	bst.1	lim.1	1.56037
4283793at33208	sma.1	sja.1	0.642946
4283793at33208	bst.1	sja.1	11.085
4283793at33208	bst.1	sma.1	10.869
4284219at33208	lim.1	rau.1	1.29254
4284219at33208	bst.1	rau.1	1.23341
4284219at33208	sja.1	rau.1	9.75823
4284219at33208	sma.1	rau.1	9.68211
4284219at33208	bst.1	lim.1	1.36038
4284219at33208	sja.1	lim.1	10.2044
4284219at33208	sma.1	lim.1	10.1282
4284219at33208	sja.1	bst.1	10.1452
4284219at33208	sma.1	bst.1	10.0691
4284219at33208	sma.1	sja.1	1.37405
4284579at33208	lim.1	rau.1	1.78784
4284579at33208	sja.1	rau.1	10.8278
4284579at33208	sma.1	rau.1	10.5808
4284579at33208	bst.1	rau.1	1.90424
4284579at33208	sja.1	lim.1	10.0576
4284579at33208	sma.1	lim.1	9.81069
4284579at33208	bst.1	lim.1	1.7628
4284579at33208	sma.1	sja.1	0.659688
4284579at33208	bst.1	sja.1	10.8027
4284579at33208	bst.1	sma.1	10.5558
4285063at33208	lim.1	rau.1	2.05525
4285063at33208	bst.1	rau.1	1.87361
4285063at33208	sja.1	rau.1	7.33067
4285063at33208	sma.1	rau.1	7.1919
4285063at33208	bst.1	lim.1	1.87786
4285063at33208	sja.1	lim.1	8.63279
4285063at33208	sma.1	lim.1	8.49402
4285063at33208	sja.1	bst.1	8.45115
4285063at33208	sma.1	bst.1	8.31238
4285063at33208	sma.1	sja.1	0.558099
4286110at33208	lim.1	rau.1	2.98724
4286110at33208	bst.1	rau.1	2.53123
4286110at33208	sja.1	rau.1	5.18328
4286110at33208	sma.1	rau.1	5.2589
4286110at33208	bst.1	lim.1	3.25405
4286110at33208	sja.1	lim.1	5.9061
4286110at33208	sma.1	lim.1	5.98173
4286110at33208	sja.1	bst.1	4.69839
4286110at33208	sma.1	bst.1	4.77402
4286110at33208	sma.1	sja.1	0.938155
4286132at33208	lim.1	rau.1	2.05261
4286132at33208	bst.1	rau.1	1.4506
4286132at33208	sja.1	rau.1	6.7855
4286132at33208	sma.1	rau.1	6.47169
4286132at33208	bst.1	lim.1	2.30017
4286132at33208	sja.1	lim.1	7.63506
4286132at33208	sma.1	lim.1	7.32126
4286132at33208	sja.1	bst.1	5.85866
4286132at33208	sma.1	bst.1	5.54486
4286132at33208	sma.1	sja.1	0.535682
4286626at33208	lim.1	rau.1	1.47975
4286626at33208	sja.1	rau.1	5.26531
4286626at33208	sma.1	rau.1	5.2268
4286626at33208	bst.1	rau.1	1.31772
4286626at33208	sja.1	lim.1	4.93025
4286626at33208	sma.1	lim.1	4.89173
4286626at33208	bst.1	lim.1	1.34889
4286626at33208	sma.1	sja.1	1.00457
4286626at33208	bst.1	sja.1	5.13445
4286626at33208	bst.1	sma.1	5.09593
4286704at33208	lim.1	rau.1	1.92208
4286704at33208	bst.1	rau.1	1.36725
4286704at33208	sja.1	rau.1	10.3426
4286704at33208	sma.1	rau.1	10.4534
4286704at33208	bst.1	lim.1	2.0553
4286704at33208	sja.1	lim.1	11.0306
4286704at33208	sma.1	lim.1	11.1414
4286704at33208	sja.1	bst.1	10.1765
4286704at33208	sma.1	bst.1	10.2873
4286704at33208	sma.1	sja.1	0.661711
4286971at33208	lim.1	rau.1	2.39568
4286971at33208	bst.1	rau.1	3.44009
4286971at33208	sja.1	rau.1	8.61948
4286971at33208	sma.1	rau.1	8.10135
4286971at33208	bst.1	lim.1	4.32973
4286971at33208	sja.1	lim.1	9.50912
4286971at33208	sma.1	lim.1	8.99099
4286971at33208	sja.1	bst.1	7.69641
4286971at33208	sma.1	bst.1	7.17828
4286971at33208	sma.1	sja.1	0.628246
4287473at33208	lim.1	rau.1	1.60715
4287473at33208	sja.1	rau.1	4.80693
4287473at33208	sma.1	rau.1	5.00357
4287473at33208	bst.1	rau.1	1.45614
4287473at33208	sja.1	lim.1	4.25979
4287473at33208	sma.1	lim.1	4.45644
4287473at33208	bst.1	lim.1	1.69187
4287473at33208	sma.1	sja.1	0.969566
4287473at33208	bst.1	sja.1	4.89165
4287473at33208	bst.1	sma.1	5.08829
4287953at33208	lim.1	rau.1	2.41394
4287953at33208	sja.1	rau.1	4.53666
4287953at33208	sma.1	rau.1	4.71432
4287953at33208	bst.1	rau.1	2.02294
4287953at33208	sja.1	lim.1	4.02795
4287953at33208	sma.1	lim.1	4.20562
4287953at33208	bst.1	lim.1	3.06416
4287953at33208	sma.1	sja.1	0.849714
4287953at33208	bst.1	sja.1	5.18687
4287953at33208	bst.1	sma.1	5.36454
4288885at33208	lim.1	rau.1	1.09246
4288885at33208	bst.1	rau.1	1.08595
4288885at33208	sja.1	rau.1	8.11017
4288885at33208	sma.1	rau.1	8.63922
4288885at33208	bst.1	lim.1	1.21547
4288885at33208	sja.1	lim.1	8.2397
4288885at33208	sma.1	lim.1	8.76874
4288885at33208	sja.1	bst.1	8.08353
4288885at33208	sma.1	bst.1	8.61258
4288885at33208	sma.1	sja.1	0.796514
4289385at33208	lim.1	rau.1	3.48483
4289385at33208	sja.1	rau.1	5.91191
4289385at33208	sma.1	rau.1	5.73257
4289385at33208	bst.1	rau.1	2.52871
4289385at33208	sja.1	lim.1	6.61143
4289385at33208	sma.1	lim.1	6.4321
4289385at33208	bst.1	lim.1	3.65061
4289385at33208	sma.1	sja.1	0.818233
4289385at33208	bst.1	sja.1	6.07768
4289385at33208	bst.1	sma.1	5.89835
4289550at33208	lim.1	rau.1	1.84584
4289550at33208	bst.1	rau.1	1.41005
4289550at33208	sja.1	rau.1	6.17826
4289550at33208	sma.1	rau.1	6.25585
4289550at33208	bst.1	lim.1	1.97498
4289550at33208	sja.1	lim.1	6.74319
4289550at33208	sma.1	lim.1	6.82078
4289550at33208	sja.1	bst.1	5.49606
4289550at33208	sma.1	bst.1	5.57366
4289550at33208	sma.1	sja.1	0.729892
4289698at33208	lim.1	rau.1	1.72577
4289698at33208	bst.1	rau.1	2.08875
4289698at33208	sja.1	rau.1	7.00656
4289698at33208	sma.1	rau.1	6.824
4289698at33208	bst.1	lim.1	2.14805
4289698at33208	sja.1	lim.1	7.35979
4289698at33208	sma.1	lim.1	7.17722
4289698at33208	sja.1	bst.1	7.72277
4289698at33208	sma.1	bst.1	7.54021
4289698at33208	sma.1	sja.1	0.494192
4290200at33208	lim.1	rau.1	1.70128
4290200at33208	bst.1	rau.1	1.25928
4290200at33208	sja.1	rau.1	10.7424
4290200at33208	sma.1	rau.1	11.0163
4290200at33208	bst.1	lim.1	1.58766
4290200at33208	sja.1	lim.1	11.0707
4290200at33208	sma.1	lim.1	11.3446
4290200at33208	sja.1	bst.1	10.1124
4290200at33208	sma.1	bst.1	10.3863
4290200at33208	sma.1	sja.1	0.768947
4290258at33208	lim.1	rau.1	2.29173
4290258at33208	sja.1	rau.1	7.81551
4290258at33208	sma.1	rau.1	7.72027
4290258at33208	bst.1	rau.1	2.12843
4290258at33208	sja.1	lim.1	6.6006
4290258at33208	sma.1	lim.1	6.50536
4290258at33208	bst.1	lim.1	2.30213
4290258at33208	sma.1	sja.1	0.648094
4290258at33208	bst.1	sja.1	7.82591
4290258at33208	bst.1	sma.1	7.73067
4293148at33208	lim.1	rau.1	1.66392
4293148at33208	sja.1	rau.1	7.12198
4293148at33208	sma.1	rau.1	6.85574
4293148at33208	bst.1	rau.1	1.41184
4293148at33208	sja.1	lim.1	6.27228
4293148at33208	sma.1	lim.1	6.00604
4293148at33208	bst.1	lim.1	1.71781
4293148at33208	sma.1	sja.1	0.762149
4293148at33208	bst.1	sja.1	7.17587
4293148at33208	bst.1	sma.1	6.90963
4293176at33208	lim.1	rau.1	1.88281
4293176at33208	sja.1	rau.1	14.0161
4293176at33208	sma.1	rau.1	14.5264
4293176at33208	bst.1	rau.1	1.21713
4293176at33208	sja.1	lim.1	13.6379
4293176at33208	sma.1	lim.1	14.1482
4293176at33208	bst.1	lim.1	1.73658
4293176at33208	sma.1	sja.1	0.51033
4293176at33208	bst.1	sja.1	13.8699
4293176at33208	bst.1	sma.1	14.3802
4294355at33208	lim.1	rau.1	1.46277
4294355at33208	sja.1	rau.1	5.97706
4294355at33208	sma.1	rau.1	5.92603
4294355at33208	bst.1	rau.1	1.16124
4294355at33208	sja.1	lim.1	5.73068
4294355at33208	sma.1	lim.1	5.67966
4294355at33208	bst.1	lim.1	1.78098
4294355at33208	sma.1	sja.1	0.465912
4294355at33208	bst.1	sja.1	6.29527
4294355at33208	bst.1	sma.1	6.24425
4294483at33208	lim.1	rau.1	2.08425
4294483at33208	bst.1	rau.1	2.08974
4294483at33208	sja.1	rau.1	6.80695
4294483at33208	sma.1	rau.1	6.6176
4294483at33208	bst.1	lim.1	2.20447
4294483at33208	sja.1	lim.1	7.85806
4294483at33208	sma.1	lim.1	7.66871
4294483at33208	sja.1	bst.1	7.86356
4294483at33208	sma.1	bst.1	7.6742
4294483at33208	sma.1	sja.1	0.415872
4294932at33208	lim.1	rau.1	1.47296
4294932at33208	sja.1	rau.1	9.69804
4294932at33208	sma.1	rau.1	9.56938
4294932at33208	bst.1	rau.1	1.11393
4294932at33208	sja.1	lim.1	9.74212
4294932at33208	sma.1	lim.1	9.61346
4294932at33208	bst.1	lim.1	1.55439
4294932at33208	sma.1	sja.1	0.865921
4294932at33208	bst.1	sja.1	9.77947
4294932at33208	bst.1	sma.1	9.65081
4296258at33208	lim.1	rau.1	2.68947
4296258at33208	sja.1	rau.1	11.4862
4296258at33208	sma.1	rau.1	11.5294
4296258at33208	bst.1	rau.1	2.06849
4296258at33208	sja.1	lim.1	9.89982
4296258at33208	sma.1	lim.1	9.94303
4296258at33208	bst.1	lim.1	3.13096
4296258at33208	sma.1	sja.1	0.500758
4296258at33208	bst.1	sja.1	11.9277
4296258at33208	bst.1	sma.1	11.9709
4296382at33208	lim.1	rau.1	1.49151
4296382at33208	bst.1	rau.1	1.41964
4296382at33208	sja.1	rau.1	6.06271
4296382at33208	sma.1	rau.1	6.20335
4296382at33208	bst.1	lim.1	1.58421
4296382at33208	sja.1	lim.1	6.22728
4296382at33208	sma.1	lim.1	6.36792
4296382at33208	sja.1	bst.1	5.78233
4296382at33208	sma.1	bst.1	5.92297
4296382at33208	sma.1	sja.1	0.664004
4296385at33208	lim.1	rau.1	1.95971
4296385at33208	sja.1	rau.1	5.03497
4296385at33208	sma.1	rau.1	5.24523
4296385at33208	bst.1	rau.1	1.72116
4296385at33208	sja.1	lim.1	5.0835
4296385at33208	sma.1	lim.1	5.29376
4296385at33208	bst.1	lim.1	2.26725
4296385at33208	sma.1	sja.1	0.682024
4296385at33208	bst.1	sja.1	5.34252
4296385at33208	bst.1	sma.1	5.55277
4296502at33208	lim.1	rau.1	1.25221
4296502at33208	bst.1	rau.1	0.885697
4296502at33208	sja.1	rau.1	7.47917
4296502at33208	sma.1	rau.1	7.68006
4296502at33208	bst.1	lim.1	1.25602
4296502at33208	sja.1	lim.1	8.32445
4296502at33208	sma.1	lim.1	8.52534
4296502at33208	sja.1	bst.1	7.95794
4296502at33208	sma.1	bst.1	8.15883
4296502at33208	sma.1	sja.1	0.658488
4296842at33208	lim.1	rau.1	1.40322
4296842at33208	bst.1	rau.1	2.01096
4296842at33208	sja.1	rau.1	6.40361
4296842at33208	sma.1	rau.1	6.08339
4296842at33208	bst.1	lim.1	1.97444
4296842at33208	sja.1	lim.1	6.98972
4296842at33208	sma.1	lim.1	6.6695
4296842at33208	sja.1	bst.1	7.59746
4296842at33208	sma.1	bst.1	7.27724
4296842at33208	sma.1	sja.1	0.616107
4297637at33208	lim.1	rau.1	2.08666
4297637at33208	bst.1	rau.1	1.99203
4297637at33208	sja.1	rau.1	4.29901
4297637at33208	sma.1	rau.1	3.98824
4297637at33208	bst.1	lim.1	2.23023
4297637at33208	sja.1	lim.1	5.22078
4297637at33208	sma.1	lim.1	4.91002
4297637at33208	sja.1	bst.1	5.12615
4297637at33208	sma.1	bst.1	4.81539
4297637at33208	sma.1	sja.1	0.899012
4297781at33208	lim.1	rau.1	1.374
4297781at33208	sja.1	rau.1	8.64365
4297781at33208	sma.1	rau.1	8.18654
4297781at33208	bst.1	rau.1	1.40015
4297781at33208	sja.1	lim.1	8.62235
4297781at33208	sma.1	lim.1	8.16525
4297781at33208	bst.1	lim.1	1.47034
4297781at33208	sma.1	sja.1	0.891666
4297781at33208	bst.1	sja.1	8.73998
4297781at33208	bst.1	sma.1	8.28287
4298220at33208	lim.1	rau.1	2.35279
4298220at33208	bst.1	rau.1	1.88329
4298220at33208	sja.1	rau.1	4.75255
4298220at33208	sma.1	rau.1	4.91098
4298220at33208	bst.1	lim.1	2.31162
4298220at33208	sja.1	lim.1	5.18088
4298220at33208	sma.1	lim.1	5.33931
4298220at33208	sja.1	bst.1	4.18626
4298220at33208	sma.1	bst.1	4.34469
4298220at33208	sma.1	sja.1	0.60637
4299169at33208	lim.1	rau.1	1.44471
4299169at33208	bst.1	rau.1	1.42109
4299169at33208	sja.1	rau.1	6.06051
4299169at33208	sma.1	rau.1	6.04011
4299169at33208	bst.1	lim.1	1.74314
4299169at33208	sja.1	lim.1	6.38255
4299169at33208	sma.1	lim.1	6.36216
4299169at33208	sja.1	bst.1	5.58262
4299169at33208	sma.1	bst.1	5.56223
4299169at33208	sma.1	sja.1	0.875367
4299653at33208	lim.1	rau.1	1.90071
4299653at33208	sja.1	rau.1	6.13825
4299653at33208	sma.1	rau.1	6.26015
4299653at33208	bst.1	rau.1	1.27982
4299653at33208	sja.1	lim.1	5.29562
4299653at33208	sma.1	lim.1	5.41752
4299653at33208	bst.1	lim.1	1.62786
4299653at33208	sma.1	sja.1	0.654878
4299653at33208	bst.1	sja.1	5.8654
4299653at33208	bst.1	sma.1	5.9873
44767at33208	lim.1	rau.1	2.29517
44767at33208	sja.1	rau.1	5.83847
44767at33208	sma.1	rau.1	5.73734
44767at33208	bst.1	rau.1	1.83736
44767at33208	sja.1	lim.1	5.2404
44767at33208	sma.1	lim.1	5.13926
44767at33208	bst.1	lim.1	2.18914
44767at33208	sma.1	sja.1	0.832565
44767at33208	bst.1	sja.1	5.73245
44767at33208	bst.1	sma.1	5.63131
48932at33208	lim.1	rau.1	1.61376
48932at33208	sja.1	rau.1	9.33815
48932at33208	sma.1	rau.1	9.27184
48932at33208	bst.1	rau.1	1.35379
48932at33208	sja.1	lim.1	8.98242
48932at33208	sma.1	lim.1	8.91611
48932at33208	bst.1	lim.1	1.61261
48932at33208	sma.1	sja.1	0.722813
48932at33208	bst.1	sja.1	9.33701
48932at33208	bst.1	sma.1	9.2707
493195at33208	lim.1	rau.1	2.33486
493195at33208	bst.1	rau.1	1.9508
493195at33208	sja.1	rau.1	13.4725
493195at33208	sma.1	rau.1	13.3899
493195at33208	bst.1	lim.1	2.38847
493195at33208	sja.1	lim.1	13.9101
493195at33208	sma.1	lim.1	13.8275
493195at33208	sja.1	bst.1	12.7048
493195at33208	sma.1	bst.1	12.6222
493195at33208	sma.1	sja.1	0.966509
49519at33208	lim.1	rau.1	1.93286
49519at33208	sja.1	rau.1	9.39642
49519at33208	sma.1	rau.1	9.69469
49519at33208	bst.1	rau.1	1.69321
49519at33208	sja.1	lim.1	8.93901
49519at33208	sma.1	lim.1	9.23728
49519at33208	bst.1	lim.1	2.94115
49519at33208	sma.1	sja.1	0.460728
49519at33208	bst.1	sja.1	10.4047
49519at33208	bst.1	sma.1	10.703
501170at33208	lim.1	rau.1	1.62931
501170at33208	sja.1	rau.1	6.62302
501170at33208	sma.1	rau.1	6.47658
501170at33208	bst.1	rau.1	1.38139
501170at33208	sja.1	lim.1	6.61013
501170at33208	sma.1	lim.1	6.4637
501170at33208	bst.1	lim.1	1.94898
501170at33208	sma.1	sja.1	0.653498
501170at33208	bst.1	sja.1	6.94269
501170at33208	bst.1	sma.1	6.79626
50303at33208	lim.1	rau.1	1.82394
50303at33208	sja.1	rau.1	7.39992
50303at33208	sma.1	rau.1	7.47061
50303at33208	bst.1	rau.1	1.62457
50303at33208	sja.1	lim.1	6.81395
50303at33208	sma.1	lim.1	6.88464
50303at33208	bst.1	lim.1	1.84422
50303at33208	sma.1	sja.1	0.651623
50303at33208	bst.1	sja.1	7.4202
50303at33208	bst.1	sma.1	7.49088
503084at33208	lim.1	rau.1	1.74282
503084at33208	sja.1	rau.1	10.9228
503084at33208	sma.1	rau.1	10.7015
503084at33208	bst.1	rau.1	1.39525
503084at33208	sja.1	lim.1	11.0671
503084at33208	sma.1	lim.1	10.8458
503084at33208	bst.1	lim.1	1.95345
503084at33208	sma.1	sja.1	1.79815
503084at33208	bst.1	sja.1	11.1335
503084at33208	bst.1	sma.1	10.9121
512372at33208	lim.1	rau.1	2.40005
512372at33208	bst.1	rau.1	1.90965
512372at33208	sja.1	rau.1	11.1617
512372at33208	sma.1	rau.1	11.0529
512372at33208	bst.1	lim.1	2.29075
512372at33208	sja.1	lim.1	13.2127
512372at33208	sma.1	lim.1	13.1039
512372at33208	sja.1	bst.1	12.7223
512372at33208	sma.1	bst.1	12.6135
512372at33208	sma.1	sja.1	0.510455
51617at33208	lim.1	rau.1	2.24383
51617at33208	sja.1	rau.1	5.45526
51617at33208	sma.1	rau.1	5.7422
51617at33208	bst.1	rau.1	2.57985
51617at33208	sja.1	lim.1	5.20746
51617at33208	sma.1	lim.1	5.49439
51617at33208	bst.1	lim.1	3.16955
51617at33208	sma.1	sja.1	0.687841
51617at33208	bst.1	sja.1	6.38098
51617at33208	bst.1	sma.1	6.66791
53434at33208	lim.1	rau.1	1.70307
53434at33208	sja.1	rau.1	9.83532
53434at33208	sma.1	rau.1	10.0685
53434at33208	bst.1	rau.1	1.35755
53434at33208	sja.1	lim.1	9.19847
53434at33208	sma.1	lim.1	9.43167
53434at33208	bst.1	lim.1	1.53613
53434at33208	sma.1	sja.1	0.619934
53434at33208	bst.1	sja.1	9.66838
53434at33208	bst.1	sma.1	9.90158
53523at33208	lim.1	rau.1	1.53669
53523at33208	sja.1	rau.1	6.2434
53523at33208	sma.1	rau.1	6.10855
53523at33208	bst.1	rau.1	1.16851
53523at33208	sja.1	lim.1	6.11196
53523at33208	sma.1	lim.1	5.97712
53523at33208	bst.1	lim.1	1.72944
53523at33208	sma.1	sja.1	0.606744
53523at33208	bst.1	sja.1	6.43615
53523at33208	bst.1	sma.1	6.3013
5469at33208	lim.1	rau.1	1.67869
5469at33208	sja.1	rau.1	9.81116
5469at33208	sma.1	rau.1	10.0499
5469at33208	bst.1	rau.1	1.47497
5469at33208	sja.1	lim.1	9.95762
5469at33208	sma.1	lim.1	10.1963
5469at33208	bst.1	lim.1	2.10877
5469at33208	sma.1	sja.1	0.774047
5469at33208	bst.1	sja.1	10.2412
5469at33208	bst.1	sma.1	10.48
55945at33208	lim.1	rau.1	1.47878
55945at33208	sja.1	rau.1	15.2424
55945at33208	sma.1	rau.1	15.0458
55945at33208	bst.1	rau.1	1.16595
55945at33208	sja.1	lim.1	14.7252
55945at33208	sma.1	lim.1	14.5286
55945at33208	bst.1	lim.1	1.5932
55945at33208	sma.1	sja.1	0.936456
55945at33208	bst.1	sja.1	15.3568
55945at33208	bst.1	sma.1	15.1603
561123at33208	lim.1	rau.1	1.76091
561123at33208	bst.1	rau.1	1.51421
561123at33208	sja.1	rau.1	8.30848
561123at33208	sma.1	rau.1	7.99917
561123at33208	bst.1	lim.1	2.07742
561123at33208	sja.1	lim.1	8.87169
561123at33208	sma.1	lim.1	8.56238
561123at33208	sja.1	bst.1	7.82676
561123at33208	sma.1	bst.1	7.51745
561123at33208	sma.1	sja.1	0.536788
564029at33208	lim.1	rau.1	1.58945
564029at33208	bst.1	rau.1	1.30749
564029at33208	sja.1	rau.1	9.10334
564029at33208	sma.1	rau.1	9.57765
564029at33208	bst.1	lim.1	1.74527
564029at33208	sja.1	lim.1	10.2382
564029at33208	sma.1	lim.1	10.7125
564029at33208	sja.1	bst.1	9.9562
564029at33208	sma.1	bst.1	10.4305
564029at33208	sma.1	sja.1	0.788928
573905at33208	lim.1	rau.1	3.52785
573905at33208	sja.1	rau.1	7.69809
573905at33208	sma.1	rau.1	7.2706
573905at33208	bst.1	rau.1	2.57724
573905at33208	sja.1	lim.1	8.46443
573905at33208	sma.1	lim.1	8.03693
573905at33208	bst.1	lim.1	3.9687
573905at33208	sma.1	sja.1	0.626172
573905at33208	bst.1	sja.1	8.13894
573905at33208	bst.1	sma.1	7.71144
64402at33208	lim.1	rau.1	1.69254
64402at33208	bst.1	rau.1	1.82861
64402at33208	sja.1	rau.1	4.38664
64402at33208	sma.1	rau.1	4.47536
64402at33208	bst.1	lim.1	1.94673
64402at33208	sja.1	lim.1	4.84314
64402at33208	sma.1	lim.1	4.93187
64402at33208	sja.1	bst.1	4.97921
64402at33208	sma.1	bst.1	5.06794
64402at33208	sma.1	sja.1	0.719021
64797at33208	lim.1	rau.1	2.443
64797at33208	sja.1	rau.1	8.37468
64797at33208	sma.1	rau.1	8.60545
64797at33208	bst.1	rau.1	2.23337
64797at33208	sja.1	lim.1	7.66878
64797at33208	sma.1	lim.1	7.89956
64797at33208	bst.1	lim.1	2.84458
64797at33208	sma.1	sja.1	0.547122
64797at33208	bst.1	sja.1	8.77626
64797at33208	bst.1	sma.1	9.00704
66928at33208	lim.1	rau.1	1.41428
66928at33208	sja.1	rau.1	8.4205
66928at33208	sma.1	rau.1	8.21732
66928at33208	bst.1	rau.1	1.8233
66928at33208	sja.1	lim.1	7.94263
66928at33208	sma.1	lim.1	7.73945
66928at33208	bst.1	lim.1	2.2139
[truncated: 103 more rows]

## Sheet: Cophenetic dS estimation sr3, r
Supplementary Table
Cophenetic dS distance between S. japonicuma and S. mansoni sequences
Sr3 RVT Gen A	Sr3 RVT Gen B	Cophenetic dS
sm.195	sja.2	0.493637
sma.3	sja.2	0.482445
sma.353	sja.2	0.493034
sma.724	sja.2	0.487695
sma.378	sja.2	0.485593
sma.682	sja.2	0.486295
sma.694	sja.2	0.509027
sma.577	sja.2	0.47795
sma.197	sja.2	0.493583
sma.590	sja.2	0.471564
sma.596	sja.2	0.458422
sma.354	sja.2	0.495971
sma.728	sja.2	0.486008
sma.699	sja.2	0.480574
sma.436	sja.2	0.48045
sma.23	sja.2	0.501096
sma.359	sja.2	0.480392
sma.13	sja.2	0.484742
sma.28	sja.2	0.475338
sma.531	sja.2	0.466599
sma.533	sja.2	0.479334
sma.729	sja.2	0.482656
sma.346	sja.2	0.466724
sma.365	sja.2	0.473992
sma.379	sja.2	0.495827
sma.581	sja.2	0.464881
sma.683	sja.2	0.464893
sma.169	sja.2	0.463102
sma.171	sja.2	0.470303
sma.357	sja.2	0.512462
sma.690	sja.2	0.479392
sma.527	sja.2	0.476944
sma.180	sja.2	0.478962
sma.437	sja.2	0.483596
sma.6	sja.2	0.47614
sma.19	sja.2	0.474249
sma.186	sja.2	0.485067
sma.209	sja.2	0.501919
sma.383	sja.2	0.470793
sma.44	sja.2	0.472432
sma.448	sja.2	0.490574
sma.594	sja.2	0.488113
sma.631	sja.2	0.510075
sma.451	sja.2	0.491406
sma.582	sja.2	0.487271
sma.698	sja.2	0.499367
sma.211	sja.2	0.490809
sma.212	sja.2	0.490808
sma.607	sja.2	0.47622
sma.10	sja.2	0.479826
sma.20	sja.2	0.487644
sma.54	sja.2	0.474241
sma.14	sja.2	0.481861
sma.542	sja.2	0.472629
sma.360	sja.2	0.483776
sma.178	sja.2	0.476168
sma.368	sja.2	0.481537
sma.188	sja.2	0.477947
sma.193	sja.2	0.49634
sma.438	sja.2	0.461786
sma.184	sja.2	0.46899
sma.16	sja.2	0.47278
sma.53	sja.2	0.496971
sma.692	sja.2	0.511682
sma.350	sja.2	0.496443
sma.534	sja.2	0.4836
sma.18	sja.2	0.475208
sma.245	sja.2	0.507626
sma.693	sja.2	0.481979
sma.31	sja.2	0.490377
sma.203	sja.2	0.48885
sma.231	sja.2	0.490608
sma.25	sja.2	0.506917
sma.206	sja.2	0.466765
sma.586	sja.2	0.479703
sma.592	sja.2	0.471813
sma.200	sja.2	0.463745
sma.26	sja.2	0.459741
sma.382	sja.2	0.486775
sma.760	sja.2	0.476527
sma.67	sja.2	0.634309
sma.68	sja.2	0.663185
sma.259	sja.2	0.663185
sma.477	sja.2	0.661425
sma.743	sja.2	0.684549
sma.746	sja.2	0.684514
sma.745	sja.2	0.679178
sma.261	sja.2	0.663185
sma.483	sja.2	0.677372
sma.264	sja.2	0.664955
sma.280	sja.2	0.672036
sma.744	sja.2	0.670262
sma.75	sja.2	0.675609
sma.79	sja.2	0.668748
sma.643	sja.2	0.666985
sma.268	sja.2	0.670259
sma.94	sja.2	0.677397
sma.88	sja.2	0.680957
sma.651	sja.2	0.672052
sma.652	sja.2	0.664952
sma.486	sja.2	0.684607
sma.644	sja.2	0.671817
sma.262	sja.2	0.665297
sma.284	sja.2	0.675844
sma.480	sja.2	0.673175
sma.481	sja.2	0.625343
sma.309	sja.2	0.647415
sma.671	sja.2	0.628887
sma.674	sja.2	0.622217
sma.69	sja.2	0.629479
sma.104	sja.2	0.641856
sma.712	sja.2	0.636537
sma.417	sja.2	0.64545
sma.502	sja.2	0.636534
sma.74	sja.2	0.629479
sma.276	sja.2	0.636537
sma.646	sja.2	0.631242
sma.713	sja.2	0.631239
sma.77	sja.2	0.629479
sma.80	sja.2	0.640077
sma.272	sja.2	0.645452
sma.661	sja.2	0.638311
sma.87	sja.2	0.629479
sma.299	sja.2	0.640084
sma.507	sja.2	0.629479
sma.508	sja.2	0.634767
sma.121	sja.2	0.654424
sma.673	sja.2	0.64901
sma.275	sja.2	0.629479
sma.116	sja.2	0.634768
sma.138	sja.2	0.650794
sma.559	sja.2	0.659811
sma.561	sja.2	0.659811
sma.648	sja.2	0.63477
sma.271	sja.2	0.629479
sma.339	sja.2	0.672483
sma.484	sja.2	0.636534
sma.122	sja.2	0.647253
sma.544	sja.2	0.641847
sma.111	sja.2	0.647225
sma.556	sja.2	0.634776
sma.320	sja.2	0.638309
sma.81	sja.2	0.629479
sma.653	sja.2	0.640113
sma.89	sja.2	0.631239
sma.659	sja.2	0.636533
sma.399	sja.2	0.629479
sma.573	sja.2	0.636553
sma.96	sja.2	0.632999
sma.545	sja.2	0.636529
sma.298	sja.2	0.647188
sma.660	sja.2	0.645391
sma.411	sja.2	0.640065
sma.113	sja.2	0.641854
sma.407	sja.2	0.670658
sma.664	sja.2	0.652552
sma.511	sja.2	0.64364
sma.286	sja.2	0.631239
sma.650	sja.2	0.633002
sma.82	sja.2	0.645366
sma.500	sja.2	0.683416
sma.117	sja.2	0.650664
sma.133	sja.2	0.647043
sma.496	sja.2	0.645346
sma.750	sja.2	0.645366
sma.279	sja.2	0.648933
sma.677	sja.2	0.658022
sma.550	sja.2	0.633009
sma.656	sja.2	0.640066
sma.99	sja.2	0.668961
sma.292	sja.2	0.663295
sma.283	sja.2	0.63124
sma.485	sja.2	0.636526
sma.711	sja.2	0.640077
sma.394	sja.2	0.633002
sma.102	sja.2	0.634767
sma.103	sja.2	0.638307
sma.392	sja.2	0.629479
sma.85	sja.2	0.656213
sma.487	sja.2	0.638322
sma.494	sja.2	0.634774
sma.403	sja.2	0.636549
sma.493	sja.2	0.634768
sma.710	sja.2	0.629479
sma.78	sja.2	0.649011
sma.134	sja.2	0.643661
sma.270	sja.2	0.633003
sma.277	sja.2	0.631239
sma.398	sja.2	0.63124
sma.97	sja.2	0.633002
sma.267	sja.2	0.631239
sma.401	sja.2	0.629479
sma.406	sja.2	0.640105
sma.478	sja.2	0.633002
sma.488	sja.2	0.634772
sma.491	sja.2	0.658027
sma.110	sja.2	0.63477
sma.551	sja.2	0.629479
sma.552	sja.2	0.631239
sma.84	sja.2	0.629479
sma.164	sja.2	0.636545
sma.404	sja.2	0.652673
sma.405	sja.2	0.669223
sma.73	sja.2	0.629479
sma.100	sja.2	0.645459
sma.101	sja.2	0.631239
sma.708	sja.2	0.631239
sma.266	sja.2	0.634773
sma.555	sja.2	0.63832
sma.91	sja.2	0.653159
sma.130	sja.2	0.660083
sma.300	sja.2	0.647403
sma.336	sja.2	0.661622
sma.668	sja.2	0.644956
sma.334	sja.2	0.645131
sma.314	sja.2	0.645577
sma.302	sja.2	0.633186
sma.409	sja.2	0.607742
sma.316	sja.2	0.651818
sma.86	sja.2	0.64588
sma.669	sja.2	0.639969
sma.666	sja.2	0.638195
sma.717	sja.2	0.634461
sma.141	sja.2	0.630939
sma.565	sja.2	0.63747
sma.747	sja.2	0.659253
sma.748	sja.2	0.648749
sma.754	sja.2	0.646328
sma.321	sja.2	0.649278
sma.514	sja.2	0.626989
sma.516	sja.2	0.655767
sma.679	sja.2	0.603877
sma.109	sja.2	0.637261
sma.108	sja.2	0.60555
sma.419	sja.2	0.623365
sma.306	sja.2	0.610777
sma.119	sja.2	0.645673
sma.139	sja.2	0.630879
sma.317	sja.2	0.621673
sma.124	sja.2	0.628267
sma.152	sja.2	0.658887
sma.408	sja.2	0.610796
sma.325	sja.2	0.655533
sma.574	sja.2	0.621686
sma.311	sja.2	0.605254
sma.131	sja.2	0.634472
sma.132	sja.2	0.634659
sma.315	sja.2	0.617434
sma.293	sja.2	0.633847
sma.307	sja.2	0.635829
sma.564	sja.2	0.624856
sma.1	sja.4	0.435842
sma.195	sja.4	0.490049
sma.3	sja.4	0.478857
sma.353	sja.4	0.489446
sma.724	sja.4	0.484107
sma.378	sja.4	0.482005
sma.682	sja.4	0.482707
sma.694	sja.4	0.505439
sma.577	sja.4	0.474362
sma.197	sja.4	0.489995
sma.590	sja.4	0.467976
sma.596	sja.4	0.454834
sma.354	sja.4	0.492383
sma.728	sja.4	0.48242
sma.699	sja.4	0.476986
sma.436	sja.4	0.476862
sma.23	sja.4	0.497508
sma.359	sja.4	0.476804
sma.13	sja.4	0.481154
sma.28	sja.4	0.47175
sma.531	sja.4	0.463011
sma.533	sja.4	0.475746
sma.729	sja.4	0.479068
sma.346	sja.4	0.463136
sma.365	sja.4	0.470404
sma.379	sja.4	0.492239
sma.581	sja.4	0.461293
sma.683	sja.4	0.461305
sma.169	sja.4	0.459514
sma.171	sja.4	0.466715
sma.357	sja.4	0.508874
sma.690	sja.4	0.475804
sma.527	sja.4	0.473356
sma.180	sja.4	0.475374
sma.437	sja.4	0.480008
sma.6	sja.4	0.472552
sma.19	sja.4	0.470661
sma.186	sja.4	0.481479
sma.209	sja.4	0.498331
sma.383	sja.4	0.467205
sma.44	sja.4	0.468844
sma.448	sja.4	0.486986
sma.594	sja.4	0.484525
sma.631	sja.4	0.506487
sma.451	sja.4	0.487818
sma.582	sja.4	0.483683
sma.698	sja.4	0.495779
sma.211	sja.4	0.487221
sma.212	sja.4	0.48722
sma.607	sja.4	0.472632
sma.10	sja.4	0.476238
sma.20	sja.4	0.484056
sma.54	sja.4	0.470653
sma.14	sja.4	0.478273
sma.542	sja.4	0.469041
sma.360	sja.4	0.480188
sma.178	sja.4	0.47258
sma.368	sja.4	0.477949
sma.188	sja.4	0.474359
sma.193	sja.4	0.492752
sma.438	sja.4	0.458198
sma.184	sja.4	0.465402
sma.16	sja.4	0.469192
sma.53	sja.4	0.493383
sma.692	sja.4	0.508094
sma.350	sja.4	0.492855
sma.534	sja.4	0.480012
sma.18	sja.4	0.47162
sma.245	sja.4	0.504038
sma.693	sja.4	0.478391
sma.31	sja.4	0.486789
sma.203	sja.4	0.485262
sma.231	sja.4	0.48702
sma.25	sja.4	0.503329
sma.206	sja.4	0.463177
sma.586	sja.4	0.476115
sma.592	sja.4	0.468225
sma.200	sja.4	0.460157
sma.26	sja.4	0.456153
sma.382	sja.4	0.483187
sma.760	sja.4	0.472939
sma.67	sja.4	0.630721
sma.68	sja.4	0.659597
sma.259	sja.4	0.659597
sma.477	sja.4	0.657837
sma.743	sja.4	0.680961
sma.746	sja.4	0.680926
sma.745	sja.4	0.67559
sma.261	sja.4	0.659597
sma.483	sja.4	0.673784
sma.264	sja.4	0.661367
sma.280	sja.4	0.668448
sma.744	sja.4	0.666674
sma.75	sja.4	0.672021
sma.79	sja.4	0.66516
sma.643	sja.4	0.663397
sma.268	sja.4	0.666671
sma.94	sja.4	0.673809
sma.88	sja.4	0.677369
sma.651	sja.4	0.668464
sma.652	sja.4	0.661364
sma.486	sja.4	0.681019
sma.644	sja.4	0.668229
sma.262	sja.4	0.661709
sma.284	sja.4	0.672256
sma.480	sja.4	0.669587
sma.481	sja.4	0.621755
sma.309	sja.4	0.643827
sma.671	sja.4	0.625299
sma.674	sja.4	0.618629
sma.69	sja.4	0.625891
sma.104	sja.4	0.638268
sma.712	sja.4	0.632949
sma.417	sja.4	0.641862
sma.502	sja.4	0.632946
sma.74	sja.4	0.625891
sma.276	sja.4	0.632949
sma.646	sja.4	0.627654
sma.713	sja.4	0.627651
sma.77	sja.4	0.625891
sma.80	sja.4	0.636489
sma.272	sja.4	0.641864
sma.661	sja.4	0.634723
sma.87	sja.4	0.625891
sma.299	sja.4	0.636496
sma.507	sja.4	0.625891
sma.508	sja.4	0.631179
sma.121	sja.4	0.650836
sma.673	sja.4	0.645422
sma.275	sja.4	0.625891
sma.116	sja.4	0.63118
sma.138	sja.4	0.647206
sma.559	sja.4	0.656223
sma.561	sja.4	0.656223
sma.648	sja.4	0.631182
sma.271	sja.4	0.625891
sma.339	sja.4	0.668895
sma.484	sja.4	0.632946
sma.122	sja.4	0.643665
sma.544	sja.4	0.638259
sma.111	sja.4	0.643637
sma.556	sja.4	0.631188
sma.320	sja.4	0.634721
sma.81	sja.4	0.625891
sma.653	sja.4	0.636525
sma.89	sja.4	0.627651
sma.659	sja.4	0.632945
sma.399	sja.4	0.625891
sma.573	sja.4	0.632965
sma.96	sja.4	0.629411
sma.545	sja.4	0.632941
sma.298	sja.4	0.6436
sma.660	sja.4	0.641803
sma.411	sja.4	0.636477
sma.113	sja.4	0.638266
sma.407	sja.4	0.66707
sma.664	sja.4	0.648964
sma.511	sja.4	0.640052
sma.286	sja.4	0.627651
sma.650	sja.4	0.629414
sma.82	sja.4	0.641778
sma.500	sja.4	0.679828
sma.117	sja.4	0.647076
sma.133	sja.4	0.643455
sma.496	sja.4	0.641758
sma.750	sja.4	0.641778
sma.279	sja.4	0.645345
sma.677	sja.4	0.654434
sma.550	sja.4	0.629421
sma.656	sja.4	0.636478
sma.99	sja.4	0.665373
sma.292	sja.4	0.659707
sma.283	sja.4	0.627652
sma.485	sja.4	0.632938
sma.711	sja.4	0.636489
sma.394	sja.4	0.629414
sma.102	sja.4	0.631179
sma.103	sja.4	0.634719
sma.392	sja.4	0.625891
sma.85	sja.4	0.652625
sma.487	sja.4	0.634734
sma.494	sja.4	0.631186
sma.403	sja.4	0.632961
sma.493	sja.4	0.63118
sma.710	sja.4	0.625891
sma.78	sja.4	0.645423
sma.134	sja.4	0.640073
sma.270	sja.4	0.629415
sma.277	sja.4	0.627651
sma.398	sja.4	0.627652
sma.97	sja.4	0.629414
sma.267	sja.4	0.627651
sma.401	sja.4	0.625891
sma.406	sja.4	0.636517
sma.478	sja.4	0.629414
sma.488	sja.4	0.631184
sma.491	sja.4	0.654439
sma.110	sja.4	0.631182
sma.551	sja.4	0.625891
sma.552	sja.4	0.627651
sma.84	sja.4	0.625891
sma.164	sja.4	0.632957
sma.404	sja.4	0.649085
sma.405	sja.4	0.665635
sma.73	sja.4	0.625891
sma.100	sja.4	0.641871
sma.101	sja.4	0.627651
sma.708	sja.4	0.627651
sma.266	sja.4	0.631185
sma.555	sja.4	0.634732
sma.91	sja.4	0.649571
sma.130	sja.4	0.656495
sma.300	sja.4	0.643815
sma.336	sja.4	0.658034
sma.668	sja.4	0.641368
sma.334	sja.4	0.641543
sma.314	sja.4	0.641989
sma.302	sja.4	0.629598
sma.409	sja.4	0.604154
sma.316	sja.4	0.64823
sma.86	sja.4	0.642292
sma.669	sja.4	0.636381
sma.666	sja.4	0.634607
sma.717	sja.4	0.630873
sma.141	sja.4	0.627351
sma.565	sja.4	0.633882
sma.747	sja.4	0.655665
sma.748	sja.4	0.645161
sma.754	sja.4	0.64274
sma.321	sja.4	0.64569
sma.514	sja.4	0.623401
sma.516	sja.4	0.652179
sma.679	sja.4	0.600289
sma.109	sja.4	0.633673
sma.108	sja.4	0.601962
sma.419	sja.4	0.619777
sma.306	sja.4	0.607189
sma.119	sja.4	0.642085
sma.139	sja.4	0.627291
sma.317	sja.4	0.618085
sma.124	sja.4	0.624679
sma.152	sja.4	0.655299
sma.408	sja.4	0.607208
sma.325	sja.4	0.651945
sma.574	sja.4	0.618098
sma.311	sja.4	0.601666
sma.131	sja.4	0.630884
sma.132	sja.4	0.631071
sma.315	sja.4	0.613846
sma.293	sja.4	0.630259
sma.307	sja.4	0.632241
sma.564	sja.4	0.621268
sma.1	sja.145	0.435846
sma.195	sja.145	0.490053
sma.3	sja.145	0.478861
sma.353	sja.145	0.48945
sma.724	sja.145	0.484111
sma.378	sja.145	0.482009
sma.682	sja.145	0.482711
sma.694	sja.145	0.505443
sma.577	sja.145	0.474366
sma.197	sja.145	0.489999
sma.590	sja.145	0.46798
sma.596	sja.145	0.454838
sma.354	sja.145	0.492387
sma.728	sja.145	0.482424
sma.699	sja.145	0.47699
sma.436	sja.145	0.476866
sma.23	sja.145	0.497512
sma.359	sja.145	0.476808
sma.13	sja.145	0.481158
sma.28	sja.145	0.471754
sma.531	sja.145	0.463015
sma.533	sja.145	0.47575
sma.729	sja.145	0.479072
sma.346	sja.145	0.46314
sma.365	sja.145	0.470408
sma.379	sja.145	0.492243
sma.581	sja.145	0.461297
sma.683	sja.145	0.461309
sma.169	sja.145	0.459518
sma.171	sja.145	0.466719
sma.357	sja.145	0.508878
sma.690	sja.145	0.475808
sma.527	sja.145	0.47336
sma.180	sja.145	0.475378
sma.437	sja.145	0.480012
sma.6	sja.145	0.472556
sma.19	sja.145	0.470665
sma.186	sja.145	0.481483
sma.209	sja.145	0.498335
sma.383	sja.145	0.467209
sma.44	sja.145	0.468848
sma.448	sja.145	0.48699
sma.594	sja.145	0.484529
sma.631	sja.145	0.506491
sma.451	sja.145	0.487822
sma.582	sja.145	0.483687
sma.698	sja.145	0.495783
sma.211	sja.145	0.487225
sma.212	sja.145	0.487224
sma.607	sja.145	0.472636
sma.10	sja.145	0.476242
sma.20	sja.145	0.48406
sma.54	sja.145	0.470657
sma.14	sja.145	0.478277
sma.542	sja.145	0.469045
sma.360	sja.145	0.480192
sma.178	sja.145	0.472584
sma.368	sja.145	0.477953
sma.188	sja.145	0.474363
sma.193	sja.145	0.492756
sma.438	sja.145	0.458202
sma.184	sja.145	0.465406
sma.16	sja.145	0.469196
sma.53	sja.145	0.493387
sma.692	sja.145	0.508098
sma.350	sja.145	0.492859
sma.534	sja.145	0.480016
sma.18	sja.145	0.471624
sma.245	sja.145	0.504042
sma.693	sja.145	0.478395
sma.31	sja.145	0.486793
sma.203	sja.145	0.485266
sma.231	sja.145	0.487024
sma.25	sja.145	0.503333
sma.206	sja.145	0.463181
sma.586	sja.145	0.476119
sma.592	sja.145	0.468229
sma.200	sja.145	0.460161
sma.26	sja.145	0.456157
sma.382	sja.145	0.483191
sma.760	sja.145	0.472943
sma.67	sja.145	0.630725
sma.68	sja.145	0.659601
sma.259	sja.145	0.659601
sma.477	sja.145	0.657841
sma.743	sja.145	0.680965
sma.746	sja.145	0.68093
sma.745	sja.145	0.675594
sma.261	sja.145	0.659601
sma.483	sja.145	0.673788
sma.264	sja.145	0.661371
sma.280	sja.145	0.668452
sma.744	sja.145	0.666678
sma.75	sja.145	0.672025
sma.79	sja.145	0.665164
sma.643	sja.145	0.663401
sma.268	sja.145	0.666675
sma.94	sja.145	0.673813
sma.88	sja.145	0.677373
sma.651	sja.145	0.668468
sma.652	sja.145	0.661368
sma.486	sja.145	0.681023
sma.644	sja.145	0.668233
sma.262	sja.145	0.661713
sma.284	sja.145	0.67226
sma.480	sja.145	0.669591
sma.481	sja.145	0.621759
sma.309	sja.145	0.643831
sma.671	sja.145	0.625303
sma.674	sja.145	0.618633
sma.69	sja.145	0.625895
sma.104	sja.145	0.638272
sma.712	sja.145	0.632953
sma.417	sja.145	0.641866
sma.502	sja.145	0.63295
sma.74	sja.145	0.625895
sma.276	sja.145	0.632953
sma.646	sja.145	0.627658
sma.713	sja.145	0.627655
sma.77	sja.145	0.625895
sma.80	sja.145	0.636493
sma.272	sja.145	0.641868
sma.661	sja.145	0.634727
sma.87	sja.145	0.625895
sma.299	sja.145	0.6365
sma.507	sja.145	0.625895
sma.508	sja.145	0.631183
sma.121	sja.145	0.65084
sma.673	sja.145	0.645426
sma.275	sja.145	0.625895
sma.116	sja.145	0.631184
sma.138	sja.145	0.64721
sma.559	sja.145	0.656227
sma.561	sja.145	0.656227
sma.648	sja.145	0.631186
sma.271	sja.145	0.625895
sma.339	sja.145	0.668899
sma.484	sja.145	0.63295
sma.122	sja.145	0.643669
sma.544	sja.145	0.638263
sma.111	sja.145	0.643641
sma.556	sja.145	0.631192
sma.320	sja.145	0.634725
sma.81	sja.145	0.625895
sma.653	sja.145	0.636529
sma.89	sja.145	0.627655
sma.659	sja.145	0.632949
sma.399	sja.145	0.625895
sma.573	sja.145	0.632969
sma.96	sja.145	0.629415
sma.545	sja.145	0.632945
sma.298	sja.145	0.643604
sma.660	sja.145	0.641807
sma.411	sja.145	0.636481
sma.113	sja.145	0.63827
sma.407	sja.145	0.667074
sma.664	sja.145	0.648968
sma.511	sja.145	0.640056
sma.286	sja.145	0.627655
sma.650	sja.145	0.629418
sma.82	sja.145	0.641782
sma.500	sja.145	0.679832
sma.117	sja.145	0.64708
sma.133	sja.145	0.643459
sma.496	sja.145	0.641762
sma.750	sja.145	0.641782
sma.279	sja.145	0.645349
sma.677	sja.145	0.654438
sma.550	sja.145	0.629425
sma.656	sja.145	0.636482
sma.99	sja.145	0.665377
sma.292	sja.145	0.659711
sma.283	sja.145	0.627656
sma.485	sja.145	0.632942
sma.711	sja.145	0.636493
sma.394	sja.145	0.629418
sma.102	sja.145	0.631183
sma.103	sja.145	0.634723
sma.392	sja.145	0.625895
sma.85	sja.145	0.652629
sma.487	sja.145	0.634738
sma.494	sja.145	0.63119
sma.403	sja.145	0.632965
sma.493	sja.145	0.631184
sma.710	sja.145	0.625895
sma.78	sja.145	0.645427
sma.134	sja.145	0.640077
sma.270	sja.145	0.629419
sma.277	sja.145	0.627655
sma.398	sja.145	0.627656
sma.97	sja.145	0.629418
sma.267	sja.145	0.627655
sma.401	sja.145	0.625895
sma.406	sja.145	0.636521
sma.478	sja.145	0.629418
sma.488	sja.145	0.631188
sma.491	sja.145	0.654443
sma.110	sja.145	0.631186
sma.551	sja.145	0.625895
sma.552	sja.145	0.627655
sma.84	sja.145	0.625895
sma.164	sja.145	0.632961
sma.404	sja.145	0.649089
sma.405	sja.145	0.665639
sma.73	sja.145	0.625895
sma.100	sja.145	0.641875
sma.101	sja.145	0.627655
sma.708	sja.145	0.627655
sma.266	sja.145	0.631189
sma.555	sja.145	0.634736
sma.91	sja.145	0.649575
sma.130	sja.145	0.656499
sma.300	sja.145	0.643819
sma.336	sja.145	0.658038
sma.668	sja.145	0.641372
sma.334	sja.145	0.641547
sma.314	sja.145	0.641993
sma.302	sja.145	0.629602
sma.409	sja.145	0.604158
sma.316	sja.145	0.648234
sma.86	sja.145	0.642296
sma.669	sja.145	0.636385
sma.666	sja.145	0.634611
sma.717	sja.145	0.630877
sma.141	sja.145	0.627355
sma.565	sja.145	0.633886
sma.747	sja.145	0.655669
sma.748	sja.145	0.645165
sma.754	sja.145	0.642744
sma.321	sja.145	0.645694
sma.514	sja.145	0.623405
sma.516	sja.145	0.652183
sma.679	sja.145	0.600293
sma.109	sja.145	0.633677
sma.108	sja.145	0.601966
sma.419	sja.145	0.619781
sma.306	sja.145	0.607193
sma.119	sja.145	0.642089
sma.139	sja.145	0.627295
sma.317	sja.145	0.618089
sma.124	sja.145	0.624683
sma.152	sja.145	0.655303
sma.408	sja.145	0.607212
sma.325	sja.145	0.651949
sma.574	sja.145	0.618102
sma.311	sja.145	0.60167
sma.131	sja.145	0.630888
sma.132	sja.145	0.631075
sma.315	sja.145	0.61385
sma.293	sja.145	0.630263
sma.307	sja.145	0.632245
sma.564	sja.145	0.621272
sma.1	sja.187	0.444705
sma.195	sja.187	0.498912
sma.3	sja.187	0.48772
sma.353	sja.187	0.498309
sma.724	sja.187	0.49297
sma.378	sja.187	0.490868
sma.682	sja.187	0.49157
sma.694	sja.187	0.514302
sma.577	sja.187	0.483225
sma.197	sja.187	0.498858
sma.590	sja.187	0.476839
sma.596	sja.187	0.463697
sma.354	sja.187	0.501246
sma.728	sja.187	0.491283
sma.699	sja.187	0.485849
sma.436	sja.187	0.485725
sma.23	sja.187	0.506371
sma.359	sja.187	0.485667
sma.13	sja.187	0.490017
sma.28	sja.187	0.480613
sma.531	sja.187	0.471874
sma.533	sja.187	0.484609
sma.729	sja.187	0.487931
sma.346	sja.187	0.471999
sma.365	sja.187	0.479267
sma.379	sja.187	0.501102
sma.581	sja.187	0.470156
sma.683	sja.187	0.470168
sma.169	sja.187	0.468377
sma.171	sja.187	0.475578
sma.357	sja.187	0.517737
sma.690	sja.187	0.484667
sma.527	sja.187	0.482219
sma.180	sja.187	0.484237
sma.437	sja.187	0.488871
sma.6	sja.187	0.481415
sma.19	sja.187	0.479524
sma.186	sja.187	0.490342
sma.209	sja.187	0.507194
sma.383	sja.187	0.476068
sma.44	sja.187	0.477707
sma.448	sja.187	0.495849
sma.594	sja.187	0.493388
sma.631	sja.187	0.51535
sma.451	sja.187	0.496681
sma.582	sja.187	0.492546
sma.698	sja.187	0.504642
sma.211	sja.187	0.496084
sma.212	sja.187	0.496083
sma.607	sja.187	0.481495
sma.10	sja.187	0.485101
sma.20	sja.187	0.492919
sma.54	sja.187	0.479516
sma.14	sja.187	0.487136
sma.542	sja.187	0.477904
sma.360	sja.187	0.489051
sma.178	sja.187	0.481443
sma.368	sja.187	0.486812
sma.188	sja.187	0.483222
sma.193	sja.187	0.501615
sma.438	sja.187	0.467061
sma.184	sja.187	0.474265
sma.16	sja.187	0.478055
sma.53	sja.187	0.502246
sma.692	sja.187	0.516957
sma.350	sja.187	0.501718
sma.534	sja.187	0.488875
sma.18	sja.187	0.480483
sma.245	sja.187	0.512901
sma.693	sja.187	0.487254
sma.31	sja.187	0.495652
sma.203	sja.187	0.494125
sma.231	sja.187	0.495883
sma.25	sja.187	0.512192
sma.206	sja.187	0.47204
sma.586	sja.187	0.484978
sma.592	sja.187	0.477088
sma.200	sja.187	0.46902
sma.26	sja.187	0.465016
sma.382	sja.187	0.49205
sma.760	sja.187	0.481802
sma.67	sja.187	0.639584
sma.68	sja.187	0.66846
sma.259	sja.187	0.66846
sma.477	sja.187	0.6667
sma.743	sja.187	0.689824
sma.746	sja.187	0.689789
sma.745	sja.187	0.684453
sma.261	sja.187	0.66846
sma.483	sja.187	0.682647
sma.264	sja.187	0.67023
sma.280	sja.187	0.677311
sma.744	sja.187	0.675537
sma.75	sja.187	0.680884
sma.79	sja.187	0.674023
sma.643	sja.187	0.67226
sma.268	sja.187	0.675534
sma.94	sja.187	0.682672
sma.88	sja.187	0.686232
sma.651	sja.187	0.677327
sma.652	sja.187	0.670227
sma.486	sja.187	0.689882
sma.644	sja.187	0.677092
sma.262	sja.187	0.670572
sma.284	sja.187	0.681119
sma.480	sja.187	0.67845
sma.481	sja.187	0.630618
sma.309	sja.187	0.65269
sma.671	sja.187	0.634162
sma.674	sja.187	0.627492
sma.69	sja.187	0.634754
sma.104	sja.187	0.647131
sma.712	sja.187	0.641812
sma.417	sja.187	0.650725
sma.502	sja.187	0.641809
sma.74	sja.187	0.634754
sma.276	sja.187	0.641812
sma.646	sja.187	0.636517
sma.713	sja.187	0.636514
sma.77	sja.187	0.634754
sma.80	sja.187	0.645352
sma.272	sja.187	0.650727
sma.661	sja.187	0.643586
sma.87	sja.187	0.634754
sma.299	sja.187	0.645359
sma.507	sja.187	0.634754
sma.508	sja.187	0.640042
sma.121	sja.187	0.659699
sma.673	sja.187	0.654285
sma.275	sja.187	0.634754
sma.116	sja.187	0.640043
sma.138	sja.187	0.656069
sma.559	sja.187	0.665086
sma.561	sja.187	0.665086
sma.648	sja.187	0.640045
sma.271	sja.187	0.634754
sma.339	sja.187	0.677758
sma.484	sja.187	0.641809
sma.122	sja.187	0.652528
sma.544	sja.187	0.647122
sma.111	sja.187	0.6525
sma.556	sja.187	0.640051
sma.320	sja.187	0.643584
sma.81	sja.187	0.634754
sma.653	sja.187	0.645388
sma.89	sja.187	0.636514
sma.659	sja.187	0.641808
sma.399	sja.187	0.634754
sma.573	sja.187	0.641828
sma.96	sja.187	0.638274
sma.545	sja.187	0.641804
sma.298	sja.187	0.652463
sma.660	sja.187	0.650666
sma.411	sja.187	0.64534
sma.113	sja.187	0.647129
sma.407	sja.187	0.675933
sma.664	sja.187	0.657827
sma.511	sja.187	0.648915
sma.286	sja.187	0.636514
sma.650	sja.187	0.638277
sma.82	sja.187	0.650641
sma.500	sja.187	0.688691
sma.117	sja.187	0.655939
sma.133	sja.187	0.652318
sma.496	sja.187	0.650621
sma.750	sja.187	0.650641
sma.279	sja.187	0.654208
sma.677	sja.187	0.663297
sma.550	sja.187	0.638284
sma.656	sja.187	0.645341
sma.99	sja.187	0.674236
sma.292	sja.187	0.66857
sma.283	sja.187	0.636515
sma.485	sja.187	0.641801
sma.711	sja.187	0.645352
sma.394	sja.187	0.638277
sma.102	sja.187	0.640042
sma.103	sja.187	0.643582
sma.392	sja.187	0.634754
sma.85	sja.187	0.661488
sma.487	sja.187	0.643597
sma.494	sja.187	0.640049
sma.403	sja.187	0.641824
sma.493	sja.187	0.640043
sma.710	sja.187	0.634754
sma.78	sja.187	0.654286
sma.134	sja.187	0.648936
sma.270	sja.187	0.638278
sma.277	sja.187	0.636514
sma.398	sja.187	0.636515
sma.97	sja.187	0.638277
sma.267	sja.187	0.636514
sma.401	sja.187	0.634754
sma.406	sja.187	0.64538
sma.478	sja.187	0.638277
sma.488	sja.187	0.640047
sma.491	sja.187	0.663302
sma.110	sja.187	0.640045
sma.551	sja.187	0.634754
sma.552	sja.187	0.636514
sma.84	sja.187	0.634754
sma.164	sja.187	0.64182
sma.404	sja.187	0.657948
sma.405	sja.187	0.674498
sma.73	sja.187	0.634754
sma.100	sja.187	0.650734
sma.101	sja.187	0.636514
sma.708	sja.187	0.636514
sma.266	sja.187	0.640048
sma.555	sja.187	0.643595
sma.91	sja.187	0.658434
sma.130	sja.187	0.665358
sma.300	sja.187	0.652678
sma.336	sja.187	0.666897
sma.668	sja.187	0.650231
sma.334	sja.187	0.650406
sma.314	sja.187	0.650852
sma.302	sja.187	0.638461
sma.409	sja.187	0.613017
sma.316	sja.187	0.657093
sma.86	sja.187	0.651155
sma.669	sja.187	0.645244
sma.666	sja.187	0.64347
sma.717	sja.187	0.639736
sma.141	sja.187	0.636214
sma.565	sja.187	0.642745
sma.747	sja.187	0.664528
sma.748	sja.187	0.654024
sma.754	sja.187	0.651603
sma.321	sja.187	0.654553
sma.514	sja.187	0.632264
sma.516	sja.187	0.661042
sma.679	sja.187	0.609152
sma.109	sja.187	0.642536
sma.108	sja.187	0.610825
sma.419	sja.187	0.62864
sma.306	sja.187	0.616052
sma.119	sja.187	0.650948
sma.139	sja.187	0.636154
sma.317	sja.187	0.626948
sma.124	sja.187	0.633542
sma.152	sja.187	0.664162
sma.408	sja.187	0.616071
sma.325	sja.187	0.660808
sma.574	sja.187	0.626961
sma.311	sja.187	0.610529
sma.131	sja.187	0.639747
sma.132	sja.187	0.639934
sma.315	sja.187	0.622709
sma.293	sja.187	0.639122
sma.307	sja.187	0.641104
sma.564	sja.187	0.630131
sma.1	sja.210	0.439393
sma.195	sja.210	0.4936
sma.3	sja.210	0.482408
sma.353	sja.210	0.492997
sma.724	sja.210	0.487658
sma.378	sja.210	0.485556
sma.682	sja.210	0.486258
sma.694	sja.210	0.50899
sma.577	sja.210	0.477913
sma.197	sja.210	0.493546
sma.590	sja.210	0.471527
sma.596	sja.210	0.458385
sma.354	sja.210	0.495934
sma.728	sja.210	0.485971
sma.699	sja.210	0.480537
sma.436	sja.210	0.480413
sma.23	sja.210	0.501059
sma.359	sja.210	0.480355
sma.13	sja.210	0.484705
sma.28	sja.210	0.475301
sma.531	sja.210	0.466562
sma.533	sja.210	0.479297
sma.729	sja.210	0.482619
sma.346	sja.210	0.466687
sma.365	sja.210	0.473955
sma.379	sja.210	0.49579
sma.581	sja.210	0.464844
sma.683	sja.210	0.464856
sma.169	sja.210	0.463065
sma.171	sja.210	0.470266
sma.357	sja.210	0.512425
sma.690	sja.210	0.479355
sma.527	sja.210	0.476907
sma.180	sja.210	0.478925
sma.437	sja.210	0.483559
sma.6	sja.210	0.476103
sma.19	sja.210	0.474212
sma.186	sja.210	0.48503
sma.209	sja.210	0.501882
sma.383	sja.210	0.470756
sma.44	sja.210	0.472395
sma.448	sja.210	0.490537
sma.594	sja.210	0.488076
sma.631	sja.210	0.510038
sma.451	sja.210	0.491369
sma.582	sja.210	0.487234
sma.698	sja.210	0.49933
sma.211	sja.210	0.490772
sma.212	sja.210	0.490771
sma.607	sja.210	0.476183
sma.10	sja.210	0.479789
sma.20	sja.210	0.487607
sma.54	sja.210	0.474204
sma.14	sja.210	0.481824
sma.542	sja.210	0.472592
sma.360	sja.210	0.483739
sma.178	sja.210	0.476131
sma.368	sja.210	0.4815
sma.188	sja.210	0.47791
sma.193	sja.210	0.496303
sma.438	sja.210	0.461749
sma.184	sja.210	0.468953
sma.16	sja.210	0.472743
sma.53	sja.210	0.496934
sma.692	sja.210	0.511645
sma.350	sja.210	0.496406
sma.534	sja.210	0.483563
sma.18	sja.210	0.475171
sma.245	sja.210	0.507589
sma.693	sja.210	0.481942
sma.31	sja.210	0.49034
sma.203	sja.210	0.488813
sma.231	sja.210	0.490571
sma.25	sja.210	0.50688
sma.206	sja.210	0.466728
sma.586	sja.210	0.479666
sma.592	sja.210	0.471776
sma.200	sja.210	0.463708
sma.26	sja.210	0.459704
sma.382	sja.210	0.486738
sma.760	sja.210	0.47649
sma.67	sja.210	0.634272
sma.68	sja.210	0.663148
sma.259	sja.210	0.663148
sma.477	sja.210	0.661388
sma.743	sja.210	0.684512
sma.746	sja.210	0.684477
sma.745	sja.210	0.679141
sma.261	sja.210	0.663148
sma.483	sja.210	0.677335
sma.264	sja.210	0.664918
sma.280	sja.210	0.671999
sma.744	sja.210	0.670225
sma.75	sja.210	0.675572
sma.79	sja.210	0.668711
sma.643	sja.210	0.666948
sma.268	sja.210	0.670222
sma.94	sja.210	0.67736
sma.88	sja.210	0.68092
sma.651	sja.210	0.672015
sma.652	sja.210	0.664915
sma.486	sja.210	0.68457
sma.644	sja.210	0.67178
sma.262	sja.210	0.66526
sma.284	sja.210	0.675807
sma.480	sja.210	0.673138
sma.481	sja.210	0.625306
sma.309	sja.210	0.647378
sma.671	sja.210	0.62885
sma.674	sja.210	0.62218
sma.69	sja.210	0.629442
sma.104	sja.210	0.641819
sma.712	sja.210	0.6365
sma.417	sja.210	0.645413
sma.502	sja.210	0.636497
sma.74	sja.210	0.629442
sma.276	sja.210	0.6365
sma.646	sja.210	0.631205
sma.713	sja.210	0.631202
sma.77	sja.210	0.629442
sma.80	sja.210	0.64004
sma.272	sja.210	0.645415
sma.661	sja.210	0.638274
sma.87	sja.210	0.629442
sma.299	sja.210	0.640047
sma.507	sja.210	0.629442
sma.508	sja.210	0.63473
sma.121	sja.210	0.654387
sma.673	sja.210	0.648973
sma.275	sja.210	0.629442
sma.116	sja.210	0.634731
sma.138	sja.210	0.650757
sma.559	sja.210	0.659774
sma.561	sja.210	0.659774
sma.648	sja.210	0.634733
sma.271	sja.210	0.629442
sma.339	sja.210	0.672446
sma.484	sja.210	0.636497
sma.122	sja.210	0.647216
sma.544	sja.210	0.64181
sma.111	sja.210	0.647188
sma.556	sja.210	0.634739
sma.320	sja.210	0.638272
sma.81	sja.210	0.629442
sma.653	sja.210	0.640076
sma.89	sja.210	0.631202
sma.659	sja.210	0.636496
sma.399	sja.210	0.629442
sma.573	sja.210	0.636516
sma.96	sja.210	0.632962
sma.545	sja.210	0.636492
sma.298	sja.210	0.647151
sma.660	sja.210	0.645354
sma.411	sja.210	0.640028
sma.113	sja.210	0.641817
sma.407	sja.210	0.670621
sma.664	sja.210	0.652515
sma.511	sja.210	0.643603
sma.286	sja.210	0.631202
sma.650	sja.210	0.632965
sma.82	sja.210	0.645329
sma.500	sja.210	0.683379
sma.117	sja.210	0.650627
sma.133	sja.210	0.647006
sma.496	sja.210	0.645309
sma.750	sja.210	0.645329
sma.279	sja.210	0.648896
sma.677	sja.210	0.657985
sma.550	sja.210	0.632972
sma.656	sja.210	0.640029
sma.99	sja.210	0.668924
sma.292	sja.210	0.663258
sma.283	sja.210	0.631203
sma.485	sja.210	0.636489
sma.711	sja.210	0.64004
sma.394	sja.210	0.632965
sma.102	sja.210	0.63473
sma.103	sja.210	0.63827
sma.392	sja.210	0.629442
sma.85	sja.210	0.656176
sma.487	sja.210	0.638285
sma.494	sja.210	0.634737
sma.403	sja.210	0.636512
sma.493	sja.210	0.634731
sma.710	sja.210	0.629442
sma.78	sja.210	0.648974
sma.134	sja.210	0.643624
sma.270	sja.210	0.632966
sma.277	sja.210	0.631202
sma.398	sja.210	0.631203
sma.97	sja.210	0.632965
sma.267	sja.210	0.631202
sma.401	sja.210	0.629442
sma.406	sja.210	0.640068
sma.478	sja.210	0.632965
sma.488	sja.210	0.634735
sma.491	sja.210	0.65799
sma.110	sja.210	0.634733
sma.551	sja.210	0.629442
sma.552	sja.210	0.631202
sma.84	sja.210	0.629442
sma.164	sja.210	0.636508
sma.404	sja.210	0.652636
sma.405	sja.210	0.669186
sma.73	sja.210	0.629442
sma.100	sja.210	0.645422
sma.101	sja.210	0.631202
sma.708	sja.210	0.631202
sma.266	sja.210	0.634736
sma.555	sja.210	0.638283
sma.91	sja.210	0.653122
sma.130	sja.210	0.660046
sma.300	sja.210	0.647366
sma.336	sja.210	0.661585
sma.668	sja.210	0.644919
sma.334	sja.210	0.645094
sma.314	sja.210	0.64554
sma.302	sja.210	0.633149
sma.409	sja.210	0.607705
sma.316	sja.210	0.651781
sma.86	sja.210	0.645843
sma.669	sja.210	0.639932
sma.666	sja.210	0.638158
sma.717	sja.210	0.634424
sma.141	sja.210	0.630902
sma.565	sja.210	0.637433
sma.747	sja.210	0.659216
sma.748	sja.210	0.648712
sma.754	sja.210	0.646291
sma.321	sja.210	0.649241
sma.514	sja.210	0.626952
sma.516	sja.210	0.65573
sma.679	sja.210	0.60384
sma.109	sja.210	0.637224
sma.108	sja.210	0.605513
sma.419	sja.210	0.623328
sma.306	sja.210	0.61074
sma.119	sja.210	0.645636
sma.139	sja.210	0.630842
sma.317	sja.210	0.621636
sma.124	sja.210	0.62823
sma.152	sja.210	0.65885
sma.408	sja.210	0.610759
sma.325	sja.210	0.655496
sma.574	sja.210	0.621649
sma.311	sja.210	0.605217
sma.131	sja.210	0.634435
sma.132	sja.210	0.634622
sma.315	sja.210	0.617397
sma.293	sja.210	0.63381
sma.307	sja.210	0.635792
sma.564	sja.210	0.624819
sma.1	sja.8	0.444741
sma.195	sja.8	0.498948
sma.3	sja.8	0.487756
sma.353	sja.8	0.498345
sma.724	sja.8	0.493006
sma.378	sja.8	0.490904
sma.682	sja.8	0.491606
sma.694	sja.8	0.514338
sma.577	sja.8	0.483261
sma.197	sja.8	0.498894
sma.590	sja.8	0.476875
sma.596	sja.8	0.463733
sma.354	sja.8	0.501282
sma.728	sja.8	0.491319
sma.699	sja.8	0.485885
sma.436	sja.8	0.485761
sma.23	sja.8	0.506407
sma.359	sja.8	0.485703
sma.13	sja.8	0.490053
sma.28	sja.8	0.480649
sma.531	sja.8	0.47191
sma.533	sja.8	0.484645
sma.729	sja.8	0.487967
sma.346	sja.8	0.472035
sma.365	sja.8	0.479303
sma.379	sja.8	0.501138
sma.581	sja.8	0.470192
sma.683	sja.8	0.470204
sma.169	sja.8	0.468413
sma.171	sja.8	0.475614
sma.357	sja.8	0.517773
sma.690	sja.8	0.484703
sma.527	sja.8	0.482255
sma.180	sja.8	0.484273
sma.437	sja.8	0.488907
sma.6	sja.8	0.481451
sma.19	sja.8	0.47956
sma.186	sja.8	0.490378
sma.209	sja.8	0.50723
sma.383	sja.8	0.476104
sma.44	sja.8	0.477743
sma.448	sja.8	0.495885
sma.594	sja.8	0.493424
sma.631	sja.8	0.515386
sma.451	sja.8	0.496717
sma.582	sja.8	0.492582
sma.698	sja.8	0.504678
sma.211	sja.8	0.49612
sma.212	sja.8	0.496119
sma.607	sja.8	0.481531
sma.10	sja.8	0.485137
sma.20	sja.8	0.492955
sma.54	sja.8	0.479552
sma.14	sja.8	0.487172
sma.542	sja.8	0.47794
sma.360	sja.8	0.489087
sma.178	sja.8	0.481479
sma.368	sja.8	0.486848
sma.188	sja.8	0.483258
sma.193	sja.8	0.501651
sma.438	sja.8	0.467097
sma.184	sja.8	0.474301
sma.16	sja.8	0.478091
sma.53	sja.8	0.502282
sma.692	sja.8	0.516993
sma.350	sja.8	0.501754
sma.534	sja.8	0.488911
sma.18	sja.8	0.480519
sma.245	sja.8	0.512937
sma.693	sja.8	0.48729
sma.31	sja.8	0.495688
sma.203	sja.8	0.494161
sma.231	sja.8	0.495919
sma.25	sja.8	0.512228
sma.206	sja.8	0.472076
sma.586	sja.8	0.485014
sma.592	sja.8	0.477124
sma.200	sja.8	0.469056
sma.26	sja.8	0.465052
sma.382	sja.8	0.492086
sma.760	sja.8	0.481838
sma.67	sja.8	0.63962
sma.68	sja.8	0.668496
sma.259	sja.8	0.668496
sma.477	sja.8	0.666736
sma.743	sja.8	0.68986
sma.746	sja.8	0.689825
sma.745	sja.8	0.684489
sma.261	sja.8	0.668496
sma.483	sja.8	0.682683
sma.264	sja.8	0.670266
sma.280	sja.8	0.677347
sma.744	sja.8	0.675573
sma.75	sja.8	0.68092
sma.79	sja.8	0.674059
sma.643	sja.8	0.672296
sma.268	sja.8	0.67557
sma.94	sja.8	0.682708
sma.88	sja.8	0.686268
sma.651	sja.8	0.677363
sma.652	sja.8	0.670263
sma.486	sja.8	0.689918
sma.644	sja.8	0.677128
sma.262	sja.8	0.670608
sma.284	sja.8	0.681155
sma.480	sja.8	0.678486
sma.481	sja.8	0.630654
sma.309	sja.8	0.652726
sma.671	sja.8	0.634198
sma.674	sja.8	0.627528
sma.69	sja.8	0.63479
sma.104	sja.8	0.647167
sma.712	sja.8	0.641848
sma.417	sja.8	0.650761
sma.502	sja.8	0.641845
sma.74	sja.8	0.63479
sma.276	sja.8	0.641848
sma.646	sja.8	0.636553
sma.713	sja.8	0.63655
sma.77	sja.8	0.63479
sma.80	sja.8	0.645388
sma.272	sja.8	0.650763
sma.661	sja.8	0.643622
sma.87	sja.8	0.63479
sma.299	sja.8	0.645395
sma.507	sja.8	0.63479
sma.508	sja.8	0.640078
sma.121	sja.8	0.659735
sma.673	sja.8	0.654321
sma.275	sja.8	0.63479
sma.116	sja.8	0.640079
sma.138	sja.8	0.656105
sma.559	sja.8	0.665122
sma.561	sja.8	0.665122
sma.648	sja.8	0.640081
sma.271	sja.8	0.63479
sma.339	sja.8	0.677794
sma.484	sja.8	0.641845
sma.122	sja.8	0.652564
sma.544	sja.8	0.647158
sma.111	sja.8	0.652536
sma.556	sja.8	0.640087
sma.320	sja.8	0.64362
sma.81	sja.8	0.63479
sma.653	sja.8	0.645424
sma.89	sja.8	0.63655
sma.659	sja.8	0.641844
sma.399	sja.8	0.63479
sma.573	sja.8	0.641864
sma.96	sja.8	0.63831
sma.545	sja.8	0.64184
sma.298	sja.8	0.652499
sma.660	sja.8	0.650702
sma.411	sja.8	0.645376
sma.113	sja.8	0.647165
sma.407	sja.8	0.675969
sma.664	sja.8	0.657863
sma.511	sja.8	0.648951
sma.286	sja.8	0.63655
sma.650	sja.8	0.638313
sma.82	sja.8	0.650677
sma.500	sja.8	0.688727
sma.117	sja.8	0.655975
sma.133	sja.8	0.652354
sma.496	sja.8	0.650657
sma.750	sja.8	0.650677
sma.279	sja.8	0.654244
sma.677	sja.8	0.663333
sma.550	sja.8	0.63832
sma.656	sja.8	0.645377
sma.99	sja.8	0.674272
sma.292	sja.8	0.668606
sma.283	sja.8	0.636551
sma.485	sja.8	0.641837
sma.711	sja.8	0.645388
sma.394	sja.8	0.638313
sma.102	sja.8	0.640078
sma.103	sja.8	0.643618
sma.392	sja.8	0.63479
sma.85	sja.8	0.661524
sma.487	sja.8	0.643633
sma.494	sja.8	0.640085
sma.403	sja.8	0.64186
sma.493	sja.8	0.640079
sma.710	sja.8	0.63479
sma.78	sja.8	0.654322
sma.134	sja.8	0.648972
sma.270	sja.8	0.638314
sma.277	sja.8	0.63655
sma.398	sja.8	0.636551
sma.97	sja.8	0.638313
sma.267	sja.8	0.63655
sma.401	sja.8	0.63479
sma.406	sja.8	0.645416
sma.478	sja.8	0.638313
sma.488	sja.8	0.640083
sma.491	sja.8	0.663338
sma.110	sja.8	0.640081
sma.551	sja.8	0.63479
sma.552	sja.8	0.63655
sma.84	sja.8	0.63479
sma.164	sja.8	0.641856
sma.404	sja.8	0.657984
sma.405	sja.8	0.674534
sma.73	sja.8	0.63479
sma.100	sja.8	0.65077
sma.101	sja.8	0.63655
sma.708	sja.8	0.63655
sma.266	sja.8	0.640084
sma.555	sja.8	0.643631
sma.91	sja.8	0.65847
sma.130	sja.8	0.665394
sma.300	sja.8	0.652714
sma.336	sja.8	0.666933
sma.668	sja.8	0.650267
sma.334	sja.8	0.650442
sma.314	sja.8	0.650888
sma.302	sja.8	0.638497
sma.409	sja.8	0.613053
sma.316	sja.8	0.657129
sma.86	sja.8	0.651191
sma.669	sja.8	0.64528
sma.666	sja.8	0.643506
sma.717	sja.8	0.639772
sma.141	sja.8	0.63625
sma.565	sja.8	0.642781
sma.747	sja.8	0.664564
sma.748	sja.8	0.65406
sma.754	sja.8	0.651639
sma.321	sja.8	0.654589
sma.514	sja.8	0.6323
sma.516	sja.8	0.661078
sma.679	sja.8	0.609188
sma.109	sja.8	0.642572
sma.108	sja.8	0.610861
sma.419	sja.8	0.628676
sma.306	sja.8	0.616088
sma.119	sja.8	0.650984
sma.139	sja.8	0.63619
sma.317	sja.8	0.626984
sma.124	sja.8	0.633578
sma.152	sja.8	0.664198
sma.408	sja.8	0.616107
sma.325	sja.8	0.660844
sma.574	sja.8	0.626997
sma.311	sja.8	0.610565
sma.131	sja.8	0.639783
sma.132	sja.8	0.63997
sma.315	sja.8	0.622745
sma.293	sja.8	0.639158
sma.307	sja.8	0.64114
sma.564	sja.8	0.630167
sma.1	sja.10	0.442972
sma.195	sja.10	0.497179
sma.3	sja.10	0.485987
sma.353	sja.10	0.496576
sma.724	sja.10	0.491237
sma.378	sja.10	0.489135
sma.682	sja.10	0.489837
sma.694	sja.10	0.512569
sma.577	sja.10	0.481492
sma.197	sja.10	0.497125
sma.590	sja.10	0.475106
sma.596	sja.10	0.461964
sma.354	sja.10	0.499513
sma.728	sja.10	0.48955
sma.699	sja.10	0.484116
sma.436	sja.10	0.483992
sma.23	sja.10	0.504638
sma.359	sja.10	0.483934
sma.13	sja.10	0.488284
sma.28	sja.10	0.47888
sma.531	sja.10	0.470141
sma.533	sja.10	0.482876
sma.729	sja.10	0.486198
sma.346	sja.10	0.470266
sma.365	sja.10	0.477534
sma.379	sja.10	0.499369
sma.581	sja.10	0.468423
sma.683	sja.10	0.468435
sma.169	sja.10	0.466644
sma.171	sja.10	0.473845
sma.357	sja.10	0.516004
sma.690	sja.10	0.482934
sma.527	sja.10	0.480486
sma.180	sja.10	0.482504
sma.437	sja.10	0.487138
sma.6	sja.10	0.479682
sma.19	sja.10	0.477791
sma.186	sja.10	0.488609
sma.209	sja.10	0.505461
sma.383	sja.10	0.474335
sma.44	sja.10	0.475974
sma.448	sja.10	0.494116
sma.594	sja.10	0.491655
sma.631	sja.10	0.513617
sma.451	sja.10	0.494948
sma.582	sja.10	0.490813
sma.698	sja.10	0.502909
sma.211	sja.10	0.494351
sma.212	sja.10	0.49435
sma.607	sja.10	0.479762
sma.10	sja.10	0.483368
sma.20	sja.10	0.491186
sma.54	sja.10	0.477783
sma.14	sja.10	0.485403
sma.542	sja.10	0.476171
sma.360	sja.10	0.487318
sma.178	sja.10	0.47971
sma.368	sja.10	0.485079
sma.188	sja.10	0.481489
sma.193	sja.10	0.499882
sma.438	sja.10	0.465328
sma.184	sja.10	0.472532
sma.16	sja.10	0.476322
sma.53	sja.10	0.500513
sma.692	sja.10	0.515224
sma.350	sja.10	0.499985
sma.534	sja.10	0.487142
sma.18	sja.10	0.47875
sma.245	sja.10	0.511168
sma.693	sja.10	0.485521
sma.31	sja.10	0.493919
sma.203	sja.10	0.492392
sma.231	sja.10	0.49415
sma.25	sja.10	0.510459
sma.206	sja.10	0.470307
sma.586	sja.10	0.483245
sma.592	sja.10	0.475355
sma.200	sja.10	0.467287
sma.26	sja.10	0.463283
sma.382	sja.10	0.490317
sma.760	sja.10	0.480069
sma.67	sja.10	0.637851
sma.68	sja.10	0.666727
sma.259	sja.10	0.666727
sma.477	sja.10	0.664967
sma.743	sja.10	0.688091
sma.746	sja.10	0.688056
sma.745	sja.10	0.68272
sma.261	sja.10	0.666727
sma.483	sja.10	0.680914
sma.264	sja.10	0.668497
sma.280	sja.10	0.675578
sma.744	sja.10	0.673804
sma.75	sja.10	0.679151
sma.79	sja.10	0.67229
sma.643	sja.10	0.670527
sma.268	sja.10	0.673801
sma.94	sja.10	0.680939
sma.88	sja.10	0.684499
sma.651	sja.10	0.675594
sma.652	sja.10	0.668494
sma.486	sja.10	0.688149
sma.644	sja.10	0.675359
sma.262	sja.10	0.668839
sma.284	sja.10	0.679386
sma.480	sja.10	0.676717
sma.481	sja.10	0.628885
sma.309	sja.10	0.650957
sma.671	sja.10	0.632429
sma.674	sja.10	0.625759
sma.69	sja.10	0.633021
sma.104	sja.10	0.645398
sma.712	sja.10	0.640079
sma.417	sja.10	0.648992
sma.502	sja.10	0.640076
sma.74	sja.10	0.633021
sma.276	sja.10	0.640079
sma.646	sja.10	0.634784
sma.713	sja.10	0.634781
sma.77	sja.10	0.633021
sma.80	sja.10	0.643619
sma.272	sja.10	0.648994
sma.661	sja.10	0.641853
sma.87	sja.10	0.633021
sma.299	sja.10	0.643626
sma.507	sja.10	0.633021
sma.508	sja.10	0.638309
sma.121	sja.10	0.657966
sma.673	sja.10	0.652552
sma.275	sja.10	0.633021
sma.116	sja.10	0.63831
sma.138	sja.10	0.654336
sma.559	sja.10	0.663353
sma.561	sja.10	0.663353
sma.648	sja.10	0.638312
sma.271	sja.10	0.633021
sma.339	sja.10	0.676025
sma.484	sja.10	0.640076
sma.122	sja.10	0.650795
sma.544	sja.10	0.645389
sma.111	sja.10	0.650767
sma.556	sja.10	0.638318
sma.320	sja.10	0.641851
sma.81	sja.10	0.633021
sma.653	sja.10	0.643655
sma.89	sja.10	0.634781
sma.659	sja.10	0.640075
sma.399	sja.10	0.633021
sma.573	sja.10	0.640095
sma.96	sja.10	0.636541
sma.545	sja.10	0.640071
sma.298	sja.10	0.65073
sma.660	sja.10	0.648933
sma.411	sja.10	0.643607
sma.113	sja.10	0.645396
sma.407	sja.10	0.6742
sma.664	sja.10	0.656094
sma.511	sja.10	0.647182
sma.286	sja.10	0.634781
sma.650	sja.10	0.636544
sma.82	sja.10	0.648908
sma.500	sja.10	0.686958
sma.117	sja.10	0.654206
sma.133	sja.10	0.650585
sma.496	sja.10	0.648888
sma.750	sja.10	0.648908
sma.279	sja.10	0.652475
sma.677	sja.10	0.661564
sma.550	sja.10	0.636551
sma.656	sja.10	0.643608
sma.99	sja.10	0.672503
sma.292	sja.10	0.666837
sma.283	sja.10	0.634782
sma.485	sja.10	0.640068
sma.711	sja.10	0.643619
sma.394	sja.10	0.636544
sma.102	sja.10	0.638309
sma.103	sja.10	0.641849
sma.392	sja.10	0.633021
sma.85	sja.10	0.659755
sma.487	sja.10	0.641864
sma.494	sja.10	0.638316
sma.403	sja.10	0.640091
sma.493	sja.10	0.63831
sma.710	sja.10	0.633021
sma.78	sja.10	0.652553
sma.134	sja.10	0.647203
sma.270	sja.10	0.636545
sma.277	sja.10	0.634781
sma.398	sja.10	0.634782
sma.97	sja.10	0.636544
sma.267	sja.10	0.634781
sma.401	sja.10	0.633021
sma.406	sja.10	0.643647
sma.478	sja.10	0.636544
sma.488	sja.10	0.638314
sma.491	sja.10	0.661569
sma.110	sja.10	0.638312
sma.551	sja.10	0.633021
sma.552	sja.10	0.634781
sma.84	sja.10	0.633021
sma.164	sja.10	0.640087
sma.404	sja.10	0.656215
sma.405	sja.10	0.672765
sma.73	sja.10	0.633021
sma.100	sja.10	0.649001
sma.101	sja.10	0.634781
sma.708	sja.10	0.634781
sma.266	sja.10	0.638315
sma.555	sja.10	0.641862
sma.91	sja.10	0.656701
sma.130	sja.10	0.663625
sma.300	sja.10	0.650945
sma.336	sja.10	0.665164
sma.668	sja.10	0.648498
sma.334	sja.10	0.648673
sma.314	sja.10	0.649119
sma.302	sja.10	0.636728
sma.409	sja.10	0.611284
sma.316	sja.10	0.65536
sma.86	sja.10	0.649422
sma.669	sja.10	0.643511
sma.666	sja.10	0.641737
sma.717	sja.10	0.638003
sma.141	sja.10	0.634481
sma.565	sja.10	0.641012
sma.747	sja.10	0.662795
sma.748	sja.10	0.652291
sma.754	sja.10	0.64987
sma.321	sja.10	0.65282
sma.514	sja.10	0.630531
sma.516	sja.10	0.659309
sma.679	sja.10	0.607419
sma.109	sja.10	0.640803
sma.108	sja.10	0.609092
sma.419	sja.10	0.626907
sma.306	sja.10	0.614319
sma.119	sja.10	0.649215
sma.139	sja.10	0.634421
sma.317	sja.10	0.625215
sma.124	sja.10	0.631809
sma.152	sja.10	0.662429
sma.408	sja.10	0.614338
sma.325	sja.10	0.659075
sma.574	sja.10	0.625228
sma.311	sja.10	0.608796
sma.131	sja.10	0.638014
sma.132	sja.10	0.638201
sma.315	sja.10	0.620976
sma.293	sja.10	0.637389
sma.307	sja.10	0.639371
sma.564	sja.10	0.628398
sma.1	sja.108	0.444741
sma.195	sja.108	0.498948
sma.3	sja.108	0.487756
sma.353	sja.108	0.498345
sma.724	sja.108	0.493006
sma.378	sja.108	0.490904
sma.682	sja.108	0.491606
sma.694	sja.108	0.514338
sma.577	sja.108	0.483261
sma.197	sja.108	0.498894
sma.590	sja.108	0.476875
sma.596	sja.108	0.463733
sma.354	sja.108	0.501282
sma.728	sja.108	0.491319
sma.699	sja.108	0.485885
sma.436	sja.108	0.485761
sma.23	sja.108	0.506407
sma.359	sja.108	0.485703
sma.13	sja.108	0.490053
sma.28	sja.108	0.480649
sma.531	sja.108	0.47191
sma.533	sja.108	0.484645
sma.729	sja.108	0.487967
sma.346	sja.108	0.472035
sma.365	sja.108	0.479303
sma.379	sja.108	0.501138
sma.581	sja.108	0.470192
sma.683	sja.108	0.470204
sma.169	sja.108	0.468413
sma.171	sja.108	0.475614
sma.357	sja.108	0.517773
sma.690	sja.108	0.484703
sma.527	sja.108	0.482255
sma.180	sja.108	0.484273
sma.437	sja.108	0.488907
sma.6	sja.108	0.481451
sma.19	sja.108	0.47956
sma.186	sja.108	0.490378
sma.209	sja.108	0.50723
sma.383	sja.108	0.476104
sma.44	sja.108	0.477743
sma.448	sja.108	0.495885
sma.594	sja.108	0.493424
sma.631	sja.108	0.515386
sma.451	sja.108	0.496717
sma.582	sja.108	0.492582
sma.698	sja.108	0.504678
sma.211	sja.108	0.49612
sma.212	sja.108	0.496119
sma.607	sja.108	0.481531
sma.10	sja.108	0.485137
sma.20	sja.108	0.492955
sma.54	sja.108	0.479552
sma.14	sja.108	0.487172
sma.542	sja.108	0.47794
sma.360	sja.108	0.489087
sma.178	sja.108	0.481479
sma.368	sja.108	0.486848
sma.188	sja.108	0.483258
sma.193	sja.108	0.501651
sma.438	sja.108	0.467097
sma.184	sja.108	0.474301
sma.16	sja.108	0.478091
sma.53	sja.108	0.502282
sma.692	sja.108	0.516993
sma.350	sja.108	0.501754
sma.534	sja.108	0.488911
sma.18	sja.108	0.480519
sma.245	sja.108	0.512937
sma.693	sja.108	0.48729
sma.31	sja.108	0.495688
sma.203	sja.108	0.494161
sma.231	sja.108	0.495919
sma.25	sja.108	0.512228
sma.206	sja.108	0.472076
sma.586	sja.108	0.485014
sma.592	sja.108	0.477124
sma.200	sja.108	0.469056
sma.26	sja.108	0.465052
sma.382	sja.108	0.492086
sma.760	sja.108	0.481838
sma.67	sja.108	0.63962
sma.68	sja.108	0.668496
sma.259	sja.108	0.668496
sma.477	sja.108	0.666736
sma.743	sja.108	0.68986
sma.746	sja.108	0.689825
sma.745	sja.108	0.684489
sma.261	sja.108	0.668496
sma.483	sja.108	0.682683
sma.264	sja.108	0.670266
sma.280	sja.108	0.677347
sma.744	sja.108	0.675573
sma.75	sja.108	0.68092
sma.79	sja.108	0.674059
sma.643	sja.108	0.672296
sma.268	sja.108	0.67557
sma.94	sja.108	0.682708
sma.88	sja.108	0.686268
sma.651	sja.108	0.677363
sma.652	sja.108	0.670263
sma.486	sja.108	0.689918
sma.644	sja.108	0.677128
sma.262	sja.108	0.670608
sma.284	sja.108	0.681155
sma.480	sja.108	0.678486
sma.481	sja.108	0.630654
sma.309	sja.108	0.652726
sma.671	sja.108	0.634198
sma.674	sja.108	0.627528
sma.69	sja.108	0.63479
sma.104	sja.108	0.647167
sma.712	sja.108	0.641848
sma.417	sja.108	0.650761
sma.502	sja.108	0.641845
sma.74	sja.108	0.63479
sma.276	sja.108	0.641848
sma.646	sja.108	0.636553
sma.713	sja.108	0.63655
sma.77	sja.108	0.63479
sma.80	sja.108	0.645388
sma.272	sja.108	0.650763
sma.661	sja.108	0.643622
sma.87	sja.108	0.63479
sma.299	sja.108	0.645395
sma.507	sja.108	0.63479
sma.508	sja.108	0.640078
sma.121	sja.108	0.659735
sma.673	sja.108	0.654321
sma.275	sja.108	0.63479
sma.116	sja.108	0.640079
sma.138	sja.108	0.656105
sma.559	sja.108	0.665122
sma.561	sja.108	0.665122
sma.648	sja.108	0.640081
sma.271	sja.108	0.63479
sma.339	sja.108	0.677794
sma.484	sja.108	0.641845
sma.122	sja.108	0.652564
sma.544	sja.108	0.647158
sma.111	sja.108	0.652536
sma.556	sja.108	0.640087
sma.320	sja.108	0.64362
sma.81	sja.108	0.63479
sma.653	sja.108	0.645424
sma.89	sja.108	0.63655
sma.659	sja.108	0.641844
sma.399	sja.108	0.63479
sma.573	sja.108	0.641864
sma.96	sja.108	0.63831
sma.545	sja.108	0.64184
sma.298	sja.108	0.652499
sma.660	sja.108	0.650702
sma.411	sja.108	0.645376
sma.113	sja.108	0.647165
sma.407	sja.108	0.675969
sma.664	sja.108	0.657863
sma.511	sja.108	0.648951
sma.286	sja.108	0.63655
sma.650	sja.108	0.638313
sma.82	sja.108	0.650677
sma.500	sja.108	0.688727
sma.117	sja.108	0.655975
sma.133	sja.108	0.652354
sma.496	sja.108	0.650657
sma.750	sja.108	0.650677
sma.279	sja.108	0.654244
sma.677	sja.108	0.663333
sma.550	sja.108	0.63832
sma.656	sja.108	0.645377
sma.99	sja.108	0.674272
sma.292	sja.108	0.668606
sma.283	sja.108	0.636551
sma.485	sja.108	0.641837
sma.711	sja.108	0.645388
sma.394	sja.108	0.638313
sma.102	sja.108	0.640078
sma.103	sja.108	0.643618
sma.392	sja.108	0.63479
sma.85	sja.108	0.661524
sma.487	sja.108	0.643633
sma.494	sja.108	0.640085
sma.403	sja.108	0.64186
sma.493	sja.108	0.640079
sma.710	sja.108	0.63479
sma.78	sja.108	0.654322
sma.134	sja.108	0.648972
sma.270	sja.108	0.638314
sma.277	sja.108	0.63655
sma.398	sja.108	0.636551
sma.97	sja.108	0.638313
sma.267	sja.108	0.63655
sma.401	sja.108	0.63479
sma.406	sja.108	0.645416
sma.478	sja.108	0.638313
sma.488	sja.108	0.640083
sma.491	sja.108	0.663338
sma.110	sja.108	0.640081
sma.551	sja.108	0.63479
sma.552	sja.108	0.63655
sma.84	sja.108	0.63479
sma.164	sja.108	0.641856
sma.404	sja.108	0.657984
sma.405	sja.108	0.674534
sma.73	sja.108	0.63479
sma.100	sja.108	0.65077
sma.101	sja.108	0.63655
sma.708	sja.108	0.63655
sma.266	sja.108	0.640084
sma.555	sja.108	0.643631
sma.91	sja.108	0.65847
sma.130	sja.108	0.665394
sma.300	sja.108	0.652714
sma.336	sja.108	0.666933
sma.668	sja.108	0.650267
sma.334	sja.108	0.650442
sma.314	sja.108	0.650888
sma.302	sja.108	0.638497
sma.409	sja.108	0.613053
sma.316	sja.108	0.657129
sma.86	sja.108	0.651191
sma.669	sja.108	0.64528
sma.666	sja.108	0.643506
sma.717	sja.108	0.639772
sma.141	sja.108	0.63625
sma.565	sja.108	0.642781
sma.747	sja.108	0.664564
sma.748	sja.108	0.65406
sma.754	sja.108	0.651639
sma.321	sja.108	0.654589
sma.514	sja.108	0.6323
sma.516	sja.108	0.661078
sma.679	sja.108	0.609188
sma.109	sja.108	0.642572
[truncated: 78,901 more rows]
[truncated: 2 more columns]

## Sheet: Cophenetic dS matrix
Supplementary Table
Cophenetic dS distance matrix estimated on the sr3 rvt domain sequences. The dS estimation was done using codeml.
	sja.2	sja.4	sja.145	sja.187	sja.210	sja.8	sja.10	sja.108	sja.175	sja.131	sja.146	sja.17	sja.50	sja.273	sja.115	sja.141	sja.155	sja.223	sja.150	sja.7	sja.22	sja.159	sja.222	sja.262	sja.9	sja.20	sja.106	sja.211	sja.107	sja.143	sja.233	sja.216	sja.236	sja.75	sja.100	sja.82	sja.270	sja.109	sja.112	sja.148	sja.162	sma.1	sma.195	sma.3	sma.353	sma.724	sma.378	sma.682	sma.694
sja.2	0	0.021308	0.021312	0.030171	0.024859	0.030207	0.028438	0.030207	0.03024	0.017758	0.023082	0.024874	0.033822	0.03022	0.042768	0.026621	0.023078	0.030238	0.02308	0.03203	0.041071	0.041225	0.044749	0.037423	0.033735	0.040898	0.035502	0.035501	0.031954	0.02841	0.035513	0.035529	0.039111	0.077252	0.077253	0.091231	0.097621	0.099814	0.091164	0.102371	0.109167	0.43943	0.493637	0.482445	0.493034	0.487695	0.485593	0.486295	0.509027
sja.4	0.021308	0	0.010644	0.019503	0.014191	0.019539	0.01777	0.019539	0.019572	0.00709	0.012414	0.014206	0.023154	0.019552	0.0321	0.015953	0.01241	0.01957	0.012412	0.021362	0.030403	0.030557	0.037621	0.030295	0.030147	0.03731	0.031914	0.031913	0.028366	0.024822	0.031925	0.031941	0.035523	0.073664	0.073665	0.087643	0.094033	0.096226	0.087576	0.098783	0.105579	0.435842	0.490049	0.478857	0.489446	0.484107	0.482005	0.482707	0.505439
sja.145	0.021312	0.010644	0	0.019507	0.014195	0.019543	0.017774	0.019543	0.019576	0.007094	0.012418	0.01421	0.023158	0.019556	0.032104	0.015957	0.012414	0.019574	0.012416	0.021366	0.030407	0.030561	0.037625	0.030299	0.030151	0.037314	0.031918	0.031917	0.02837	0.024826	0.031929	0.031945	0.035527	0.073668	0.073669	0.087647	0.094037	0.09623	0.08758	0.098787	0.105583	0.435846	0.490053	0.478861	0.48945	0.484111	0.482009	0.482711	0.505443
sja.187	0.030171	0.019503	0.019507	0	0.00887	0.028402	0.026633	0.028402	0.028435	0.015953	0.021277	0.023069	0.032017	0.028415	0.040963	0.024816	0.021273	0.028433	0.021275	0.030225	0.039266	0.03942	0.046484	0.039158	0.03901	0.046173	0.040777	0.040776	0.037229	0.033685	0.040788	0.040804	0.044386	0.082527	0.082528	0.096506	0.102896	0.105089	0.096439	0.107646	0.114442	0.444705	0.498912	0.48772	0.498309	0.49297	0.490868	0.49157	0.514302
sja.210	0.024859	0.014191	0.014195	0.00887	0	0.02309	0.021321	0.02309	0.023123	0.010641	0.015965	0.017757	0.026705	0.023103	0.035651	0.019504	0.015961	0.023121	0.015963	0.024913	0.033954	0.034108	0.041172	0.033846	0.033698	0.040861	0.035465	0.035464	0.031917	0.028373	0.035476	0.035492	0.039074	0.077215	0.077216	0.091194	0.097584	0.099777	0.091127	0.102334	0.10913	0.439393	0.4936	0.482408	0.492997	0.487658	0.485556	0.486258	0.50899
sja.8	0.030207	0.019539	0.019543	0.028402	0.02309	0	0.001769	0.003538	0.021419	0.015989	0.021313	0.023105	0.032053	0.028451	0.040999	0.024852	0.021309	0.028469	0.021311	0.030261	0.039302	0.039456	0.04652	0.039194	0.039046	0.046209	0.040813	0.040812	0.037265	0.033721	0.040824	0.04084	0.044422	0.082563	0.082564	0.096542	0.102932	0.105125	0.096475	0.107682	0.114478	0.444741	0.498948	0.487756	0.498345	0.493006	0.490904	0.491606	0.514338
sja.10	0.028438	0.01777	0.017774	0.026633	0.021321	0.001769	0	0.001769	0.01965	0.01422	0.019544	0.021336	0.030284	0.026682	0.03923	0.023083	0.01954	0.0267	0.019542	0.028492	0.037533	0.037687	0.044751	0.037425	0.037277	0.04444	0.039044	0.039043	0.035496	0.031952	0.039055	0.039071	0.042653	0.080794	0.080795	0.094773	0.101163	0.103356	0.094706	0.105913	0.112709	0.442972	0.497179	0.485987	0.496576	0.491237	0.489135	0.489837	0.512569
sja.108	0.030207	0.019539	0.019543	0.028402	0.02309	0.003538	0.001769	0	0.021419	0.015989	0.021313	0.023105	0.032053	0.028451	0.040999	0.024852	0.021309	0.028469	0.021311	0.030261	0.039302	0.039456	0.04652	0.039194	0.039046	0.046209	0.040813	0.040812	0.037265	0.033721	0.040824	0.04084	0.044422	0.082563	0.082564	0.096542	0.102932	0.105125	0.096475	0.107682	0.114478	0.444741	0.498948	0.487756	0.498345	0.493006	0.490904	0.491606	0.514338
sja.175	0.03024	0.019572	0.019576	0.028435	0.023123	0.021419	0.01965	0.021419	0	0.016022	0.021346	0.023138	0.032086	0.028484	0.041032	0.024885	0.021342	0.028502	0.021344	0.030294	0.039335	0.039489	0.046553	0.039227	0.039079	0.046242	0.040846	0.040845	0.037298	0.033754	0.040857	0.040873	0.044455	0.082596	0.082597	0.096575	0.102965	0.105158	0.096508	0.107715	0.114511	0.444774	0.498981	0.487789	0.498378	0.493039	0.490937	0.491639	0.514371
sja.131	0.017758	0.00709	0.007094	0.015953	0.010641	0.015989	0.01422	0.015989	0.016022	0	0.005324	0.010656	0.019604	0.016002	0.02855	0.012403	0.00886	0.01602	0.008862	0.017812	0.026853	0.027007	0.034071	0.026745	0.026597	0.03376	0.028364	0.028363	0.024816	0.021272	0.028375	0.028391	0.031973	0.070114	0.070115	0.084093	0.090483	0.092676	0.084026	0.095233	0.102029	0.432292	0.486499	0.475307	0.485896	0.480557	0.478455	0.479157	0.501889
sja.146	0.023082	0.012414	0.012418	0.021277	0.015965	0.021313	0.019544	0.021313	0.021346	0.005324	0	0.01598	0.024928	0.021326	0.033874	0.017727	0.014184	0.021344	0.014186	0.023136	0.032177	0.032331	0.039395	0.032069	0.031921	0.039084	0.033688	0.033687	0.03014	0.026596	0.033699	0.033715	0.037297	0.075438	0.075439	0.089417	0.095807	0.098	0.08935	0.100557	0.107353	0.437616	0.491823	0.480631	0.49122	0.485881	0.483779	0.484481	0.507213
sja.17	0.024874	0.014206	0.01421	0.023069	0.017757	0.023105	0.021336	0.023105	0.023138	0.010656	0.01598	0	0.02672	0.023118	0.035666	0.019519	0.015976	0.023136	0.015978	0.024928	0.033969	0.034123	0.041187	0.033861	0.033713	0.040876	0.03548	0.035479	0.031932	0.028388	0.035491	0.035507	0.039089	0.07723	0.077231	0.091209	0.097599	0.099792	0.091142	0.102349	0.109145	0.439408	0.493615	0.482423	0.493012	0.487673	0.485571	0.486273	0.509005
sja.50	0.033822	0.023154	0.023158	0.032017	0.026705	0.032053	0.030284	0.032053	0.032086	0.019604	0.024928	0.02672	0	0.028572	0.044614	0.028467	0.024924	0.032084	0.024926	0.033876	0.042917	0.043071	0.050135	0.042809	0.042661	0.049824	0.044428	0.044427	0.04088	0.037336	0.044439	0.044455	0.048037	0.086178	0.086179	0.100157	0.106547	0.10874	0.10009	0.111297	0.118093	0.448356	0.502563	0.491371	0.50196	0.496621	0.494519	0.495221	0.517953
sja.273	0.03022	0.019552	0.019556	0.028415	0.023103	0.028451	0.026682	0.028451	0.028484	0.016002	0.021326	0.023118	0.028572	0	0.041012	0.024865	0.021322	0.028482	0.021324	0.030274	0.039315	0.039469	0.046533	0.039207	0.039059	0.046222	0.040826	0.040825	0.037278	0.033734	0.040837	0.040853	0.044435	0.082576	0.082577	0.096555	0.102945	0.105138	0.096488	0.107695	0.114491	0.444754	0.498961	0.487769	0.498358	0.493019	0.490917	0.491619	0.514351
sja.115	0.042768	0.0321	0.032104	0.040963	0.035651	0.040999	0.03923	0.040999	0.041032	0.02855	0.033874	0.035666	0.044614	0.041012	0	0.030325	0.026782	0.037488	0.033872	0.042822	0.051863	0.052017	0.059081	0.051755	0.051607	0.05877	0.053374	0.053373	0.049826	0.046282	0.053385	0.053401	0.056983	0.095124	0.095125	0.109103	0.115493	0.117686	0.109036	0.120243	0.127039	0.457302	0.511509	0.500317	0.510906	0.505567	0.503465	0.504167	0.526899
sja.141	0.026621	0.015953	0.015957	0.024816	0.019504	0.024852	0.023083	0.024852	0.024885	0.012403	0.017727	0.019519	0.028467	0.024865	0.030325	0	0.003543	0.021341	0.017725	0.026675	0.035716	0.03587	0.042934	0.035608	0.03546	0.042623	0.037227	0.037226	0.033679	0.030135	0.037238	0.037254	0.040836	0.078977	0.078978	0.092956	0.099346	0.101539	0.092889	0.104096	0.110892	0.441155	0.495362	0.48417	0.494759	0.48942	0.487318	0.48802	0.510752
sja.155	0.023078	0.01241	0.012414	0.021273	0.015961	0.021309	0.01954	0.021309	0.021342	0.00886	0.014184	0.015976	0.024924	0.021322	0.026782	0.003543	0	0.017798	0.014182	0.023132	0.032173	0.032327	0.039391	0.032065	0.031917	0.03908	0.033684	0.033683	0.030136	0.026592	0.033695	0.033711	0.037293	0.075434	0.075435	0.089413	0.095803	0.097996	0.089346	0.100553	0.107349	0.437612	0.491819	0.480627	0.491216	0.485877	0.483775	0.484477	0.507209
sja.223	0.030238	0.01957	0.019574	0.028433	0.023121	0.028469	0.0267	0.028469	0.028502	0.01602	0.021344	0.023136	0.032084	0.028482	0.037488	0.021341	0.017798	0	0.021342	0.030292	0.039333	0.039487	0.046551	0.039225	0.039077	0.04624	0.040844	0.040843	0.037296	0.033752	0.040855	0.040871	0.044453	0.082594	0.082595	0.096573	0.102963	0.105156	0.096506	0.107713	0.114509	0.444772	0.498979	0.487787	0.498376	0.493037	0.490935	0.491637	0.514369
sja.150	0.02308	0.012412	0.012416	0.021275	0.015963	0.021311	0.019542	0.021311	0.021344	0.008862	0.014186	0.015978	0.024926	0.021324	0.033872	0.017725	0.014182	0.021342	0	0.023134	0.032175	0.032329	0.039393	0.032067	0.031919	0.039082	0.033686	0.033685	0.030138	0.026594	0.033697	0.033713	0.037295	0.075436	0.075437	0.089415	0.095805	0.097998	0.089348	0.100555	0.107351	0.437614	0.491821	0.480629	0.491218	0.485879	0.483777	0.484479	0.507211
sja.7	0.03203	0.021362	0.021366	0.030225	0.024913	0.030261	0.028492	0.030261	0.030294	0.017812	0.023136	0.024928	0.033876	0.030274	0.042822	0.026675	0.023132	0.030292	0.023134	0	0.041125	0.041279	0.048343	0.041017	0.040869	0.048032	0.042636	0.042635	0.039088	0.035544	0.042647	0.042663	0.046245	0.084386	0.084387	0.098365	0.104755	0.106948	0.098298	0.109505	0.116301	0.446564	0.500771	0.489579	0.500168	0.494829	0.492727	0.493429	0.516161
sja.22	0.041071	0.030403	0.030407	0.039266	0.033954	0.039302	0.037533	0.039302	0.039335	0.026853	0.032177	0.033969	0.042917	0.039315	0.051863	0.035716	0.032173	0.039333	0.032175	0.041125	0	0.046626	0.057384	0.050058	0.04991	0.057073	0.051677	0.051676	0.048129	0.044585	0.051688	0.051704	0.055286	0.093427	0.093428	0.107406	0.113796	0.115989	0.107339	0.118546	0.125342	0.455605	0.509812	0.49862	0.509209	0.50387	0.501768	0.50247	0.525202
sja.159	0.041225	0.030557	0.030561	0.03942	0.034108	0.039456	0.037687	0.039456	0.039489	0.027007	0.032331	0.034123	0.043071	0.039469	0.052017	0.03587	0.032327	0.039487	0.032329	0.041279	0.046626	0	0.057538	0.050212	0.050064	0.057227	0.051831	0.05183	0.048283	0.044739	0.051842	0.051858	0.05544	0.093581	0.093582	0.10756	0.11395	0.116143	0.107493	0.1187	0.125496	0.455759	0.509966	0.498774	0.509363	0.504024	0.501922	0.502624	0.525356
sja.222	0.044749	0.037621	0.037625	0.046484	0.041172	0.04652	0.044751	0.04652	0.046553	0.034071	0.039395	0.041187	0.050135	0.046533	0.059081	0.042934	0.039391	0.046551	0.039393	0.048343	0.057384	0.057538	0	0.053736	0.053588	0.060751	0.055355	0.055354	0.051807	0.048263	0.055366	0.055382	0.058964	0.097105	0.097106	0.111084	0.117474	0.119667	0.111017	0.122224	0.12902	0.459283	0.51349	0.502298	0.512887	0.507548	0.505446	0.506148	0.52888
sja.262	0.037423	0.030295	0.030299	0.039158	0.033846	0.039194	0.037425	0.039194	0.039227	0.026745	0.032069	0.033861	0.042809	0.039207	0.051755	0.035608	0.032065	0.039225	0.032067	0.041017	0.050058	0.050212	0.053736	0	0.046262	0.053425	0.048029	0.048028	0.044481	0.040937	0.04804	0.048056	0.051638	0.089779	0.08978	0.103758	0.110148	0.112341	0.103691	0.114898	0.121694	0.451957	0.506164	0.494972	0.505561	0.500222	0.49812	0.498822	0.521554
sja.9	0.033735	0.030147	0.030151	0.03901	0.033698	0.039046	0.037277	0.039046	0.039079	0.026597	0.031921	0.033713	0.042661	0.039059	0.051607	0.03546	0.031917	0.039077	0.031919	0.040869	0.04991	0.050064	0.053588	0.046262	0	0.024899	0.019503	0.019502	0.015955	0.012411	0.019514	0.01953	0.023112	0.064793	0.064794	0.078772	0.085162	0.087355	0.078705	0.089912	0.096708	0.426971	0.481178	0.469986	0.480575	0.475236	0.473134	0.473836	0.496568
sja.20	0.040898	0.03731	0.037314	0.046173	0.040861	0.046209	0.04444	0.046209	0.046242	0.03376	0.039084	0.040876	0.049824	0.046222	0.05877	0.042623	0.03908	0.04624	0.039082	0.048032	0.057073	0.057227	0.060751	0.053425	0.024899	0	0.026666	0.026665	0.023118	0.019574	0.026677	0.026693	0.030275	0.071956	0.071957	0.085935	0.092325	0.094518	0.085868	0.097075	0.103871	0.434134	0.488341	0.477149	0.487738	0.482399	0.480297	0.480999	0.503731
sja.106	0.035502	0.031914	0.031918	0.040777	0.035465	0.040813	0.039044	0.040813	0.040846	0.028364	0.033688	0.03548	0.044428	0.040826	0.053374	0.037227	0.033684	0.040844	0.033686	0.042636	0.051677	0.051831	0.055355	0.048029	0.019503	0.026666	0	0.010635	0.007088	0.010634	0.017737	0.021297	0.024879	0.06656	0.066561	0.080539	0.086929	0.089122	0.080472	0.091679	0.098475	0.428738	0.482945	0.471753	0.482342	0.477003	0.474901	0.475603	0.498335
sja.211	0.035501	0.031913	0.031917	0.040776	0.035464	0.040812	0.039043	0.040812	0.040845	0.028363	0.033687	0.035479	0.044427	0.040825	0.053373	0.037226	0.033683	0.040843	0.033685	0.042635	0.051676	0.05183	0.055354	0.048028	0.019502	0.026665	0.010635	0	0.007087	0.010633	0.017736	0.021296	0.024878	0.066559	0.06656	0.080538	0.086928	0.089121	0.080471	0.091678	0.098474	0.428737	0.482944	0.471752	0.482341	0.477002	0.4749	0.475602	0.498334
sja.107	0.031954	0.028366	0.02837	0.037229	0.031917	0.037265	0.035496	0.037265	0.037298	0.024816	0.03014	0.031932	0.04088	0.037278	0.049826	0.033679	0.030136	0.037296	0.030138	0.039088	0.048129	0.048283	0.051807	0.044481	0.015955	0.023118	0.007088	0.007087	0	0.007086	0.014189	0.017749	0.021331	0.063012	0.063013	0.076991	0.083381	0.085574	0.076924	0.088131	0.094927	0.42519	0.479397	0.468205	0.478794	0.473455	0.471353	0.472055	0.494787
sja.143	0.02841	0.024822	0.024826	0.033685	0.028373	0.033721	0.031952	0.033721	0.033754	0.021272	0.026596	0.028388	0.037336	0.033734	0.046282	0.030135	0.026592	0.033752	0.026594	0.035544	0.044585	0.044739	0.048263	0.040937	0.012411	0.019574	0.010634	0.010633	0.007086	0	0.010645	0.014205	0.017787	0.059468	0.059469	0.073447	0.079837	0.08203	0.07338	0.084587	0.091383	0.421646	0.475853	0.464661	0.47525	0.469911	0.467809	0.468511	0.491243
sja.233	0.035513	0.031925	0.031929	0.040788	0.035476	0.040824	0.039055	0.040824	0.040857	0.028375	0.033699	0.035491	0.044439	0.040837	0.053385	0.037238	0.033695	0.040855	0.033697	0.042647	0.051688	0.051842	0.055366	0.04804	0.019514	0.026677	0.017737	0.017736	0.014189	0.010645	0	0.021308	0.02489	0.066571	0.066572	0.08055	0.08694	0.089133	0.080483	0.09169	0.098486	0.428749	0.482956	0.471764	0.482353	0.477014	0.474912	0.475614	0.498346
sja.216	0.035529	0.031941	0.031945	0.040804	0.035492	0.04084	0.039071	0.04084	0.040873	0.028391	0.033715	0.035507	0.044455	0.040853	0.053401	0.037254	0.033711	0.040871	0.033713	0.042663	0.051704	0.051858	0.055382	0.048056	0.01953	0.026693	0.021297	0.021296	0.017749	0.014205	0.021308	0	0.01782	0.066587	0.066588	0.080566	0.086956	0.089149	0.080499	0.091706	0.098502	0.428765	0.482972	0.47178	0.482369	0.47703	0.474928	0.47563	0.498362
sja.236	0.039111	0.035523	0.035527	0.044386	0.039074	0.044422	0.042653	0.044422	0.044455	0.031973	0.037297	0.039089	0.048037	0.044435	0.056983	0.040836	0.037293	0.044453	0.037295	0.046245	0.055286	0.05544	0.058964	0.051638	0.023112	0.030275	0.024879	0.024878	0.021331	0.017787	0.02489	0.01782	0	0.070169	0.07017	0.084148	0.090538	0.092731	0.084081	0.095288	0.102084	0.432347	0.486554	0.475362	0.485951	0.480612	0.47851	0.479212	0.501944
sja.75	0.077252	0.073664	0.073668	0.082527	0.077215	0.082563	0.080794	0.082563	0.082596	0.070114	0.075438	0.07723	0.086178	0.082576	0.095124	0.078977	0.075434	0.082594	0.075436	0.084386	0.093427	0.093581	0.097105	0.089779	0.064793	0.071956	0.06656	0.066559	0.063012	0.059468	0.066571	0.066587	0.070169	0	0.007097	0.061097	0.067487	0.073308	0.064658	0.075865	0.082661	0.412924	0.467131	0.455939	0.466528	0.461189	0.459087	0.459789	0.482521
sja.100	0.077253	0.073665	0.073669	0.082528	0.077216	0.082564	0.080795	0.082564	0.082597	0.070115	0.075439	0.077231	0.086179	0.082577	0.095125	0.078978	0.075435	0.082595	0.075437	0.084387	0.093428	0.093582	0.097106	0.08978	0.064794	0.071957	0.066561	0.06656	0.063013	0.059469	0.066572	0.066588	0.07017	0.007097	0	0.061098	0.067488	0.073309	0.064659	0.075866	0.082662	0.412925	0.467132	0.45594	0.466529	0.46119	0.459088	0.45979	0.482522
sja.82	0.091231	0.087643	0.087647	0.096506	0.091194	0.096542	0.094773	0.096542	0.096575	0.084093	0.089417	0.091209	0.100157	0.096555	0.109103	0.092956	0.089413	0.096573	0.089415	0.098365	0.107406	0.10756	0.111084	0.103758	0.078772	0.085935	0.080539	0.080538	0.076991	0.073447	0.08055	0.080566	0.084148	0.061097	0.061098	0	0.077786	0.087287	0.078637	0.089844	0.09664	0.426903	0.48111	0.469918	0.480507	0.475168	0.473066	0.473768	0.4965
sja.270	0.097621	0.094033	0.094037	0.102896	0.097584	0.102932	0.101163	0.102932	0.102965	0.090483	0.095807	0.097599	0.106547	0.102945	0.115493	0.099346	0.095803	0.102963	0.095805	0.104755	0.113796	0.11395	0.117474	0.110148	0.085162	0.092325	0.086929	0.086928	0.083381	0.079837	0.08694	0.086956	0.090538	0.067487	0.067488	0.077786	0	0.093677	0.085027	0.096234	0.10303	0.433293	0.4875	0.476308	0.486897	0.481558	0.479456	0.480158	0.50289
sja.109	0.099814	0.096226	0.09623	0.105089	0.099777	0.105125	0.103356	0.105125	0.105158	0.092676	0.098	0.099792	0.10874	0.105138	0.117686	0.101539	0.097996	0.105156	0.097998	0.106948	0.115989	0.116143	0.119667	0.112341	0.087355	0.094518	0.089122	0.089121	0.085574	0.08203	0.089133	0.089149	0.092731	0.073308	0.073309	0.087287	0.093677	0	0.082926	0.094133	0.100929	0.431192	0.485399	0.474207	0.484796	0.479457	0.477355	0.478057	0.500789
sja.112	0.091164	0.087576	0.08758	0.096439	0.091127	0.096475	0.094706	0.096475	0.096508	0.084026	0.08935	0.091142	0.10009	0.096488	0.109036	0.092889	0.089346	0.096506	0.089348	0.098298	0.107339	0.107493	0.111017	0.103691	0.078705	0.085868	0.080472	0.080471	0.076924	0.07338	0.080483	0.080499	0.084081	0.064658	0.064659	0.078637	0.085027	0.082926	0	0.073793	0.080589	0.410852	0.465059	0.453867	0.464456	0.459117	0.457015	0.457717	0.480449
sja.148	0.102371	0.098783	0.098787	0.107646	0.102334	0.107682	0.105913	0.107682	0.107715	0.095233	0.100557	0.102349	0.111297	0.107695	0.120243	0.104096	0.100553	0.107713	0.100555	0.109505	0.118546	0.1187	0.122224	0.114898	0.089912	0.097075	0.091679	0.091678	0.088131	0.084587	0.09169	0.091706	0.095288	0.075865	0.075866	0.089844	0.096234	0.094133	0.073793	0	0.085936	0.416199	0.470406	0.459214	0.469803	0.464464	0.462362	0.463064	0.485796
sja.162	0.109167	0.105579	0.105583	0.114442	0.10913	0.114478	0.112709	0.114478	0.114511	0.102029	0.107353	0.109145	0.118093	0.114491	0.127039	0.110892	0.107349	0.114509	0.107351	0.116301	0.125342	0.125496	0.12902	0.121694	0.096708	0.103871	0.098475	0.098474	0.094927	0.091383	0.098486	0.098502	0.102084	0.082661	0.082662	0.09664	0.10303	0.100929	0.080589	0.085936	0	0.419191	0.473398	0.462206	0.472795	0.467456	0.465354	0.466056	0.488788
sma.1	0.43943	0.435842	0.435846	0.444705	0.439393	0.444741	0.442972	0.444741	0.444774	0.432292	0.437616	0.439408	0.448356	0.444754	0.457302	0.441155	0.437612	0.444772	0.437614	0.446564	0.455605	0.455759	0.459283	0.451957	0.426971	0.434134	0.428738	0.428737	0.42519	0.421646	0.428749	0.428765	0.432347	0.412924	0.412925	0.426903	0.433293	0.431192	0.410852	0.416199	0.419191	0	0.054207	0.043015	0.053604	0.048265	0.046163	0.046865	0.069597
sma.195	0.493637	0.490049	0.490053	0.498912	0.4936	0.498948	0.497179	0.498948	0.498981	0.486499	0.491823	0.493615	0.502563	0.498961	0.511509	0.495362	0.491819	0.498979	0.491821	0.500771	0.509812	0.509966	0.51349	0.506164	0.481178	0.488341	0.482945	0.482944	0.479397	0.475853	0.482956	0.482972	0.486554	0.467131	0.467132	0.48111	0.4875	0.485399	0.465059	0.470406	0.473398	0.054207	0	0.097222	0.107811	0.102472	0.10037	0.101072	0.123804
sma.3	0.482445	0.478857	0.478861	0.48772	0.482408	0.487756	0.485987	0.487756	0.487789	0.475307	0.480631	0.482423	0.491371	0.487769	0.500317	0.48417	0.480627	0.487787	0.480629	0.489579	0.49862	0.498774	0.502298	0.494972	0.469986	0.477149	0.471753	0.471752	0.468205	0.464661	0.471764	0.47178	0.475362	0.455939	0.45594	0.469918	0.476308	0.474207	0.453867	0.459214	0.462206	0.043015	0.097222	0	0.024815	0.019476	0.068548	0.06925	0.091982
sma.353	0.493034	0.489446	0.48945	0.498309	0.492997	0.498345	0.496576	0.498345	0.498378	0.485896	0.49122	0.493012	0.50196	0.498358	0.510906	0.494759	0.491216	0.498376	0.491218	0.500168	0.509209	0.509363	0.512887	0.505561	0.480575	0.487738	0.482342	0.482341	0.478794	0.47525	0.482353	0.482369	0.485951	0.466528	0.466529	0.480507	0.486897	0.484796	0.464456	0.469803	0.472795	0.053604	0.107811	0.024815	0	0.019507	0.079137	0.079839	0.102571
sma.724	0.487695	0.484107	0.484111	0.49297	0.487658	0.493006	0.491237	0.493006	0.493039	0.480557	0.485881	0.487673	0.496621	0.493019	0.505567	0.48942	0.485877	0.493037	0.485879	0.494829	0.50387	0.504024	0.507548	0.500222	0.475236	0.482399	0.477003	0.477002	0.473455	0.469911	0.477014	0.47703	0.480612	0.461189	0.46119	0.475168	0.481558	0.479457	0.459117	0.464464	0.467456	0.048265	0.102472	0.019476	0.019507	0	0.073798	0.0745	0.097232
sma.378	0.485593	0.482005	0.482009	0.490868	0.485556	0.490904	0.489135	0.490904	0.490937	0.478455	0.483779	0.485571	0.494519	0.490917	0.503465	0.487318	0.483775	0.490935	0.483777	0.492727	0.501768	0.501922	0.505446	0.49812	0.473134	0.480297	0.474901	0.4749	0.471353	0.467809	0.474912	0.474928	0.47851	0.459087	0.459088	0.473066	0.479456	0.477355	0.457015	0.462362	0.465354	0.046163	0.10037	0.068548	0.079137	0.073798	0	0.04532	0.068052
sma.682	0.486295	0.482707	0.482711	0.49157	0.486258	0.491606	0.489837	0.491606	0.491639	0.479157	0.484481	0.486273	0.495221	0.491619	0.504167	0.48802	0.484477	0.491637	0.484479	0.493429	0.50247	0.502624	0.506148	0.498822	0.473836	0.480999	0.475603	0.475602	0.472055	0.468511	0.475614	0.47563	0.479212	0.459789	0.45979	0.473768	0.480158	0.478057	0.457717	0.463064	0.466056	0.046865	0.101072	0.06925	0.079839	0.0745	0.04532	0	0.03572
sma.694	0.509027	0.505439	0.505443	0.514302	0.50899	0.514338	0.512569	0.514338	0.514371	0.501889	0.507213	0.509005	0.517953	0.514351	0.526899	0.510752	0.507209	0.514369	0.507211	0.516161	0.525202	0.525356	0.52888	0.521554	0.496568	0.503731	0.498335	0.498334	0.494787	0.491243	0.498346	0.498362	0.501944	0.482521	0.482522	0.4965	0.50289	0.500789	0.480449	0.485796	0.488788	0.069597	0.123804	0.091982	0.102571	0.097232	0.068052	0.03572	0
sma.577	0.47795	0.474362	0.474366	0.483225	0.477913	0.483261	0.481492	0.483261	0.483294	0.470812	0.476136	0.477928	0.486876	0.483274	0.495822	0.479675	0.476132	0.483292	0.476134	0.485084	0.494125	0.494279	0.497803	0.490477	0.465491	0.472654	0.467258	0.467257	0.46371	0.460166	0.467269	0.467285	0.470867	0.451444	0.451445	0.465423	0.471813	0.469712	0.449372	0.454719	0.457711	0.03852	0.092727	0.060905	0.071494	0.066155	0.061051	0.061753	0.084485
sma.197	0.493583	0.489995	0.489999	0.498858	0.493546	0.498894	0.497125	0.498894	0.498927	0.486445	0.491769	0.493561	0.502509	0.498907	0.511455	0.495308	0.491765	0.498925	0.491767	0.500717	0.509758	0.509912	0.513436	0.50611	0.481124	0.488287	0.482891	0.48289	0.479343	0.475799	0.482902	0.482918	0.4865	0.467077	0.467078	0.481056	0.487446	0.485345	0.465005	0.470352	0.473344	0.054153	0.10836	0.088752	0.099341	0.094002	0.0919	0.092602	0.115334
sma.590	0.471564	0.467976	0.46798	0.476839	0.471527	0.476875	0.475106	0.476875	0.476908	0.464426	0.46975	0.471542	0.48049	0.476888	0.489436	0.473289	0.469746	0.476906	0.469748	0.478698	0.487739	0.487893	0.491417	0.484091	0.459105	0.466268	0.460872	0.460871	0.457324	0.45378	0.460883	0.460899	0.464481	0.445058	0.445059	0.459037	0.465427	0.463326	0.442986	0.448333	0.451325	0.032134	0.086341	0.066733	0.077322	0.071983	0.069881	0.070583	0.093315
sma.596	0.458422	0.454834	0.454838	0.463697	0.458385	0.463733	0.461964	0.463733	0.463766	0.451284	0.456608	0.4584	0.467348	0.463746	0.476294	0.460147	0.456604	0.463764	0.456606	0.465556	0.474597	0.474751	0.478275	0.470949	0.445963	0.453126	0.44773	0.447729	0.444182	0.440638	0.447741	0.447757	0.451339	0.431916	0.431917	0.445895	0.452285	0.450184	0.429844	0.435191	0.438183	0.018992	0.073199	0.053591	0.06418	0.058841	0.056739	0.057441	0.080173
sma.354	0.495971	0.492383	0.492387	0.501246	0.495934	0.501282	0.499513	0.501282	0.501315	0.488833	0.494157	0.495949	0.504897	0.501295	0.513843	0.497696	0.494153	0.501313	0.494155	0.503105	0.512146	0.5123	0.515824	0.508498	0.483512	0.490675	0.485279	0.485278	0.481731	0.478187	0.48529	0.485306	0.488888	0.469465	0.469466	0.483444	0.489834	0.487733	0.467393	0.47274	0.475732	0.056541	0.110748	0.092348	0.102937	0.097598	0.095496	0.096198	0.11893
sma.728	0.486008	0.48242	0.482424	0.491283	0.485971	0.491319	0.48955	0.491319	0.491352	0.47887	0.484194	0.485986	0.494934	0.491332	0.50388	0.487733	0.48419	0.49135	0.484192	0.493142	0.502183	0.502337	0.505861	0.498535	0.473549	0.480712	0.475316	0.475315	0.471768	0.468224	0.475327	0.475343	0.478925	0.459502	0.459503	0.473481	0.479871	0.47777	0.45743	0.462777	0.465769	0.046578	0.100785	0.082385	0.092974	0.087635	0.085533	0.086235	0.108967
sma.699	0.480574	0.476986	0.47699	0.485849	0.480537	0.485885	0.484116	0.485885	0.485918	0.473436	0.47876	0.480552	0.4895	0.485898	0.498446	0.482299	0.478756	0.485916	0.478758	0.487708	0.496749	0.496903	0.500427	0.493101	0.468115	0.475278	0.469882	0.469881	0.466334	0.46279	0.469893	0.469909	0.473491	0.454068	0.454069	0.468047	0.474437	0.472336	0.451996	0.457343	0.460335	0.041144	0.095351	0.076951	0.08754	0.082201	0.080099	0.080801	0.103533
sma.436	0.48045	0.476862	0.476866	0.485725	0.480413	0.485761	0.483992	0.485761	0.485794	0.473312	0.478636	0.480428	0.489376	0.485774	0.498322	0.482175	0.478632	0.485792	0.478634	0.487584	0.496625	0.496779	0.500303	0.492977	0.467991	0.475154	0.469758	0.469757	0.46621	0.462666	0.469769	0.469785	0.473367	0.453944	0.453945	0.467923	0.474313	0.472212	0.451872	0.457219	0.460211	0.04102	0.095227	0.076827	0.087416	0.082077	0.079975	0.080677	0.103409
sma.23	0.501096	0.497508	0.497512	0.506371	0.501059	0.506407	0.504638	0.506407	0.50644	0.493958	0.499282	0.501074	0.510022	0.50642	0.518968	0.502821	0.499278	0.506438	0.49928	0.50823	0.517271	0.517425	0.520949	0.513623	0.488637	0.4958	0.490404	0.490403	0.486856	0.483312	0.490415	0.490431	0.494013	0.47459	0.474591	0.488569	0.494959	0.492858	0.472518	0.477865	0.480857	0.061666	0.115873	0.097473	0.108062	0.102723	0.100621	0.101323	0.124055
sma.359	0.480392	0.476804	0.476808	0.485667	0.480355	0.485703	0.483934	0.485703	0.485736	0.473254	0.478578	0.48037	0.489318	0.485716	0.498264	0.482117	0.478574	0.485734	0.478576	0.487526	0.496567	0.496721	0.500245	0.492919	0.467933	0.475096	0.4697	0.469699	0.466152	0.462608	0.469711	0.469727	0.473309	0.453886	0.453887	0.467865	0.474255	0.472154	0.451814	0.457161	0.460153	0.040962	0.095169	0.076769	0.087358	0.082019	0.079917	0.080619	0.103351
sma.13	0.484742	0.481154	0.481158	0.490017	0.484705	0.490053	0.488284	0.490053	0.490086	0.477604	0.482928	0.48472	0.493668	0.490066	0.502614	0.486467	0.482924	0.490084	0.482926	0.491876	0.500917	0.501071	0.504595	0.497269	0.472283	0.479446	0.47405	0.474049	0.470502	0.466958	0.474061	0.474077	0.477659	0.458236	0.458237	0.472215	0.478605	0.476504	0.456164	0.461511	0.464503	0.051846	0.106053	0.094861	0.10545	0.100111	0.098009	0.098711	0.121443
sma.28	0.475338	0.47175	0.471754	0.480613	0.475301	0.480649	0.47888	0.480649	0.480682	0.4682	0.473524	0.475316	0.484264	0.480662	0.49321	0.477063	0.47352	0.48068	0.473522	0.482472	0.491513	0.491667	0.495191	0.487865	0.462879	0.470042	0.464646	0.464645	0.461098	0.457554	0.464657	0.464673	0.468255	0.448832	0.448833	0.462811	0.469201	0.4671	0.44676	0.452107	0.455099	0.042442	0.096649	0.085457	0.096046	0.090707	0.088605	0.089307	0.112039
sma.531	0.466599	0.463011	0.463015	0.471874	0.466562	0.47191	0.470141	0.47191	0.471943	0.459461	0.464785	0.466577	0.475525	0.471923	0.484471	0.468324	0.464781	0.471941	0.464783	0.473733	0.482774	0.482928	0.486452	0.479126	0.45414	0.461303	0.455907	0.455906	0.452359	0.448815	0.455918	0.455934	0.459516	0.440093	0.440094	0.454072	0.460462	0.458361	0.438021	0.443368	0.44636	0.033703	0.08791	0.076718	0.087307	0.081968	0.079866	0.080568	0.1033
sma.533	0.479334	0.475746	0.47575	0.484609	0.479297	0.484645	0.482876	0.484645	0.484678	0.472196	0.47752	0.479312	0.48826	0.484658	0.497206	0.481059	0.477516	0.484676	0.477518	0.486468	0.495509	0.495663	0.499187	0.491861	0.466875	0.474038	0.468642	0.468641	0.465094	0.46155	0.468653	0.468669	0.472251	0.452828	0.452829	0.466807	0.473197	0.471096	0.450756	0.456103	0.459095	0.046438	0.100645	0.089453	0.100042	0.094703	0.092601	0.093303	0.116035
sma.729	0.482656	0.479068	0.479072	0.487931	0.482619	0.487967	0.486198	0.487967	0.488	0.475518	0.480842	0.482634	0.491582	0.48798	0.500528	0.484381	0.480838	0.487998	0.48084	0.48979	0.498831	0.498985	0.502509	0.495183	0.470197	0.47736	0.471964	0.471963	0.468416	0.464872	0.471975	0.471991	0.475573	0.45615	0.456151	0.470129	0.476519	0.474418	0.454078	0.459425	0.462417	0.04976	0.103967	0.092775	0.103364	0.098025	0.095923	0.096625	0.119357
sma.346	0.466724	0.463136	0.46314	0.471999	0.466687	0.472035	0.470266	0.472035	0.472068	0.459586	0.46491	0.466702	0.47565	0.472048	0.484596	0.468449	0.464906	0.472066	0.464908	0.473858	0.482899	0.483053	0.486577	0.479251	0.454265	0.461428	0.456032	0.456031	0.452484	0.44894	0.456043	0.456059	0.459641	0.440218	0.440219	0.454197	0.460587	0.458486	0.438146	0.443493	0.446485	0.033828	0.088035	0.076843	0.087432	0.082093	0.079991	0.080693	0.103425
sma.365	0.473992	0.470404	0.470408	0.479267	0.473955	0.479303	0.477534	0.479303	0.479336	0.466854	0.472178	0.47397	0.482918	0.479316	0.491864	0.475717	0.472174	0.479334	0.472176	0.481126	0.490167	0.490321	0.493845	0.486519	0.461533	0.468696	0.4633	0.463299	0.459752	0.456208	0.463311	0.463327	0.466909	0.447486	0.447487	0.461465	0.467855	0.465754	0.445414	0.450761	0.453753	0.041096	0.095303	0.084111	0.0947	0.089361	0.087259	0.087961	0.110693
sma.379	0.495827	0.492239	0.492243	0.501102	0.49579	0.501138	0.499369	0.501138	0.501171	0.488689	0.494013	0.495805	0.504753	0.501151	0.513699	0.497552	0.494009	0.501169	0.494011	0.502961	0.512002	0.512156	0.51568	0.508354	0.483368	0.490531	0.485135	0.485134	0.481587	0.478043	0.485146	0.485162	0.488744	0.469321	0.469322	0.4833	0.48969	0.487589	0.467249	0.472596	0.475588	0.062931	0.117138	0.105946	0.116535	0.111196	0.109094	0.109796	0.132528
sma.581	0.464881	0.461293	0.461297	0.470156	0.464844	0.470192	0.468423	0.470192	0.470225	0.457743	0.463067	0.464859	0.473807	0.470205	0.482753	0.466606	0.463063	0.470223	0.463065	0.472015	0.481056	0.48121	0.484734	0.477408	0.452422	0.459585	0.454189	0.454188	0.450641	0.447097	0.4542	0.454216	0.457798	0.438375	0.438376	0.452354	0.458744	0.456643	0.436303	0.44165	0.444642	0.031985	0.086192	0.075	0.085589	0.08025	0.078148	0.07885	0.101582
sma.683	0.464893	0.461305	0.461309	0.470168	0.464856	0.470204	0.468435	0.470204	0.470237	0.457755	0.463079	0.464871	0.473819	0.470217	0.482765	0.466618	0.463075	0.470235	0.463077	0.472027	0.481068	0.481222	0.484746	0.47742	0.452434	0.459597	0.454201	0.4542	0.450653	0.447109	0.454212	0.454228	0.45781	0.438387	0.438388	0.452366	0.458756	0.456655	0.436315	0.441662	0.444654	0.031997	0.086204	0.075012	0.085601	0.080262	0.07816	0.078862	0.101594
sma.169	0.463102	0.459514	0.459518	0.468377	0.463065	0.468413	0.466644	0.468413	0.468446	0.455964	0.461288	0.46308	0.472028	0.468426	0.480974	0.464827	0.461284	0.468444	0.461286	0.470236	0.479277	0.479431	0.482955	0.475629	0.450643	0.457806	0.45241	0.452409	0.448862	0.445318	0.452421	0.452437	0.456019	0.436596	0.436597	0.450575	0.456965	0.454864	0.434524	0.439871	0.442863	0.030206	0.084413	0.073221	0.08381	0.078471	0.076369	0.077071	0.099803
sma.171	0.470303	0.466715	0.466719	0.475578	0.470266	0.475614	0.473845	0.475614	0.475647	0.463165	0.468489	0.470281	0.479229	0.475627	0.488175	0.472028	0.468485	0.475645	0.468487	0.477437	0.486478	0.486632	0.490156	0.48283	0.457844	0.465007	0.459611	0.45961	0.456063	0.452519	0.459622	0.459638	0.46322	0.443797	0.443798	0.457776	0.464166	0.462065	0.441725	0.447072	0.450064	0.037407	0.091614	0.080422	0.091011	0.085672	0.08357	0.084272	0.107004
sma.357	0.512462	0.508874	0.508878	0.517737	0.512425	0.517773	0.516004	0.517773	0.517806	0.505324	0.510648	0.51244	0.521388	0.517786	0.530334	0.514187	0.510644	0.517804	0.510646	0.519596	0.528637	0.528791	0.532315	0.524989	0.500003	0.507166	0.50177	0.501769	0.498222	0.494678	0.501781	0.501797	0.505379	0.485956	0.485957	0.499935	0.506325	0.504224	0.483884	0.489231	0.492223	0.079566	0.133773	0.122581	0.13317	0.127831	0.125729	0.126431	0.149163
sma.690	0.479392	0.475804	0.475808	0.484667	0.479355	0.484703	0.482934	0.484703	0.484736	0.472254	0.477578	0.47937	0.488318	0.484716	0.497264	0.481117	0.477574	0.484734	0.477576	0.486526	0.495567	0.495721	0.499245	0.491919	0.466933	0.474096	0.4687	0.468699	0.465152	0.461608	0.468711	0.468727	0.472309	0.452886	0.452887	0.466865	0.473255	0.471154	0.450814	0.456161	0.459153	0.046496	0.100703	0.089511	0.1001	0.094761	0.092659	0.093361	0.116093
sma.527	0.476944	0.473356	0.47336	0.482219	0.476907	0.482255	0.480486	0.482255	0.482288	0.469806	0.47513	0.476922	0.48587	0.482268	0.494816	0.478669	0.475126	0.482286	0.475128	0.484078	0.493119	0.493273	0.496797	0.489471	0.464485	0.471648	0.466252	0.466251	0.462704	0.45916	0.466263	0.466279	0.469861	0.450438	0.450439	0.464417	0.470807	0.468706	0.448366	0.453713	0.456705	0.044048	0.098255	0.087063	0.097652	0.092313	0.090211	0.090913	0.113645
sma.180	0.478962	0.475374	0.475378	0.484237	0.478925	0.484273	0.482504	0.484273	0.484306	0.471824	0.477148	0.47894	0.487888	0.484286	0.496834	0.480687	0.477144	0.484304	0.477146	0.486096	0.495137	0.495291	0.498815	0.491489	0.466503	0.473666	0.46827	0.468269	0.464722	0.461178	0.468281	0.468297	0.471879	0.452456	0.452457	0.466435	0.472825	0.470724	0.450384	0.455731	0.458723	0.046066	0.100273	0.089081	0.09967	0.094331	0.092229	0.092931	0.115663
sma.437	0.483596	0.480008	0.480012	0.488871	0.483559	0.488907	0.487138	0.488907	0.48894	0.476458	0.481782	0.483574	0.492522	0.48892	0.501468	0.485321	0.481778	0.488938	0.48178	0.49073	0.499771	0.499925	0.503449	0.496123	0.471137	0.4783	0.472904	0.472903	0.469356	0.465812	0.472915	0.472931	0.476513	0.45709	0.457091	0.471069	0.477459	0.475358	0.455018	0.460365	0.463357	0.0507	0.104907	0.093715	0.104304	0.098965	0.096863	0.097565	0.120297
sma.6	0.47614	0.472552	0.472556	0.481415	0.476103	0.481451	0.479682	0.481451	0.481484	0.469002	0.474326	0.476118	0.485066	0.481464	0.494012	0.477865	0.474322	0.481482	0.474324	0.483274	0.492315	0.492469	0.495993	0.488667	0.463681	0.470844	0.465448	0.465447	0.4619	0.458356	0.465459	0.465475	0.469057	0.449634	0.449635	0.463613	0.470003	0.467902	0.447562	0.452909	0.455901	0.049936	0.104143	0.092951	0.10354	0.098201	0.096099	0.096801	0.119533
sma.19	0.474249	0.470661	0.470665	0.479524	0.474212	0.47956	0.477791	0.47956	0.479593	0.467111	0.472435	0.474227	0.483175	0.479573	0.492121	0.475974	0.472431	0.479591	0.472433	0.481383	0.490424	0.490578	0.494102	0.486776	0.46179	0.468953	0.463557	0.463556	0.460009	0.456465	0.463568	0.463584	0.467166	0.447743	0.447744	0.461722	0.468112	0.466011	0.445671	0.451018	0.45401	0.048045	0.102252	0.09106	0.101649	0.09631	0.094208	0.09491	0.117642
sma.186	0.485067	0.481479	0.481483	0.490342	0.48503	0.490378	0.488609	0.490378	0.490411	0.477929	0.483253	0.485045	0.493993	0.490391	0.502939	0.486792	0.483249	0.490409	0.483251	0.492201	0.501242	0.501396	0.50492	0.497594	0.472608	0.479771	0.474375	0.474374	0.470827	0.467283	0.474386	0.474402	0.477984	0.458561	0.458562	0.47254	0.47893	0.476829	0.456489	0.461836	0.464828	0.058863	0.11307	0.101878	0.112467	0.107128	0.105026	0.105728	0.12846
sma.209	0.501919	0.498331	0.498335	0.507194	0.501882	0.50723	0.505461	0.50723	0.507263	0.494781	0.500105	0.501897	0.510845	0.507243	0.519791	0.503644	0.500101	0.507261	0.500103	0.509053	0.518094	0.518248	0.521772	0.514446	0.48946	0.496623	0.491227	0.491226	0.487679	0.484135	0.491238	0.491254	0.494836	0.475413	0.475414	0.489392	0.495782	0.493681	0.473341	0.478688	0.48168	0.075715	0.129922	0.11873	0.129319	0.12398	0.121878	0.12258	0.145312
sma.383	0.470793	0.467205	0.467209	0.476068	0.470756	0.476104	0.474335	0.476104	0.476137	0.463655	0.468979	0.470771	0.479719	0.476117	0.488665	0.472518	0.468975	0.476135	0.468977	0.477927	0.486968	0.487122	0.490646	0.48332	0.458334	0.465497	0.460101	0.4601	0.456553	0.453009	0.460112	0.460128	0.46371	0.444287	0.444288	0.458266	0.464656	0.462555	0.442215	0.447562	0.450554	0.044589	0.098796	0.087604	0.098193	0.092854	0.090752	0.091454	0.114186
sma.44	0.472432	0.468844	0.468848	0.477707	0.472395	0.477743	0.475974	0.477743	0.477776	0.465294	0.470618	0.47241	0.481358	0.477756	0.490304	0.474157	0.470614	0.477774	0.470616	0.479566	0.488607	0.488761	0.492285	0.484959	0.459973	0.467136	0.46174	0.461739	0.458192	0.454648	0.461751	0.461767	0.465349	0.445926	0.445927	0.459905	0.466295	0.464194	0.443854	0.449201	0.452193	0.046228	0.100435	0.089243	0.099832	0.094493	0.092391	0.093093	0.115825
sma.448	0.490574	0.486986	0.48699	0.495849	0.490537	0.495885	0.494116	0.495885	0.495918	0.483436	0.48876	0.490552	0.4995	0.495898	0.508446	0.492299	0.488756	0.495916	0.488758	0.497708	0.506749	0.506903	0.510427	0.503101	0.478115	0.485278	0.479882	0.479881	0.476334	0.47279	0.479893	0.479909	0.483491	0.464068	0.464069	0.478047	0.484437	0.482336	0.461996	0.467343	0.470335	0.06437	0.118577	0.107385	0.117974	0.112635	0.110533	0.111235	0.133967
sma.594	0.488113	0.484525	0.484529	0.493388	0.488076	0.493424	0.491655	0.493424	0.493457	0.480975	0.486299	0.488091	0.497039	0.493437	0.505985	0.489838	0.486295	0.493455	0.486297	0.495247	0.504288	0.504442	0.507966	0.50064	0.475654	0.482817	0.477421	0.47742	0.473873	0.470329	0.477432	0.477448	0.48103	0.461607	0.461608	0.475586	0.481976	0.479875	0.459535	0.464882	0.467874	0.061909	0.116116	0.104924	0.115513	0.110174	0.108072	0.108774	0.131506
sma.631	0.510075	0.506487	0.506491	0.51535	0.510038	0.515386	0.513617	0.515386	0.515419	0.502937	0.508261	0.510053	0.519001	0.515399	0.527947	0.5118	0.508257	0.515417	0.508259	0.517209	0.52625	0.526404	0.529928	0.522602	0.497616	0.504779	0.499383	0.499382	0.495835	0.492291	0.499394	0.49941	0.502992	0.483569	0.48357	0.497548	0.503938	0.501837	0.481497	0.486844	0.489836	0.083871	0.138078	0.126886	0.137475	0.132136	0.130034	0.130736	0.153468
sma.451	0.491406	0.487818	0.487822	0.496681	0.491369	0.496717	0.494948	0.496717	0.49675	0.484268	0.489592	0.491384	0.500332	0.49673	0.509278	0.493131	0.489588	0.496748	0.48959	0.49854	0.507581	0.507735	0.511259	0.503933	0.478947	0.48611	0.480714	0.480713	0.477166	0.473622	0.480725	0.480741	0.484323	0.4649	0.464901	0.478879	0.485269	0.483168	0.462828	0.468175	0.471167	0.065202	0.119409	0.108217	0.118806	0.113467	0.111365	0.112067	0.134799
sma.582	0.487271	0.483683	0.483687	0.492546	0.487234	0.492582	0.490813	0.492582	0.492615	0.480133	0.485457	0.487249	0.496197	0.492595	0.505143	0.488996	0.485453	0.492613	0.485455	0.494405	0.503446	0.5036	0.507124	0.499798	0.474812	0.481975	0.476579	0.476578	0.473031	0.469487	0.47659	0.476606	0.480188	0.460765	0.460766	0.474744	0.481134	0.479033	0.458693	0.46404	0.467032	0.061067	0.115274	0.104082	0.114671	0.109332	0.10723	0.107932	0.130664
sma.698	0.499367	0.495779	0.495783	0.504642	0.49933	0.504678	0.502909	0.504678	0.504711	0.492229	0.497553	0.499345	0.508293	0.504691	0.517239	0.501092	0.497549	0.504709	0.497551	0.506501	0.515542	0.515696	0.51922	0.511894	0.486908	0.494071	0.488675	0.488674	0.485127	0.481583	0.488686	0.488702	0.492284	0.472861	0.472862	0.48684	0.49323	0.491129	0.470789	0.476136	0.479128	0.073163	0.12737	0.116178	0.126767	0.121428	0.119326	0.120028	0.14276
sma.211	0.490809	0.487221	0.487225	0.496084	0.490772	0.49612	0.494351	0.49612	0.496153	0.483671	0.488995	0.490787	0.499735	0.496133	0.508681	0.492534	0.488991	0.496151	0.488993	0.497943	0.506984	0.507138	0.510662	0.503336	0.47835	0.485513	0.480117	0.480116	0.476569	0.473025	0.480128	0.480144	0.483726	0.464303	0.464304	0.478282	0.484672	0.482571	0.462231	0.467578	0.47057	0.064605	0.118812	0.10762	0.118209	0.11287	0.110768	0.11147	0.134202
sma.212	0.490808	0.48722	0.487224	0.496083	0.490771	0.496119	0.49435	0.496119	0.496152	0.48367	0.488994	0.490786	0.499734	0.496132	0.50868	0.492533	0.48899	0.49615	0.488992	0.497942	0.506983	0.507137	0.510661	0.503335	0.478349	0.485512	0.480116	0.480115	0.476568	0.473024	0.480127	0.480143	0.483725	0.464302	0.464303	0.478281	0.484671	0.48257	0.46223	0.467577	0.470569	0.064604	0.118811	0.107619	0.118208	0.112869	0.110767	0.111469	0.134201
sma.607	0.47622	0.472632	0.472636	0.481495	0.476183	0.481531	0.479762	0.481531	0.481564	0.469082	0.474406	0.476198	0.485146	0.481544	0.494092	0.477945	0.474402	0.481562	0.474404	0.483354	0.492395	0.492549	0.496073	0.488747	0.463761	0.470924	0.465528	0.465527	0.46198	0.458436	0.465539	0.465555	0.469137	0.449714	0.449715	0.463693	0.470083	0.467982	0.447642	0.452989	0.455981	0.050016	0.104223	0.093031	0.10362	0.098281	0.096179	0.096881	0.119613
sma.10	0.479826	0.476238	0.476242	0.485101	0.479789	0.485137	0.483368	0.485137	0.48517	0.472688	0.478012	0.479804	0.488752	0.48515	0.497698	0.481551	0.478008	0.485168	0.47801	0.48696	0.496001	0.496155	0.499679	0.492353	0.467367	0.47453	0.469134	0.469133	0.465586	0.462042	0.469145	0.469161	0.472743	0.45332	0.453321	0.467299	0.473689	0.471588	0.451248	0.456595	0.459587	0.053622	0.107829	0.096637	0.107226	0.101887	0.099785	0.100487	0.123219
sma.20	0.487644	0.484056	0.48406	0.492919	0.487607	0.492955	0.491186	0.492955	0.492988	0.480506	0.48583	0.487622	0.49657	0.492968	0.505516	0.489369	0.485826	0.492986	0.485828	0.494778	0.503819	0.503973	0.507497	0.500171	0.475185	0.482348	0.476952	0.476951	0.473404	0.46986	0.476963	0.476979	0.480561	0.461138	0.461139	0.475117	0.481507	0.479406	0.459066	0.464413	0.467405	0.06144	0.115647	0.104455	0.115044	0.109705	0.107603	0.108305	0.131037
sma.54	0.474241	0.470653	0.470657	0.479516	0.474204	0.479552	0.477783	0.479552	0.479585	0.467103	0.472427	0.474219	0.483167	0.479565	0.492113	0.475966	0.472423	0.479583	0.472425	0.481375	0.490416	0.49057	0.494094	0.486768	0.461782	0.468945	0.463549	0.463548	0.460001	0.456457	0.46356	0.463576	0.467158	0.447735	0.447736	0.461714	0.468104	0.466003	0.445663	0.45101	0.454002	0.048037	0.102244	0.091052	0.101641	0.096302	0.0942	0.094902	0.117634
sma.14	0.481861	0.478273	0.478277	0.487136	0.481824	0.487172	0.485403	0.487172	0.487205	0.474723	0.480047	0.481839	0.490787	0.487185	0.499733	0.483586	0.480043	0.487203	0.480045	0.488995	0.498036	0.49819	0.501714	0.494388	0.469402	0.476565	0.471169	0.471168	0.467621	0.464077	0.47118	0.471196	0.474778	0.455355	0.455356	0.469334	0.475724	0.473623	0.453283	0.45863	0.461622	0.055657	0.109864	0.098672	0.109261	0.103922	0.10182	0.102522	0.125254
sma.542	0.472629	0.469041	0.469045	0.477904	0.472592	0.47794	0.476171	0.47794	0.477973	0.465491	0.470815	0.472607	0.481555	0.477953	0.490501	0.474354	0.470811	0.477971	0.470813	0.479763	0.488804	0.488958	0.492482	0.485156	0.46017	0.467333	0.461937	0.461936	0.458389	0.454845	0.461948	0.461964	0.465546	0.446123	0.446124	0.460102	0.466492	0.464391	0.444051	0.449398	0.45239	0.046425	0.100632	0.08944	0.100029	0.09469	0.092588	0.09329	0.116022
sma.360	0.483776	0.480188	0.480192	0.489051	0.483739	0.489087	0.487318	0.489087	0.48912	0.476638	0.481962	0.483754	0.492702	0.4891	0.501648	0.485501	0.481958	0.489118	0.48196	0.49091	0.499951	0.500105	0.503629	0.496303	0.471317	0.47848	0.473084	0.473083	0.469536	0.465992	0.473095	0.473111	0.476693	0.45727	0.457271	0.471249	0.477639	0.475538	0.455198	0.460545	0.463537	0.057572	0.111779	0.100587	0.111176	0.105837	0.103735	0.104437	0.127169
sma.178	0.476168	0.47258	0.472584	0.481443	0.476131	0.481479	0.47971	0.481479	0.481512	0.46903	0.474354	0.476146	0.485094	0.481492	0.49404	0.477893	0.47435	0.48151	0.474352	0.483302	0.492343	0.492497	0.496021	0.488695	0.463709	0.470872	0.465476	0.465475	0.461928	0.458384	0.465487	0.465503	0.469085	0.449662	0.449663	0.463641	0.470031	0.46793	0.44759	0.452937	0.455929	0.049964	0.104171	0.092979	0.103568	0.098229	0.096127	0.096829	0.119561
sma.368	0.481537	0.477949	0.477953	0.486812	0.4815	0.486848	0.485079	0.486848	0.486881	0.474399	0.479723	0.481515	0.490463	0.486861	0.499409	0.483262	0.479719	0.486879	0.479721	0.488671	0.497712	0.497866	0.50139	0.494064	0.469078	0.476241	0.470845	0.470844	0.467297	0.463753	0.470856	0.470872	0.474454	0.455031	0.455032	0.46901	0.4754	0.473299	0.452959	0.458306	0.461298	0.055333	0.10954	0.098348	0.108937	0.103598	0.101496	0.102198	0.12493
sma.188	0.477947	0.474359	0.474363	0.483222	0.47791	0.483258	0.481489	0.483258	0.483291	0.470809	0.476133	0.477925	0.486873	0.483271	0.495819	0.479672	0.476129	0.483289	0.476131	0.485081	0.494122	0.494276	0.4978	0.490474	0.465488	0.472651	0.467255	0.467254	0.463707	0.460163	0.467266	0.467282	0.470864	0.451441	0.451442	0.46542	0.47181	0.469709	0.449369	0.454716	0.457708	0.051743	0.10595	0.094758	0.105347	0.100008	0.097906	0.098608	0.12134
sma.193	0.49634	0.492752	0.492756	0.501615	0.496303	0.501651	0.499882	0.501651	0.501684	0.489202	0.494526	0.496318	0.505266	0.501664	0.514212	0.498065	0.494522	0.501682	0.494524	0.503474	0.512515	0.512669	0.516193	0.508867	0.483881	0.491044	0.485648	0.485647	0.4821	0.478556	0.485659	0.485675	0.489257	0.469834	0.469835	0.483813	0.490203	0.488102	0.467762	0.473109	0.476101	0.070136	0.124343	0.113151	0.12374	0.118401	0.116299	0.117001	0.139733
sma.438	0.461786	0.458198	0.458202	0.467061	0.461749	0.467097	0.465328	0.467097	0.46713	0.454648	0.459972	0.461764	0.470712	0.46711	0.479658	0.463511	0.459968	0.467128	0.45997	0.46892	0.477961	0.478115	0.481639	0.474313	0.449327	0.45649	0.451094	0.451093	0.447546	0.444002	0.451105	0.451121	0.454703	0.43528	0.435281	0.449259	0.455649	0.453548	0.433208	0.438555	0.441547	0.035582	0.089789	0.078597	0.089186	0.083847	0.081745	0.082447	0.105179
sma.184	0.46899	0.465402	0.465406	0.474265	0.468953	0.474301	0.472532	0.474301	0.474334	0.461852	0.467176	0.468968	0.477916	0.474314	0.486862	0.470715	0.467172	0.474332	0.467174	0.476124	0.485165	0.485319	0.488843	0.481517	0.456531	0.463694	0.458298	0.458297	0.45475	0.451206	0.458309	0.458325	0.461907	0.442484	0.442485	0.456463	0.462853	0.460752	0.440412	0.445759	0.448751	0.042786	0.096993	0.085801	0.09639	0.091051	0.088949	0.089651	0.112383
sma.16	0.47278	0.469192	0.469196	0.478055	0.472743	0.478091	0.476322	0.478091	0.478124	0.465642	0.470966	0.472758	0.481706	0.478104	0.490652	0.474505	0.470962	0.478122	0.470964	0.479914	0.488955	0.489109	0.492633	0.485307	0.460321	0.467484	0.462088	0.462087	0.45854	0.454996	0.462099	0.462115	0.465697	0.446274	0.446275	0.460253	0.466643	0.464542	0.444202	0.449549	0.452541	0.046576	0.100783	0.089591	0.10018	0.094841	0.092739	0.093441	0.116173
sma.53	0.496971	0.493383	0.493387	0.502246	0.496934	0.502282	0.500513	0.502282	0.502315	0.489833	0.495157	0.496949	0.505897	0.502295	0.514843	0.498696	0.495153	0.502313	0.495155	0.504105	0.513146	0.5133	0.516824	0.509498	0.484512	0.491675	0.486279	0.486278	0.482731	0.479187	0.48629	0.486306	0.489888	0.470465	0.470466	0.484444	0.490834	0.488733	0.468393	0.47374	0.476732	0.070767	0.124974	0.113782	0.124371	0.119032	0.11693	0.117632	0.140364
sma.692	0.511682	0.508094	0.508098	0.516957	0.511645	0.516993	0.515224	0.516993	0.517026	0.504544	0.509868	0.51166	0.520608	0.517006	0.529554	0.513407	0.509864	0.517024	0.509866	0.518816	0.527857	0.528011	0.531535	0.524209	0.499223	0.506386	0.50099	0.500989	0.497442	0.493898	0.501001	0.501017	0.504599	0.485176	0.485177	0.499155	0.505545	0.503444	0.483104	0.488451	0.491443	0.085478	0.139685	0.128493	0.139082	0.133743	0.131641	0.132343	0.155075
sma.350	0.496443	0.492855	0.492859	0.501718	0.496406	0.501754	0.499985	0.501754	0.501787	0.489305	0.494629	0.496421	0.505369	0.501767	0.514315	0.498168	0.494625	0.501785	0.494627	0.503577	0.512618	0.512772	0.516296	0.50897	0.483984	0.491147	0.485751	0.48575	0.482203	0.478659	0.485762	0.485778	0.48936	0.469937	0.469938	0.483916	0.490306	0.488205	0.467865	0.473212	0.476204	0.070239	0.124446	0.113254	0.123843	0.118504	0.116402	0.117104	0.139836
sma.534	0.4836	0.480012	0.480016	0.488875	0.483563	0.488911	0.487142	0.488911	0.488944	0.476462	0.481786	0.483578	0.492526	0.488924	0.501472	0.485325	0.481782	0.488942	0.481784	0.490734	0.499775	0.499929	0.503453	0.496127	0.471141	0.478304	0.472908	0.472907	0.46936	0.465816	0.472919	0.472935	0.476517	0.457094	0.457095	0.471073	0.477463	0.475362	0.455022	0.460369	0.463361	0.057396	0.111603	0.100411	0.111	0.105661	0.103559	0.104261	0.126993
sma.18	0.475208	0.47162	0.471624	0.480483	0.475171	0.480519	0.47875	0.480519	0.480552	0.46807	0.473394	0.475186	0.484134	0.480532	0.49308	0.476933	0.47339	0.48055	0.473392	0.482342	0.491383	0.491537	0.495061	0.487735	0.462749	0.469912	0.464516	0.464515	0.460968	0.457424	0.464527	0.464543	0.468125	0.448702	0.448703	0.462681	0.469071	0.46697	0.44663	0.451977	0.454969	0.049004	0.103211	0.092019	0.102608	0.097269	0.095167	0.095869	0.118601
sma.245	0.507626	0.504038	0.504042	0.512901	0.507589	0.512937	0.511168	0.512937	0.51297	0.500488	0.505812	0.507604	0.516552	0.51295	0.525498	0.509351	0.505808	0.512968	0.50581	0.51476	0.523801	0.523955	0.527479	0.520153	0.495167	0.50233	0.496934	0.496933	0.493386	0.489842	0.496945	0.496961	0.500543	0.48112	0.481121	0.495099	0.501489	0.499388	0.479048	0.484395	0.487387	0.081422	0.135629	0.124437	0.135026	0.129687	0.127585	0.128287	0.151019
sma.693	0.481979	0.478391	0.478395	0.487254	0.481942	0.48729	0.485521	0.48729	0.487323	0.474841	0.480165	0.481957	0.490905	0.487303	0.499851	0.483704	0.480161	0.487321	0.480163	0.489113	0.498154	0.498308	0.501832	0.494506	0.46952	0.476683	0.471287	0.471286	0.467739	0.464195	0.471298	0.471314	0.474896	0.455473	0.455474	0.469452	0.475842	0.473741	0.453401	0.458748	0.46174	0.055775	0.109982	0.09879	0.109379	0.10404	0.101938	0.10264	0.125372
sma.31	0.490377	0.486789	0.486793	0.495652	0.49034	0.495688	0.493919	0.495688	0.495721	0.483239	0.488563	0.490355	0.499303	0.495701	0.508249	0.492102	0.488559	0.495719	0.488561	0.497511	0.506552	0.506706	0.51023	0.502904	0.477918	0.485081	0.479685	0.479684	0.476137	0.472593	0.479696	0.479712	0.483294	0.463871	0.463872	0.47785	0.48424	0.482139	0.461799	0.467146	0.470138	0.064173	0.11838	0.107188	0.117777	0.112438	0.110336	0.111038	0.13377
sma.203	0.48885	0.485262	0.485266	0.494125	0.488813	0.494161	0.492392	0.494161	0.494194	0.481712	0.487036	0.488828	0.497776	0.494174	0.506722	0.490575	0.487032	0.494192	0.487034	0.495984	0.505025	0.505179	0.508703	0.501377	0.476391	0.483554	0.478158	0.478157	0.47461	0.471066	0.478169	0.478185	0.481767	0.462344	0.462345	0.476323	0.482713	0.480612	0.460272	0.465619	0.468611	0.062646	0.116853	0.105661	0.11625	0.110911	0.108809	0.109511	0.132243
sma.231	0.490608	0.48702	0.487024	0.495883	0.490571	0.495919	0.49415	0.495919	0.495952	0.48347	0.488794	0.490586	0.499534	0.495932	0.50848	0.492333	0.48879	0.49595	0.488792	0.497742	0.506783	0.506937	0.510461	0.503135	0.478149	0.485312	0.479916	0.479915	0.476368	0.472824	0.479927	0.479943	0.483525	0.464102	0.464103	0.478081	0.484471	0.48237	0.46203	0.467377	0.470369	0.064404	0.118611	0.107419	0.118008	0.112669	0.110567	0.111269	0.134001
sma.25	0.506917	0.503329	0.503333	0.512192	0.50688	0.512228	0.510459	0.512228	0.512261	0.499779	0.505103	0.506895	0.515843	0.512241	0.524789	0.508642	0.505099	0.512259	0.505101	0.514051	0.523092	0.523246	0.52677	0.519444	0.494458	0.501621	0.496225	0.496224	0.492677	0.489133	0.496236	0.496252	0.499834	0.480411	0.480412	0.49439	0.50078	0.498679	0.478339	0.483686	0.486678	0.080713	0.13492	0.123728	0.134317	0.128978	0.126876	0.127578	0.15031
sma.206	0.466765	0.463177	0.463181	0.47204	0.466728	0.472076	0.470307	0.472076	0.472109	0.459627	0.464951	0.466743	0.475691	0.472089	0.484637	0.46849	0.464947	0.472107	0.464949	0.473899	0.48294	0.483094	0.486618	0.479292	0.454306	0.461469	0.456073	0.456072	0.452525	0.448981	0.456084	0.4561	0.459682	0.440259	0.44026	0.454238	0.460628	0.458527	0.438187	0.443534	0.446526	0.040561	0.094768	0.083576	0.094165	0.088826	0.086724	0.087426	0.110158
sma.586	0.479703	0.476115	0.476119	0.484978	0.479666	0.485014	0.483245	0.485014	0.485047	0.472565	0.477889	0.479681	0.488629	0.485027	0.497575	0.481428	0.477885	0.485045	0.477887	0.486837	0.495878	0.496032	0.499556	0.49223	0.467244	0.474407	0.469011	0.46901	0.465463	0.461919	0.469022	0.469038	0.47262	0.453197	0.453198	0.467176	0.473566	0.471465	0.451125	0.456472	0.459464	0.053499	0.107706	0.096514	0.107103	0.101764	0.099662	0.100364	0.123096
sma.592	0.471813	0.468225	0.468229	0.477088	0.471776	0.477124	0.475355	0.477124	0.477157	0.464675	0.469999	0.471791	0.480739	0.477137	0.489685	0.473538	0.469995	0.477155	0.469997	0.478947	0.487988	0.488142	0.491666	0.48434	0.459354	0.466517	0.461121	0.46112	0.457573	0.454029	0.461132	0.461148	0.46473	0.445307	0.445308	0.459286	0.465676	0.463575	0.443235	0.448582	0.451574	0.045609	0.099816	0.088624	0.099213	0.093874	0.091772	0.092474	0.115206
sma.200	0.463745	0.460157	0.460161	0.46902	0.463708	0.469056	0.467287	0.469056	0.469089	0.456607	0.461931	0.463723	0.472671	0.469069	0.481617	0.46547	0.461927	0.469087	0.461929	0.470879	0.47992	0.480074	0.483598	0.476272	0.451286	0.458449	0.453053	0.453052	0.449505	0.445961	0.453064	0.45308	0.456662	0.437239	0.43724	0.451218	0.457608	0.455507	0.435167	0.440514	0.443506	0.047733	0.10194	0.090748	0.101337	0.095998	0.093896	0.094598	0.11733
sma.26	0.459741	0.456153	0.456157	0.465016	0.459704	0.465052	0.463283	0.465052	0.465085	0.452603	0.457927	0.459719	0.468667	0.465065	0.477613	0.461466	0.457923	0.465083	0.457925	0.466875	0.475916	0.47607	0.479594	0.472268	0.447282	0.454445	0.449049	0.449048	0.445501	0.441957	0.44906	0.449076	0.452658	0.433235	0.433236	0.447214	0.453604	0.451503	0.431163	0.43651	0.439502	0.052407	0.106614	0.095422	0.106011	0.100672	0.09857	0.099272	0.122004
sma.382	0.486775	0.483187	0.483191	0.49205	0.486738	0.492086	0.490317	0.492086	0.492119	0.479637	0.484961	0.486753	0.495701	0.492099	0.504647	0.4885	0.484957	0.492117	0.484959	0.493909	0.50295	0.503104	0.506628	0.499302	0.474316	0.481479	0.476083	0.476082	0.472535	0.468991	0.476094	0.47611	0.479692	0.460269	0.46027	0.474248	0.480638	0.478537	0.458197	0.463544	0.466536	0.079441	0.133648	0.122456	0.133045	0.127706	0.125604	0.126306	0.149038
sma.760	0.476527	0.472939	0.472943	0.481802	0.47649	0.481838	0.480069	0.481838	0.481871	0.469389	0.474713	0.476505	0.485453	0.481851	0.494399	0.478252	0.474709	0.481869	0.474711	0.483661	0.492702	0.492856	0.49638	0.489054	0.464068	0.471231	0.465835	0.465834	0.462287	0.458743	0.465846	0.465862	0.469444	0.450021	0.450022	0.464	0.47039	0.468289	0.447949	0.453296	0.456288	0.084825	0.139032	0.12784	0.138429	0.13309	0.130988	0.13169	0.154422
sma.67	0.634309	0.630721	0.630725	0.639584	0.634272	0.63962	0.637851	0.63962	0.639653	0.627171	0.632495	0.634287	0.643235	0.639633	0.652181	0.636034	0.632491	0.639651	0.632493	0.641443	0.650484	0.650638	0.654162	0.646836	0.62185	0.629013	0.623617	0.623616	0.620069	0.616525	0.623628	0.623644	0.627226	0.607803	0.607804	0.621782	0.628172	0.626071	0.605731	0.611078	0.61407	0.595365	0.649572	0.63838	0.648969	0.64363	0.641528	0.64223	0.664962
sma.68	0.663185	0.659597	0.659601	0.66846	0.663148	0.668496	0.666727	0.668496	0.668529	0.656047	0.661371	0.663163	0.672111	0.668509	0.681057	0.66491	0.661367	0.668527	0.661369	0.670319	0.67936	0.679514	0.683038	0.675712	0.650726	0.657889	0.652493	0.652492	0.648945	0.645401	0.652504	0.65252	0.656102	0.636679	0.63668	0.650658	0.657048	0.654947	0.634607	0.639954	0.642946	0.624241	0.678448	0.667256	0.677845	0.672506	0.670404	0.671106	0.693838
sma.259	0.663185	0.659597	0.659601	0.66846	0.663148	0.668496	0.666727	0.668496	0.668529	0.656047	0.661371	0.663163	0.672111	0.668509	0.681057	0.66491	0.661367	0.668527	0.661369	0.670319	0.67936	0.679514	0.683038	0.675712	0.650726	0.657889	0.652493	0.652492	0.648945	0.645401	0.652504	0.65252	0.656102	0.636679	0.63668	0.650658	0.657048	0.654947	0.634607	0.639954	0.642946	0.624241	0.678448	0.667256	0.677845	0.672506	0.670404	0.671106	0.693838
sma.477	0.661425	0.657837	0.657841	0.6667	0.661388	0.666736	0.664967	0.666736	0.666769	0.654287	0.659611	0.661403	0.670351	0.666749	0.679297	0.66315	0.659607	0.666767	0.659609	0.668559	0.6776	0.677754	0.681278	0.673952	0.648966	0.656129	0.650733	0.650732	0.647185	0.643641	0.650744	0.65076	0.654342	0.634919	0.63492	0.648898	0.655288	0.653187	0.632847	0.638194	0.641186	0.622481	0.676688	0.665496	0.676085	0.670746	0.668644	0.669346	0.692078
sma.743	0.684549	0.680961	0.680965	0.689824	0.684512	0.68986	0.688091	0.68986	0.689893	0.677411	0.682735	0.684527	0.693475	0.689873	0.702421	0.686274	0.682731	0.689891	0.682733	0.691683	0.700724	0.700878	0.704402	0.697076	0.67209	0.679253	0.673857	0.673856	0.670309	0.666765	0.673868	0.673884	0.677466	0.658043	0.658044	0.672022	0.678412	0.676311	0.655971	0.661318	0.66431	0.645605	0.699812	0.68862	0.699209	0.69387	0.691768	0.69247	0.715202
sma.746	0.684514	0.680926	0.68093	0.689789	0.684477	0.689825	0.688056	0.689825	0.689858	0.677376	0.6827	0.684492	0.69344	0.689838	0.702386	0.686239	0.682696	0.689856	0.682698	0.691648	0.700689	0.700843	0.704367	0.697041	0.672055	0.679218	0.673822	0.673821	0.670274	0.66673	0.673833	0.673849	0.677431	0.658008	0.658009	0.671987	0.678377	0.676276	0.655936	0.661283	0.664275	0.64557	0.699777	0.688585	0.699174	0.693835	0.691733	0.692435	0.715167
sma.745	0.679178	0.67559	0.675594	0.684453	0.679141	0.684489	0.68272	0.684489	0.684522	0.67204	0.677364	0.679156	0.688104	0.684502	0.69705	0.680903	0.67736	0.68452	0.677362	0.686312	0.695353	0.695507	0.699031	0.691705	0.666719	0.673882	0.668486	0.668485	0.664938	0.661394	0.668497	0.668513	0.672095	0.652672	0.652673	0.666651	0.673041	0.67094	0.6506	0.655947	0.658939	0.640234	0.694441	0.683249	0.693838	0.688499	0.686397	0.687099	0.709831
sma.261	0.663185	0.659597	0.659601	0.66846	0.663148	0.668496	0.666727	0.668496	0.668529	0.656047	0.661371	0.663163	0.672111	0.668509	0.681057	0.66491	0.661367	0.668527	0.661369	0.670319	0.67936	0.679514	0.683038	0.675712	0.650726	0.657889	0.652493	0.652492	0.648945	0.645401	0.652504	0.65252	0.656102	0.636679	0.63668	0.650658	0.657048	0.654947	0.634607	0.639954	0.642946	0.624241	0.678448	0.667256	0.677845	0.672506	0.670404	0.671106	0.693838
sma.483	0.677372	0.673784	0.673788	0.682647	0.677335	0.682683	0.680914	0.682683	0.682716	0.670234	0.675558	0.67735	0.686298	0.682696	0.695244	0.679097	0.675554	0.682714	0.675556	0.684506	0.693547	0.693701	0.697225	0.689899	0.664913	0.672076	0.66668	0.666679	0.663132	0.659588	0.666691	0.666707	0.670289	0.650866	0.650867	0.664845	0.671235	0.669134	0.648794	0.654141	0.657133	0.638428	0.692635	0.681443	0.692032	0.686693	0.684591	0.685293	0.708025
sma.264	0.664955	0.661367	0.661371	0.67023	0.664918	0.670266	0.668497	0.670266	0.670299	0.657817	0.663141	0.664933	0.673881	0.670279	0.682827	0.66668	0.663137	0.670297	0.663139	0.672089	0.68113	0.681284	0.684808	0.677482	0.652496	0.659659	0.654263	0.654262	0.650715	0.647171	0.654274	0.65429	0.657872	0.638449	0.63845	0.652428	0.658818	0.656717	0.636377	0.641724	0.644716	0.626011	0.680218	0.669026	0.679615	0.674276	0.672174	0.672876	0.695608
sma.280	0.672036	0.668448	0.668452	0.677311	0.671999	0.677347	0.675578	0.677347	0.67738	0.664898	0.670222	0.672014	0.680962	0.67736	0.689908	0.673761	0.670218	0.677378	0.67022	0.67917	0.688211	0.688365	0.691889	0.684563	0.659577	0.66674	0.661344	0.661343	0.657796	0.654252	0.661355	0.661371	0.664953	0.64553	0.645531	0.659509	0.665899	0.663798	0.643458	0.648805	0.651797	0.633092	0.687299	0.676107	0.686696	0.681357	0.679255	0.679957	0.702689
sma.744	0.670262	0.666674	0.666678	0.675537	0.670225	0.675573	0.673804	0.675573	0.675606	0.663124	0.668448	0.67024	0.679188	0.675586	0.688134	0.671987	0.668444	0.675604	0.668446	0.677396	0.686437	0.686591	0.690115	0.682789	0.657803	0.664966	0.65957	0.659569	0.656022	0.652478	0.659581	0.659597	0.663179	0.643756	0.643757	0.657735	0.664125	0.662024	0.641684	0.647031	0.650023	0.631318	0.685525	0.674333	0.684922	0.679583	0.677481	0.678183	0.700915
sma.75	0.675609	0.672021	0.672025	0.680884	0.675572	0.68092	0.679151	0.68092	0.680953	0.668471	0.673795	0.675587	0.684535	0.680933	0.693481	0.677334	0.673791	0.680951	0.673793	0.682743	0.691784	0.691938	0.695462	0.688136	0.66315	0.670313	0.664917	0.664916	0.661369	0.657825	0.664928	0.664944	0.668526	0.649103	0.649104	0.663082	0.669472	0.667371	0.647031	0.652378	0.65537	0.636665	0.690872	0.67968	0.690269	0.68493	0.682828	0.68353	0.706262
sma.79	0.668748	0.66516	0.665164	0.674023	0.668711	0.674059	0.67229	0.674059	0.674092	0.66161	0.666934	0.668726	0.677674	0.674072	0.68662	0.670473	0.66693	0.67409	0.666932	0.675882	0.684923	0.685077	0.688601	0.681275	0.656289	0.663452	0.658056	0.658055	0.654508	0.650964	0.658067	0.658083	0.661665	0.642242	0.642243	0.656221	0.662611	0.66051	0.64017	0.645517	0.648509	0.629804	0.684011	0.672819	0.683408	0.678069	0.675967	0.676669	0.699401
sma.643	0.666985	0.663397	0.663401	0.67226	0.666948	0.672296	0.670527	0.672296	0.672329	0.659847	0.665171	0.666963	0.675911	0.672309	0.684857	0.66871	0.665167	0.672327	0.665169	0.674119	0.68316	0.683314	0.686838	0.679512	0.654526	0.661689	0.656293	0.656292	0.652745	0.649201	0.656304	0.65632	0.659902	0.640479	0.64048	0.654458	0.660848	0.658747	0.638407	0.643754	0.646746	0.628041	0.682248	0.671056	0.681645	0.676306	0.674204	0.674906	0.697638
sma.268	0.670259	0.666671	0.666675	0.675534	0.670222	0.67557	0.673801	0.67557	0.675603	0.663121	0.668445	0.670237	0.679185	0.675583	0.688131	0.671984	0.668441	0.675601	0.668443	0.677393	0.686434	0.686588	0.690112	0.682786	0.6578	0.664963	0.659567	0.659566	0.656019	0.652475	0.659578	0.659594	0.663176	0.643753	0.643754	0.657732	0.664122	0.662021	0.641681	0.647028	0.65002	0.631315	0.685522	0.67433	0.684919	0.67958	0.677478	0.67818	0.700912
sma.94	0.677397	0.673809	0.673813	0.682672	0.67736	0.682708	0.680939	0.682708	0.682741	0.670259	0.675583	0.677375	0.686323	0.682721	0.695269	0.679122	0.675579	0.682739	0.675581	0.684531	0.693572	0.693726	0.69725	0.689924	0.664938	0.672101	0.666705	0.666704	0.663157	0.659613	0.666716	0.666732	0.670314	0.650891	0.650892	0.66487	0.67126	0.669159	0.648819	0.654166	0.657158	0.638453	0.69266	0.681468	0.692057	0.686718	0.684616	0.685318	0.70805
sma.88	0.680957	0.677369	0.677373	0.686232	0.68092	0.686268	0.684499	0.686268	0.686301	0.673819	0.679143	0.680935	0.689883	0.686281	0.698829	0.682682	0.679139	0.686299	0.679141	0.688091	0.697132	0.697286	0.70081	0.693484	0.668498	0.675661	0.670265	0.670264	0.666717	0.663173	0.670276	0.670292	0.673874	0.654451	0.654452	0.66843	0.67482	0.672719	0.652379	0.657726	0.660718	0.642013	0.69622	0.685028	0.695617	0.690278	0.688176	0.688878	0.71161
sma.651	0.672052	0.668464	0.668468	0.677327	0.672015	0.677363	0.675594	0.677363	0.677396	0.664914	0.670238	0.67203	0.680978	0.677376	0.689924	0.673777	0.670234	0.677394	0.670236	0.679186	0.688227	0.688381	0.691905	0.684579	0.659593	0.666756	0.66136	0.661359	0.657812	0.654268	0.661371	0.661387	0.664969	0.645546	0.645547	0.659525	0.665915	0.663814	0.643474	0.648821	0.651813	0.633108	0.687315	0.676123	0.686712	0.681373	0.679271	0.679973	0.702705
sma.652	0.664952	0.661364	0.661368	0.670227	0.664915	0.670263	0.668494	0.670263	0.670296	0.657814	0.663138	0.66493	0.673878	0.670276	0.682824	0.666677	0.663134	0.670294	0.663136	0.672086	0.681127	0.681281	0.684805	0.677479	0.652493	0.659656	0.65426	0.654259	0.650712	0.647168	0.654271	0.654287	0.657869	0.638446	0.638447	0.652425	0.658815	0.656714	0.636374	0.641721	0.644713	0.626008	0.680215	0.669023	0.679612	0.674273	0.672171	0.672873	0.695605
sma.486	0.684607	0.681019	0.681023	0.689882	0.68457	0.689918	0.688149	0.689918	0.689951	0.677469	0.682793	0.684585	0.693533	0.689931	0.702479	0.686332	0.682789	0.689949	0.682791	0.691741	0.700782	0.700936	0.70446	0.697134	0.672148	0.679311	0.673915	0.673914	0.670367	0.666823	0.673926	0.673942	0.677524	0.658101	0.658102	0.67208	0.67847	0.676369	0.656029	0.661376	0.664368	0.645663	0.69987	0.688678	0.699267	0.693928	0.691826	0.692528	0.71526
sma.644	0.671817	0.668229	0.668233	0.677092	0.67178	0.677128	0.675359	0.677128	0.677161	0.664679	0.670003	0.671795	0.680743	0.677141	0.689689	0.673542	0.669999	0.677159	0.670001	0.678951	0.687992	0.688146	0.69167	0.684344	0.659358	0.666521	0.661125	0.661124	0.657577	0.654033	0.661136	0.661152	0.664734	0.645311	0.645312	0.65929	0.66568	0.663579	0.643239	0.648586	0.651578	0.632873	0.68708	0.675888	0.686477	0.681138	0.679036	0.679738	0.70247
sma.262	0.665297	0.661709	0.661713	0.670572	0.66526	0.670608	0.668839	0.670608	0.670641	0.658159	0.663483	0.665275	0.674223	0.670621	0.683169	0.667022	0.663479	0.670639	0.663481	0.672431	0.681472	0.681626	0.68515	0.677824	0.652838	0.660001	0.654605	0.654604	0.651057	0.647513	0.654616	0.654632	0.658214	0.638791	0.638792	0.65277	0.65916	0.657059	0.636719	0.642066	0.645058	0.626353	0.68056	0.669368	0.679957	0.674618	0.672516	0.673218	0.69595
sma.284	0.675844	0.672256	0.67226	0.681119	0.675807	0.681155	0.679386	0.681155	0.681188	0.668706	0.67403	0.675822	0.68477	0.681168	0.693716	0.677569	0.674026	0.681186	0.674028	0.682978	0.692019	0.692173	0.695697	0.688371	0.663385	0.670548	0.665152	0.665151	0.661604	0.65806	0.665163	0.665179	0.668761	0.649338	0.649339	0.663317	0.669707	0.667606	0.647266	0.652613	0.655605	0.6369	0.691107	0.679915	0.690504	0.685165	0.683063	0.683765	0.706497
sma.480	0.673175	0.669587	0.669591	0.67845	0.673138	0.678486	0.676717	0.678486	0.678519	0.666037	0.671361	0.673153	0.682101	0.678499	0.691047	0.6749	0.671357	0.678517	0.671359	0.680309	0.68935	0.689504	0.693028	0.685702	0.660716	0.667879	0.662483	0.662482	0.658935	0.655391	0.662494	0.66251	0.666092	0.646669	0.64667	0.660648	0.667038	0.664937	0.644597	0.649944	0.652936	0.634231	0.688438	0.677246	0.687835	0.682496	0.680394	0.681096	0.703828
sma.481	0.625343	0.621755	0.621759	0.630618	0.625306	0.630654	0.628885	0.630654	0.630687	0.618205	0.623529	0.625321	0.634269	0.630667	0.643215	0.627068	0.623525	0.630685	0.623527	0.632477	0.641518	0.641672	0.645196	0.63787	0.612884	0.620047	0.614651	0.61465	0.611103	0.607559	0.614662	0.614678	0.61826	0.598837	0.598838	0.612816	0.619206	0.617105	0.596765	0.602112	0.605104	0.586399	0.640606	0.629414	0.640003	0.634664	0.632562	0.633264	0.655996
sma.309	0.647415	0.643827	0.643831	0.65269	0.647378	0.652726	0.650957	0.652726	0.652759	0.640277	0.645601	0.647393	0.656341	0.652739	0.665287	0.64914	0.645597	0.652757	0.645599	0.654549	0.66359	0.663744	0.667268	0.659942	0.634956	0.642119	0.636723	0.636722	0.633175	0.629631	0.636734	0.63675	0.640332	0.620909	0.62091	0.634888	0.641278	0.639177	0.618837	0.624184	0.627176	0.608471	0.662678	0.651486	0.662075	0.656736	0.654634	0.655336	0.678068
sma.671	0.628887	0.625299	0.625303	0.634162	0.62885	0.634198	0.632429	0.634198	0.634231	0.621749	0.627073	0.628865	0.637813	0.634211	0.646759	0.630612	0.627069	0.634229	0.627071	0.636021	0.645062	0.645216	0.64874	0.641414	0.616428	0.623591	0.618195	0.618194	0.614647	0.611103	0.618206	0.618222	0.621804	0.602381	0.602382	0.61636	0.62275	0.620649	0.600309	0.605656	0.608648	0.589943	0.64415	0.632958	0.643547	0.638208	0.636106	0.636808	0.65954
sma.674	0.622217	0.618629	0.618633	0.627492	0.62218	0.627528	0.625759	0.627528	0.627561	0.615079	0.620403	0.622195	0.631143	0.627541	0.640089	0.623942	0.620399	0.627559	0.620401	0.629351	0.638392	0.638546	0.64207	0.634744	0.609758	0.616921	0.611525	0.611524	0.607977	0.604433	0.611536	0.611552	0.615134	0.595711	0.595712	0.60969	0.61608	0.613979	0.593639	0.598986	0.601978	0.583273	0.63748	0.626288	0.636877	0.631538	0.629436	0.630138	0.65287
sma.69	0.629479	0.625891	0.625895	0.634754	0.629442	0.63479	0.633021	0.63479	0.634823	0.622341	0.627665	0.629457	0.638405	0.634803	0.647351	0.631204	0.627661	0.634821	0.627663	0.636613	0.645654	0.645808	0.649332	0.642006	0.61702	0.624183	0.618787	0.618786	0.615239	0.611695	0.618798	0.618814	0.622396	0.602973	0.602974	0.616952	0.623342	0.621241	0.600901	0.606248	0.60924	0.590535	0.644742	0.63355	0.644139	0.6388	0.636698	0.6374	0.660132
sma.104	0.641856	0.638268	0.638272	0.647131	0.641819	0.647167	0.645398	0.647167	0.6472	0.634718	0.640042	0.641834	0.650782	0.64718	0.659728	0.643581	0.640038	0.647198	0.64004	0.64899	0.658031	0.658185	0.661709	0.654383	0.629397	0.63656	0.631164	0.631163	0.627616	0.624072	0.631175	0.631191	0.634773	0.61535	0.615351	0.629329	0.635719	0.633618	0.613278	0.618625	0.621617	0.602912	0.657119	0.645927	0.656516	0.651177	0.649075	0.649777	0.672509
sma.712	0.636537	0.632949	0.632953	0.641812	0.6365	0.641848	0.640079	0.641848	0.641881	0.629399	0.634723	0.636515	0.645463	0.641861	0.654409	0.638262	0.634719	0.641879	0.634721	0.643671	0.652712	0.652866	0.65639	0.649064	0.624078	0.631241	0.625845	0.625844	0.622297	0.618753	0.625856	0.625872	0.629454	0.610031	0.610032	0.62401	0.6304	0.628299	0.607959	0.613306	0.616298	0.597593	0.6518	0.640608	0.651197	0.645858	0.643756	0.644458	0.66719
sma.417	0.64545	0.641862	0.641866	0.650725	0.645413	0.650761	0.648992	0.650761	0.650794	0.638312	0.643636	0.645428	0.654376	0.650774	0.663322	0.647175	0.643632	0.650792	0.643634	0.652584	0.661625	0.661779	0.665303	0.657977	0.632991	0.640154	0.634758	0.634757	0.63121	0.627666	0.634769	0.634785	0.638367	0.618944	0.618945	0.632923	0.639313	0.637212	0.616872	0.622219	0.625211	0.606506	0.660713	0.649521	0.66011	0.654771	0.652669	0.653371	0.676103
sma.502	0.636534	0.632946	0.63295	0.641809	0.636497	0.641845	0.640076	0.641845	0.641878	0.629396	0.63472	0.636512	0.64546	0.641858	0.654406	0.638259	0.634716	0.641876	0.634718	0.643668	0.652709	0.652863	0.656387	0.649061	0.624075	0.631238	0.625842	0.625841	0.622294	0.61875	0.625853	0.625869	0.629451	0.610028	0.610029	0.624007	0.630397	0.628296	0.607956	0.613303	0.616295	0.59759	0.651797	0.640605	0.651194	0.645855	0.643753	0.644455	0.667187
sma.74	0.629479	0.625891	0.625895	0.634754	0.629442	0.63479	0.633021	0.63479	0.634823	0.622341	0.627665	0.629457	0.638405	0.634803	0.647351	0.631204	0.627661	0.634821	0.627663	0.636613	0.645654	0.645808	0.649332	0.642006	0.61702	0.624183	0.618787	0.618786	0.615239	0.611695	0.618798	0.618814	0.622396	0.602973	0.602974	0.616952	0.623342	0.621241	0.600901	0.606248	0.60924	0.590535	0.644742	0.63355	0.644139	0.6388	0.636698	0.6374	0.660132
sma.276	0.636537	0.632949	0.632953	0.641812	0.6365	0.641848	0.640079	0.641848	0.641881	0.629399	0.634723	0.636515	0.645463	0.641861	0.654409	0.638262	0.634719	0.641879	0.634721	0.643671	0.652712	0.652866	0.65639	0.649064	0.624078	0.631241	0.625845	0.625844	0.622297	0.618753	0.625856	0.625872	0.629454	0.610031	0.610032	0.62401	0.6304	0.628299	0.607959	0.613306	0.616298	0.597593	0.6518	0.640608	0.651197	0.645858	0.643756	0.644458	0.66719
sma.646	0.631242	0.627654	0.627658	0.636517	0.631205	0.636553	0.634784	0.636553	0.636586	0.624104	0.629428	0.63122	0.640168	0.636566	0.649114	0.632967	0.629424	0.636584	0.629426	0.638376	0.647417	0.647571	0.651095	0.643769	0.618783	0.625946	0.62055	0.620549	0.617002	0.613458	0.620561	0.620577	0.624159	0.604736	0.604737	0.618715	0.625105	0.623004	0.602664	0.608011	0.611003	0.592298	0.646505	0.635313	0.645902	0.640563	0.638461	0.639163	0.661895
sma.713	0.631239	0.627651	0.627655	0.636514	0.631202	0.63655	0.634781	0.63655	0.636583	0.624101	0.629425	0.631217	0.640165	0.636563	0.649111	0.632964	0.629421	0.636581	0.629423	0.638373	0.647414	0.647568	0.651092	0.643766	0.61878	0.625943	0.620547	0.620546	0.616999	0.613455	0.620558	0.620574	0.624156	0.604733	0.604734	0.618712	0.625102	0.623001	0.602661	0.608008	0.611	0.592295	0.646502	0.63531	0.645899	0.64056	0.638458	0.63916	0.661892
sma.77	0.629479	0.625891	0.625895	0.634754	0.629442	0.63479	0.633021	0.63479	0.634823	0.622341	0.627665	0.629457	0.638405	0.634803	0.647351	0.631204	0.627661	0.634821	0.627663	0.636613	0.645654	0.645808	0.649332	0.642006	0.61702	0.624183	0.618787	0.618786	0.615239	0.611695	0.618798	0.618814	0.622396	0.602973	0.602974	0.616952	0.623342	0.621241	0.600901	0.606248	0.60924	0.590535	0.644742	0.63355	0.644139	0.6388	0.636698	0.6374	0.660132
sma.80	0.640077	0.636489	0.636493	0.645352	0.64004	0.645388	0.643619	0.645388	0.645421	0.632939	0.638263	0.640055	0.649003	0.645401	0.657949	0.641802	0.638259	0.645419	0.638261	0.647211	0.656252	0.656406	0.65993	0.652604	0.627618	0.634781	0.629385	0.629384	0.625837	0.622293	0.629396	0.629412	0.632994	0.613571	0.613572	0.62755	0.63394	0.631839	0.611499	0.616846	0.619838	0.601133	0.65534	0.644148	0.654737	0.649398	0.647296	0.647998	0.67073
sma.272	0.645452	0.641864	0.641868	0.650727	0.645415	0.650763	0.648994	0.650763	0.650796	0.638314	0.643638	0.64543	0.654378	0.650776	0.663324	0.647177	0.643634	0.650794	0.643636	0.652586	0.661627	0.661781	0.665305	0.657979	0.632993	0.640156	0.63476	0.634759	0.631212	0.627668	0.634771	0.634787	0.638369	0.618946	0.618947	0.632925	0.639315	0.637214	0.616874	0.622221	0.625213	0.606508	0.660715	0.649523	0.660112	0.654773	0.652671	0.653373	0.676105
sma.661	0.638311	0.634723	0.634727	0.643586	0.638274	0.643622	0.641853	0.643622	0.643655	0.631173	0.636497	0.638289	0.647237	0.643635	0.656183	0.640036	0.636493	0.643653	0.636495	0.645445	0.654486	0.65464	0.658164	0.650838	0.625852	0.633015	0.627619	0.627618	0.624071	0.620527	0.62763	0.627646	0.631228	0.611805	0.611806	0.625784	0.632174	0.630073	0.609733	0.61508	0.618072	0.599367	0.653574	0.642382	0.652971	0.647632	0.64553	0.646232	0.668964
sma.87	0.629479	0.625891	0.625895	0.634754	0.629442	0.63479	0.633021	0.63479	0.634823	0.622341	0.627665	0.629457	0.638405	0.634803	0.647351	0.631204	0.627661	0.634821	0.627663	0.636613	0.645654	0.645808	0.649332	0.642006	0.61702	0.624183	0.618787	0.618786	0.615239	0.611695	0.618798	0.618814	0.622396	0.602973	0.602974	0.616952	0.623342	0.621241	0.600901	0.606248	0.60924	0.590535	0.644742	0.63355	0.644139	0.6388	0.636698	0.6374	0.660132
sma.299	0.640084	0.636496	0.6365	0.645359	0.640047	0.645395	0.643626	0.645395	0.645428	0.632946	0.63827	0.640062	0.64901	0.645408	0.657956	0.641809	0.638266	0.645426	0.638268	0.647218	0.656259	0.656413	0.659937	0.652611	0.627625	0.634788	0.629392	0.629391	0.625844	0.6223	0.629403	0.629419	0.633001	0.613578	0.613579	0.627557	0.633947	0.631846	0.611506	0.616853	0.619845	0.60114	0.655347	0.644155	0.654744	0.649405	0.647303	0.648005	0.670737
sma.507	0.629479	0.625891	0.625895	0.634754	0.629442	0.63479	0.633021	0.63479	0.634823	0.622341	0.627665	0.629457	0.638405	0.634803	0.647351	0.631204	0.627661	0.634821	0.627663	0.636613	0.645654	0.645808	0.649332	0.642006	0.61702	0.624183	0.618787	0.618786	0.615239	0.611695	0.618798	0.618814	0.622396	0.602973	0.602974	0.616952	0.623342	0.621241	0.600901	0.606248	0.60924	0.590535	0.644742	0.63355	0.644139	0.6388	0.636698	0.6374	0.660132
sma.508	0.634767	0.631179	0.631183	0.640042	0.63473	0.640078	0.638309	0.640078	0.640111	0.627629	0.632953	0.634745	0.643693	0.640091	0.652639	0.636492	0.632949	0.640109	0.632951	0.641901	0.650942	0.651096	0.65462	0.647294	0.622308	0.629471	0.624075	0.624074	0.620527	0.616983	0.624086	0.624102	0.627684	0.608261	0.608262	0.62224	0.62863	0.626529	0.606189	0.611536	0.614528	0.595823	0.65003	0.638838	0.649427	0.644088	0.641986	0.642688	0.66542
sma.121	0.654424	0.650836	0.65084	0.659699	0.654387	0.659735	0.657966	0.659735	0.659768	0.647286	0.65261	0.654402	0.66335	0.659748	0.672296	0.656149	0.652606	0.659766	0.652608	0.661558	0.670599	0.670753	0.674277	0.666951	0.641965	0.649128	0.643732	0.643731	0.640184	0.63664	0.643743	0.643759	0.647341	0.627918	0.627919	0.641897	0.648287	0.646186	0.625846	0.631193	0.634185	0.61548	0.669687	0.658495	0.669084	0.663745	0.661643	0.662345	0.685077
sma.673	0.64901	0.645422	0.645426	0.654285	0.648973	0.654321	0.652552	0.654321	0.654354	0.641872	0.647196	0.648988	0.657936	0.654334	0.666882	0.650735	0.647192	0.654352	0.647194	0.656144	0.665185	0.665339	0.668863	0.661537	0.636551	0.643714	0.638318	0.638317	0.63477	0.631226	0.638329	0.638345	0.641927	0.622504	0.622505	0.636483	0.642873	0.640772	0.620432	0.625779	0.628771	0.610066	0.664273	0.653081	0.66367	0.658331	0.656229	0.656931	0.679663
sma.275	0.629479	0.625891	0.625895	0.634754	0.629442	0.63479	0.633021	0.63479	0.634823	0.622341	0.627665	0.629457	0.638405	0.634803	0.647351	0.631204	0.627661	0.634821	0.627663	0.636613	0.645654	0.645808	0.649332	0.642006	0.61702	0.624183	0.618787	0.618786	0.615239	0.611695	0.618798	0.618814	0.622396	0.602973	0.602974	0.616952	0.623342	0.621241	0.600901	0.606248	0.60924	0.590535	0.644742	0.63355	0.644139	0.6388	0.636698	0.6374	0.660132
sma.116	0.634768	0.63118	0.631184	0.640043	0.634731	0.640079	0.63831	0.640079	0.640112	0.62763	0.632954	0.634746	0.643694	0.640092	0.65264	0.636493	0.63295	0.64011	0.632952	0.641902	0.650943	0.651097	0.654621	0.647295	0.622309	0.629472	0.624076	0.624075	0.620528	0.616984	0.624087	0.624103	0.627685	0.608262	0.608263	0.622241	0.628631	0.62653	0.60619	0.611537	0.614529	0.595824	0.650031	0.638839	0.649428	0.644089	0.641987	0.642689	0.665421
sma.138	0.650794	0.647206	0.64721	0.656069	0.650757	0.656105	0.654336	0.656105	0.656138	0.643656	0.64898	0.650772	0.65972	0.656118	0.668666	0.652519	0.648976	0.656136	0.648978	0.657928	0.666969	0.667123	0.670647	0.663321	0.638335	0.645498	0.640102	0.640101	0.636554	0.63301	0.640113	0.640129	0.643711	0.624288	0.624289	0.638267	0.644657	0.642556	0.622216	0.627563	0.630555	0.61185	0.666057	0.654865	0.665454	0.660115	0.658013	0.658715	0.681447
sma.559	0.659811	0.656223	0.656227	0.665086	0.659774	0.665122	0.663353	0.665122	0.665155	0.652673	0.657997	0.659789	0.668737	0.665135	0.677683	0.661536	0.657993	0.665153	0.657995	0.666945	0.675986	0.67614	0.679664	0.672338	0.647352	0.654515	0.649119	0.649118	0.645571	0.642027	0.64913	0.649146	0.652728	0.633305	0.633306	0.647284	0.653674	0.651573	0.631233	0.63658	0.639572	0.620867	0.675074	0.663882	0.674471	0.669132	0.66703	0.667732	0.690464
sma.561	0.659811	0.656223	0.656227	0.665086	0.659774	0.665122	0.663353	0.665122	0.665155	0.652673	0.657997	0.659789	0.668737	0.665135	0.677683	0.661536	0.657993	0.665153	0.657995	0.666945	0.675986	0.67614	0.679664	0.672338	0.647352	0.654515	0.649119	0.649118	0.645571	0.642027	0.64913	0.649146	0.652728	0.633305	0.633306	0.647284	0.653674	0.651573	0.631233	0.63658	0.639572	0.620867	0.675074	0.663882	0.674471	0.669132	0.66703	0.667732	0.690464
sma.648	0.63477	0.631182	0.631186	0.640045	0.634733	0.640081	0.638312	0.640081	0.640114	0.627632	0.632956	0.634748	0.643696	0.640094	0.652642	0.636495	0.632952	0.640112	0.632954	0.641904	0.650945	0.651099	0.654623	0.647297	0.622311	0.629474	0.624078	0.624077	0.62053	0.616986	0.624089	0.624105	0.627687	0.608264	0.608265	0.622243	0.628633	0.626532	0.606192	0.611539	0.614531	0.595826	0.650033	0.638841	0.64943	0.644091	0.641989	0.642691	0.665423
sma.271	0.629479	0.625891	0.625895	0.634754	0.629442	0.63479	0.633021	0.63479	0.634823	0.622341	0.627665	0.629457	0.638405	0.634803	0.647351	0.631204	0.627661	0.634821	0.627663	0.636613	0.645654	0.645808	0.649332	0.642006	0.61702	0.624183	0.618787	0.618786	0.615239	0.611695	0.618798	0.618814	0.622396	0.602973	0.602974	0.616952	0.623342	0.621241	0.600901	0.606248	0.60924	0.590535	0.644742	0.63355	0.644139	0.6388	0.636698	0.6374	0.660132
sma.339	0.672483	0.668895	0.668899	0.677758	0.672446	0.677794	0.676025	0.677794	0.677827	0.665345	0.670669	0.672461	0.681409	0.677807	0.690355	0.674208	0.670665	0.677825	0.670667	0.679617	0.688658	0.688812	0.692336	0.68501	0.660024	0.667187	0.661791	0.66179	0.658243	0.654699	0.661802	0.661818	0.6654	0.645977	0.645978	0.659956	0.666346	0.664245	0.643905	0.649252	0.652244	0.633539	0.687746	0.676554	0.687143	0.681804	0.679702	0.680404	0.703136
sma.484	0.636534	0.632946	0.63295	0.641809	0.636497	0.641845	0.640076	0.641845	0.641878	0.629396	0.63472	0.636512	0.64546	0.641858	0.654406	0.638259	0.634716	0.641876	0.634718	0.643668	0.652709	0.652863	0.656387	0.649061	0.624075	0.631238	0.625842	0.625841	0.622294	0.61875	0.625853	0.625869	0.629451	0.610028	0.610029	0.624007	0.630397	0.628296	0.607956	0.613303	0.616295	0.59759	0.651797	0.640605	0.651194	0.645855	0.643753	0.644455	0.667187
sma.122	0.647253	0.643665	0.643669	0.652528	0.647216	0.652564	0.650795	0.652564	0.652597	0.640115	0.645439	0.647231	0.656179	0.652577	0.665125	0.648978	0.645435	0.652595	0.645437	0.654387	0.663428	0.663582	0.667106	0.65978	0.634794	0.641957	0.636561	0.63656	0.633013	0.629469	0.636572	0.636588	0.64017	0.620747	0.620748	0.634726	0.641116	0.639015	0.618675	0.624022	0.627014	0.608309	0.662516	0.651324	0.661913	0.656574	0.654472	0.655174	0.677906
sma.544	0.641847	0.638259	0.638263	0.647122	0.64181	0.647158	0.645389	0.647158	0.647191	0.634709	0.640033	0.641825	0.650773	0.647171	0.659719	0.643572	0.640029	0.647189	0.640031	0.648981	0.658022	0.658176	0.6617	0.654374	0.629388	0.636551	0.631155	0.631154	0.627607	0.624063	0.631166	0.631182	0.634764	0.615341	0.615342	0.62932	0.63571	0.633609	0.613269	0.618616	0.621608	0.602903	0.65711	0.645918	0.656507	0.651168	0.649066	0.649768	0.6725
sma.111	0.647225	0.643637	0.643641	0.6525	0.647188	0.652536	0.650767	0.652536	0.652569	0.640087	0.645411	0.647203	0.656151	0.652549	0.665097	0.64895	0.645407	0.652567	0.645409	0.654359	0.6634	0.663554	0.667078	0.659752	0.634766	0.641929	0.636533	0.636532	0.632985	0.629441	0.636544	0.63656	0.640142	0.620719	0.62072	0.634698	0.641088	0.638987	0.618647	0.623994	0.626986	0.608281	0.662488	0.651296	0.661885	0.656546	0.654444	0.655146	0.677878
sma.556	0.634776	0.631188	0.631192	0.640051	0.634739	0.640087	0.638318	0.640087	0.64012	0.627638	0.632962	0.634754	0.643702	0.6401	0.652648	0.636501	0.632958	0.640118	0.63296	0.64191	0.650951	0.651105	0.654629	0.647303	0.622317	0.62948	0.624084	0.624083	0.620536	0.616992	0.624095	0.624111	0.627693	0.60827	0.608271	0.622249	0.628639	0.626538	0.606198	0.611545	0.614537	0.595832	0.650039	0.638847	0.649436	0.644097	0.641995	0.642697	0.665429
sma.320	0.638309	0.634721	0.634725	0.643584	0.638272	0.64362	0.641851	0.64362	0.643653	0.631171	0.636495	0.638287	0.647235	0.643633	0.656181	0.640034	0.636491	0.643651	0.636493	0.645443	0.654484	0.654638	0.658162	0.650836	0.62585	0.633013	0.627617	0.627616	0.624069	0.620525	0.627628	0.627644	0.631226	0.611803	0.611804	0.625782	0.632172	0.630071	0.609731	0.615078	0.61807	0.599365	0.653572	0.64238	0.652969	0.64763	0.645528	0.64623	0.668962
sma.81	0.629479	0.625891	0.625895	0.634754	0.629442	0.63479	0.633021	0.63479	0.634823	0.622341	0.627665	0.629457	0.638405	0.634803	0.647351	0.631204	0.627661	0.634821	0.627663	0.636613	0.645654	0.645808	0.649332	0.642006	0.61702	0.624183	0.618787	0.618786	0.615239	0.611695	0.618798	0.618814	0.622396	0.602973	0.602974	0.616952	0.623342	0.621241	0.600901	0.606248	0.60924	0.590535	0.644742	0.63355	0.644139	0.6388	0.636698	0.6374	0.660132
sma.653	0.640113	0.636525	0.636529	0.645388	0.640076	0.645424	0.643655	0.645424	0.645457	0.632975	0.638299	0.640091	0.649039	0.645437	0.657985	0.641838	0.638295	0.645455	0.638297	0.647247	0.656288	0.656442	0.659966	0.65264	0.627654	0.634817	0.629421	0.62942	0.625873	0.622329	0.629432	0.629448	0.63303	0.613607	0.613608	0.627586	0.633976	0.631875	0.611535	0.616882	0.619874	0.601169	0.655376	0.644184	0.654773	0.649434	0.647332	0.648034	0.670766
sma.89	0.631239	0.627651	0.627655	0.636514	0.631202	0.63655	0.634781	0.63655	0.636583	0.624101	0.629425	0.631217	0.640165	0.636563	0.649111	0.632964	0.629421	0.636581	0.629423	0.638373	0.647414	0.647568	0.651092	0.643766	0.61878	0.625943	0.620547	0.620546	0.616999	0.613455	0.620558	0.620574	0.624156	0.604733	0.604734	0.618712	0.625102	0.623001	0.602661	0.608008	0.611	0.592295	0.646502	0.63531	0.645899	0.64056	0.638458	0.63916	0.661892
sma.659	0.636533	0.632945	0.632949	0.641808	0.636496	0.641844	0.640075	0.641844	0.641877	0.629395	0.634719	0.636511	0.645459	0.641857	0.654405	0.638258	0.634715	0.641875	0.634717	0.643667	0.652708	0.652862	0.656386	0.64906	0.624074	0.631237	0.625841	0.62584	0.622293	0.618749	0.625852	0.625868	0.62945	0.610027	0.610028	0.624006	0.630396	0.628295	0.607955	0.613302	0.616294	0.597589	0.651796	0.640604	0.651193	0.645854	0.643752	0.644454	0.667186
sma.399	0.629479	0.625891	0.625895	0.634754	0.629442	0.63479	0.633021	0.63479	0.634823	0.622341	0.627665	0.629457	0.638405	0.634803	0.647351	0.631204	0.627661	0.634821	0.627663	0.636613	0.645654	0.645808	0.649332	0.642006	0.61702	0.624183	0.618787	0.618786	0.615239	0.611695	0.618798	0.618814	0.622396	0.602973	0.602974	0.616952	0.623342	0.621241	0.600901	0.606248	0.60924	0.590535	0.644742	0.63355	0.644139	0.6388	0.636698	0.6374	0.660132
sma.573	0.636553	0.632965	0.632969	0.641828	0.636516	0.641864	0.640095	0.641864	0.641897	0.629415	0.634739	0.636531	0.645479	0.641877	0.654425	0.638278	0.634735	0.641895	0.634737	0.643687	0.652728	0.652882	0.656406	0.64908	0.624094	0.631257	0.625861	0.62586	0.622313	0.618769	0.625872	0.625888	0.62947	0.610047	0.610048	0.624026	0.630416	0.628315	0.607975	0.613322	0.616314	0.597609	0.651816	0.640624	0.651213	0.645874	0.643772	0.644474	0.667206
sma.96	0.632999	0.629411	0.629415	0.638274	0.632962	0.63831	0.636541	0.63831	0.638343	0.625861	0.631185	0.632977	0.641925	0.638323	0.650871	0.634724	0.631181	0.638341	0.631183	0.640133	0.649174	0.649328	0.652852	0.645526	0.62054	0.627703	0.622307	0.622306	0.618759	0.615215	0.622318	0.622334	0.625916	0.606493	0.606494	0.620472	0.626862	0.624761	0.604421	0.609768	0.61276	0.594055	0.648262	0.63707	0.647659	0.64232	0.640218	0.64092	0.663652
sma.545	0.636529	0.632941	0.632945	0.641804	0.636492	0.64184	0.640071	0.64184	0.641873	0.629391	0.634715	0.636507	0.645455	0.641853	0.654401	0.638254	0.634711	0.641871	0.634713	0.643663	0.652704	0.652858	0.656382	0.649056	0.62407	0.631233	0.625837	0.625836	0.622289	0.618745	0.625848	0.625864	0.629446	0.610023	0.610024	0.624002	0.630392	0.628291	0.607951	0.613298	0.61629	0.597585	0.651792	0.6406	0.651189	0.64585	0.643748	0.64445	0.667182
sma.298	0.647188	0.6436	0.643604	0.652463	0.647151	0.652499	0.65073	0.652499	0.652532	0.64005	0.645374	0.647166	0.656114	0.652512	0.66506	0.648913	0.64537	0.65253	0.645372	0.654322	0.663363	0.663517	0.667041	0.659715	0.634729	0.641892	0.636496	0.636495	0.632948	0.629404	0.636507	0.636523	0.640105	0.620682	0.620683	0.634661	0.641051	0.63895	0.61861	0.623957	0.626949	0.608244	0.662451	0.651259	0.661848	0.656509	0.654407	0.655109	0.677841
sma.660	0.645391	0.641803	0.641807	0.650666	0.645354	0.650702	0.648933	0.650702	0.650735	0.638253	0.643577	0.645369	0.654317	0.650715	0.663263	0.647116	0.643573	0.650733	0.643575	0.652525	0.661566	0.66172	0.665244	0.657918	0.632932	0.640095	0.634699	0.634698	0.631151	0.627607	0.63471	0.634726	0.638308	0.618885	0.618886	0.632864	0.639254	0.637153	0.616813	0.62216	0.625152	0.606447	0.660654	0.649462	0.660051	0.654712	0.65261	0.653312	0.676044
sma.411	0.640065	0.636477	0.636481	0.64534	0.640028	0.645376	0.643607	0.645376	0.645409	0.632927	0.638251	0.640043	0.648991	0.645389	0.657937	0.64179	0.638247	0.645407	0.638249	0.647199	0.65624	0.656394	0.659918	0.652592	0.627606	0.634769	0.629373	0.629372	0.625825	0.622281	0.629384	0.6294	0.632982	0.613559	0.61356	0.627538	0.633928	0.631827	0.611487	0.616834	0.619826	0.601121	0.655328	0.644136	0.654725	0.649386	0.647284	0.647986	0.670718
sma.113	0.641854	0.638266	0.63827	0.647129	0.641817	0.647165	0.645396	0.647165	0.647198	0.634716	0.64004	0.641832	0.65078	0.647178	0.659726	0.643579	0.640036	0.647196	0.640038	0.648988	0.658029	0.658183	0.661707	0.654381	0.629395	0.636558	0.631162	0.631161	0.627614	0.62407	0.631173	0.631189	0.634771	0.615348	0.615349	0.629327	0.635717	0.633616	0.613276	0.618623	0.621615	0.60291	0.657117	0.645925	0.656514	0.651175	0.649073	0.649775	0.672507
sma.407	0.670658	0.66707	0.667074	0.675933	0.670621	0.675969	0.6742	0.675969	0.676002	0.66352	0.668844	0.670636	0.679584	0.675982	0.68853	0.672383	0.66884	0.676	0.668842	0.677792	0.686833	0.686987	0.690511	0.683185	0.658199	0.665362	0.659966	0.659965	0.656418	0.652874	0.659977	0.659993	0.663575	0.644152	0.644153	0.658131	0.664521	0.66242	0.64208	0.647427	0.650419	0.631714	0.685921	0.674729	0.685318	0.679979	0.677877	0.678579	0.701311
sma.664	0.652552	0.648964	0.648968	0.657827	0.652515	0.657863	0.656094	0.657863	0.657896	0.645414	0.650738	0.65253	0.661478	0.657876	0.670424	0.654277	0.650734	0.657894	0.650736	0.659686	0.668727	0.668881	0.672405	0.665079	0.640093	0.647256	0.64186	0.641859	0.638312	0.634768	0.641871	0.641887	0.645469	0.626046	0.626047	0.640025	0.646415	0.644314	0.623974	0.629321	0.632313	0.613608	0.667815	0.656623	0.667212	0.661873	0.659771	0.660473	0.683205
sma.511	0.64364	0.640052	0.640056	0.648915	0.643603	0.648951	0.647182	0.648951	0.648984	0.636502	0.641826	0.643618	0.652566	0.648964	0.661512	0.645365	0.641822	0.648982	0.641824	0.650774	0.659815	0.659969	0.663493	0.656167	0.631181	0.638344	0.632948	0.632947	0.6294	0.625856	0.632959	0.632975	0.636557	0.617134	0.617135	0.631113	0.637503	0.635402	0.615062	0.620409	0.623401	0.604696	0.658903	0.647711	0.6583	0.652961	0.650859	0.651561	0.674293
sma.286	0.631239	0.627651	0.627655	0.636514	0.631202	0.63655	0.634781	0.63655	0.636583	0.624101	0.629425	0.631217	0.640165	0.636563	0.649111	0.632964	0.629421	0.636581	0.629423	0.638373	0.647414	0.647568	0.651092	0.643766	0.61878	0.625943	0.620547	0.620546	0.616999	0.613455	0.620558	0.620574	0.624156	0.604733	0.604734	0.618712	0.625102	0.623001	0.602661	0.608008	0.611	0.592295	0.646502	0.63531	0.645899	0.64056	0.638458	0.63916	0.661892
sma.650	0.633002	0.629414	0.629418	0.638277	0.632965	0.638313	0.636544	0.638313	0.638346	0.625864	0.631188	0.63298	0.641928	0.638326	0.650874	0.634727	0.631184	0.638344	0.631186	0.640136	0.649177	0.649331	0.652855	0.645529	0.620543	0.627706	0.62231	0.622309	0.618762	0.615218	0.622321	0.622337	0.625919	0.606496	0.606497	0.620475	0.626865	0.624764	0.604424	0.609771	0.612763	0.594058	0.648265	0.637073	0.647662	0.642323	0.640221	0.640923	0.663655
sma.82	0.645366	0.641778	0.641782	0.650641	0.645329	0.650677	0.648908	0.650677	0.65071	0.638228	0.643552	0.645344	0.654292	0.65069	0.663238	0.647091	0.643548	0.650708	0.64355	0.6525	0.661541	0.661695	0.665219	0.657893	0.632907	0.64007	0.634674	0.634673	0.631126	0.627582	0.634685	0.634701	0.638283	0.61886	0.618861	0.632839	0.639229	0.637128	0.616788	0.622135	0.625127	0.606422	0.660629	0.649437	0.660026	0.654687	0.652585	0.653287	0.676019
sma.500	0.683416	0.679828	0.679832	0.688691	0.683379	0.688727	0.686958	0.688727	0.68876	0.676278	0.681602	0.683394	0.692342	0.68874	0.701288	0.685141	0.681598	0.688758	0.6816	0.69055	0.699591	0.699745	0.703269	0.695943	0.670957	0.67812	0.672724	0.672723	0.669176	0.665632	0.672735	0.672751	0.676333	0.65691	0.656911	0.670889	0.677279	0.675178	0.654838	0.660185	0.663177	0.644472	0.698679	0.687487	0.698076	0.692737	0.690635	0.691337	0.714069
sma.117	0.650664	0.647076	0.64708	0.655939	0.650627	0.655975	0.654206	0.655975	0.656008	0.643526	0.64885	0.650642	0.65959	0.655988	0.668536	0.652389	0.648846	0.656006	0.648848	0.657798	0.666839	0.666993	0.670517	0.663191	0.638205	0.645368	0.639972	0.639971	0.636424	0.63288	0.639983	0.639999	0.643581	0.624158	0.624159	0.638137	0.644527	0.642426	0.622086	0.627433	0.630425	0.61172	0.665927	0.654735	0.665324	0.659985	0.657883	0.658585	0.681317
sma.133	0.647043	0.643455	0.643459	0.652318	0.647006	0.652354	0.650585	0.652354	0.652387	0.639905	0.645229	0.647021	0.655969	0.652367	0.664915	0.648768	0.645225	0.652385	0.645227	0.654177	0.663218	0.663372	0.666896	0.65957	0.634584	0.641747	0.636351	0.63635	0.632803	0.629259	0.636362	0.636378	0.63996	0.620537	0.620538	0.634516	0.640906	0.638805	0.618465	0.623812	0.626804	0.608099	0.662306	0.651114	0.661703	0.656364	0.654262	0.654964	0.677696
sma.496	0.645346	0.641758	0.641762	0.650621	0.645309	0.650657	0.648888	0.650657	0.65069	0.638208	0.643532	0.645324	0.654272	0.65067	0.663218	0.647071	0.643528	0.650688	0.64353	0.65248	0.661521	0.661675	0.665199	0.657873	0.632887	0.64005	0.634654	0.634653	0.631106	0.627562	0.634665	0.634681	0.638263	0.61884	0.618841	0.632819	0.639209	0.637108	0.616768	0.622115	0.625107	0.606402	0.660609	0.649417	0.660006	0.654667	0.652565	0.653267	0.675999
sma.750	0.645366	0.641778	0.641782	0.650641	0.645329	0.650677	0.648908	0.650677	0.65071	0.638228	0.643552	0.645344	0.654292	0.65069	0.663238	0.647091	0.643548	0.650708	0.64355	0.6525	0.661541	0.661695	0.665219	0.657893	0.632907	0.64007	0.634674	0.634673	0.631126	0.627582	0.634685	0.634701	0.638283	0.61886	0.618861	0.632839	0.639229	0.637128	0.616788	0.622135	0.625127	0.606422	0.660629	0.649437	0.660026	0.654687	0.652585	0.653287	0.676019
sma.279	0.648933	0.645345	0.645349	0.654208	0.648896	0.654244	0.652475	0.654244	0.654277	0.641795	0.647119	0.648911	0.657859	0.654257	0.666805	0.650658	0.647115	0.654275	0.647117	0.656067	0.665108	0.665262	0.668786	0.66146	0.636474	0.643637	0.638241	0.63824	0.634693	0.631149	0.638252	0.638268	0.64185	0.622427	0.622428	0.636406	0.642796	0.640695	0.620355	0.625702	0.628694	0.609989	0.664196	0.653004	0.663593	0.658254	0.656152	0.656854	0.679586
sma.677	0.658022	0.654434	0.654438	0.663297	0.657985	0.663333	0.661564	0.663333	0.663366	0.650884	0.656208	0.658	0.666948	0.663346	0.675894	0.659747	0.656204	0.663364	0.656206	0.665156	0.674197	0.674351	0.677875	0.670549	0.645563	0.652726	0.64733	0.647329	0.643782	0.640238	0.647341	0.647357	0.650939	0.631516	0.631517	0.645495	0.651885	0.649784	0.629444	0.634791	0.637783	0.619078	0.673285	0.662093	0.672682	0.667343	0.665241	0.665943	0.688675
sma.550	0.633009	0.629421	0.629425	0.638284	0.632972	0.63832	0.636551	0.63832	0.638353	0.625871	0.631195	0.632987	0.641935	0.638333	0.650881	0.634734	0.631191	0.638351	0.631193	0.640143	0.649184	0.649338	0.652862	0.645536	0.62055	0.627713	0.622317	0.622316	0.618769	0.615225	0.622328	0.622344	0.625926	0.606503	0.606504	0.620482	0.626872	0.624771	0.604431	0.609778	0.61277	0.594065	0.648272	0.63708	0.647669	0.64233	0.640228	0.64093	0.663662
sma.656	0.640066	0.636478	0.636482	0.645341	0.640029	0.645377	0.643608	0.645377	0.64541	0.632928	0.638252	0.640044	0.648992	0.64539	0.657938	0.641791	0.638248	0.645408	0.63825	0.6472	0.656241	0.656395	0.659919	0.652593	0.627607	0.63477	0.629374	0.629373	0.625826	0.622282	0.629385	0.629401	0.632983	0.61356	0.613561	0.627539	0.633929	0.631828	0.611488	0.616835	0.619827	0.601122	0.655329	0.644137	0.654726	0.649387	0.647285	0.647987	0.670719
sma.99	0.668961	0.665373	0.665377	0.674236	0.668924	0.674272	0.672503	0.674272	0.674305	0.661823	0.667147	0.668939	0.677887	0.674285	0.686833	0.670686	0.667143	0.674303	0.667145	0.676095	0.685136	0.68529	0.688814	0.681488	0.656502	0.663665	0.658269	0.658268	0.654721	0.651177	0.65828	0.658296	0.661878	0.642455	0.642456	0.656434	0.662824	0.660723	0.640383	0.64573	0.648722	0.630017	0.684224	0.673032	0.683621	0.678282	0.67618	0.676882	0.699614
sma.292	0.663295	0.659707	0.659711	0.66857	0.663258	0.668606	0.666837	0.668606	0.668639	0.656157	0.661481	0.663273	0.672221	0.668619	0.681167	0.66502	0.661477	0.668637	0.661479	0.670429	0.67947	0.679624	0.683148	0.675822	0.650836	0.657999	0.652603	0.652602	0.649055	0.645511	0.652614	0.65263	0.656212	0.636789	0.63679	0.650768	0.657158	0.655057	0.634717	0.640064	0.643056	0.624351	0.678558	0.667366	0.677955	0.672616	0.670514	0.671216	0.693948
sma.283	0.63124	0.627652	0.627656	0.636515	0.631203	0.636551	0.634782	0.636551	0.636584	0.624102	0.629426	0.631218	0.640166	0.636564	0.649112	0.632965	0.629422	0.636582	0.629424	0.638374	0.647415	0.647569	0.651093	0.643767	0.618781	0.625944	0.620548	0.620547	0.617	0.613456	0.620559	0.620575	0.624157	0.604734	0.604735	0.618713	0.625103	0.623002	0.602662	0.608009	0.611001	0.592296	0.646503	0.635311	0.6459	0.640561	0.638459	0.639161	0.661893
sma.485	0.636526	0.632938	0.632942	0.641801	0.636489	0.641837	0.640068	0.641837	0.64187	0.629388	0.634712	0.636504	0.645452	0.64185	0.654398	0.638251	0.634708	0.641868	0.63471	0.64366	0.652701	0.652855	0.656379	0.649053	0.624067	0.63123	0.625834	0.625833	0.622286	0.618742	0.625845	0.625861	0.629443	0.61002	0.610021	0.623999	0.630389	0.628288	0.607948	0.613295	0.616287	0.597582	0.651789	0.640597	0.651186	0.645847	0.643745	0.644447	0.667179
sma.711	0.640077	0.636489	0.636493	0.645352	0.64004	0.645388	0.643619	0.645388	0.645421	0.632939	0.638263	0.640055	0.649003	0.645401	0.657949	0.641802	0.638259	0.645419	0.638261	0.647211	0.656252	0.656406	0.65993	0.652604	0.627618	0.634781	0.629385	0.629384	0.625837	0.622293	0.629396	0.629412	0.632994	0.613571	0.613572	0.62755	0.63394	0.631839	0.611499	0.616846	0.619838	0.601133	0.65534	0.644148	0.654737	0.649398	0.647296	0.647998	0.67073
sma.394	0.633002	0.629414	0.629418	0.638277	0.632965	0.638313	0.636544	0.638313	0.638346	0.625864	0.631188	0.63298	0.641928	0.638326	0.650874	0.634727	0.631184	0.638344	0.631186	0.640136	0.649177	0.649331	0.652855	0.645529	0.620543	0.627706	0.62231	0.622309	0.618762	0.615218	0.622321	0.622337	0.625919	0.606496	0.606497	0.620475	0.626865	0.624764	0.604424	0.609771	0.612763	0.594058	0.648265	0.637073	0.647662	0.642323	0.640221	0.640923	0.663655
sma.102	0.634767	0.631179	0.631183	0.640042	0.63473	0.640078	0.638309	0.640078	0.640111	0.627629	0.632953	0.634745	0.643693	0.640091	0.652639	0.636492	0.632949	0.640109	0.632951	0.641901	0.650942	0.651096	0.65462	0.647294	0.622308	0.629471	0.624075	0.624074	0.620527	0.616983	0.624086	0.624102	0.627684	0.608261	0.608262	0.62224	0.62863	0.626529	0.606189	0.611536	0.614528	0.595823	0.65003	0.638838	0.649427	0.644088	0.641986	0.642688	0.66542
sma.103	0.638307	0.634719	0.634723	0.643582	0.63827	0.643618	0.641849	0.643618	0.643651	0.631169	0.636493	0.638285	0.647233	0.643631	0.656179	0.640032	0.636489	0.643649	0.636491	0.645441	0.654482	0.654636	0.65816	0.650834	0.625848	0.633011	0.627615	0.627614	0.624067	0.620523	0.627626	0.627642	0.631224	0.611801	0.611802	0.62578	0.63217	0.630069	0.609729	0.615076	0.618068	0.599363	0.65357	0.642378	0.652967	0.647628	0.645526	0.646228	0.66896
sma.392	0.629479	0.625891	0.625895	0.634754	0.629442	0.63479	0.633021	0.63479	0.634823	0.622341	0.627665	0.629457	0.638405	0.634803	0.647351	0.631204	0.627661	0.634821	0.627663	0.636613	0.645654	0.645808	0.649332	0.642006	0.61702	0.624183	0.618787	0.618786	0.615239	0.611695	0.618798	0.618814	0.622396	0.602973	0.602974	0.616952	0.623342	0.621241	0.600901	0.606248	0.60924	0.590535	0.644742	0.63355	0.644139	0.6388	0.636698	0.6374	0.660132
sma.85	0.656213	0.652625	0.652629	0.661488	0.656176	0.661524	0.659755	0.661524	0.661557	0.649075	0.654399	0.656191	0.665139	0.661537	0.674085	0.657938	0.654395	0.661555	0.654397	0.663347	0.672388	0.672542	0.676066	0.66874	0.643754	0.650917	0.645521	0.64552	0.641973	0.638429	0.645532	0.645548	0.64913	0.629707	0.629708	0.643686	0.650076	0.647975	0.627635	0.632982	0.635974	0.617269	0.671476	0.660284	0.670873	0.665534	0.663432	0.664134	0.686866
sma.487	0.638322	0.634734	0.634738	0.643597	0.638285	0.643633	0.641864	0.643633	0.643666	0.631184	0.636508	0.6383	0.647248	0.643646	0.656194	0.640047	0.636504	0.643664	0.636506	0.645456	0.654497	0.654651	0.658175	0.650849	0.625863	0.633026	0.62763	0.627629	0.624082	0.620538	0.627641	0.627657	0.631239	0.611816	0.611817	0.625795	0.632185	0.630084	0.609744	0.615091	0.618083	0.599378	0.653585	0.642393	0.652982	0.647643	0.645541	0.646243	0.668975
sma.494	0.634774	0.631186	0.63119	0.640049	0.634737	0.640085	0.638316	0.640085	0.640118	0.627636	0.63296	0.634752	0.6437	0.640098	0.652646	0.636499	0.632956	0.640116	0.632958	0.641908	0.650949	0.651103	0.654627	0.647301	0.622315	0.629478	0.624082	0.624081	0.620534	0.61699	0.624093	0.624109	0.627691	0.608268	0.608269	0.622247	0.628637	0.626536	0.606196	0.611543	0.614535	0.59583	0.650037	0.638845	0.649434	0.644095	0.641993	0.642695	0.665427
sma.403	0.636549	0.632961	0.632965	0.641824	0.636512	0.64186	0.640091	0.64186	0.641893	0.629411	0.634735	0.636527	0.645475	0.641873	0.654421	0.638274	0.634731	0.641891	0.634733	0.643683	0.652724	0.652878	0.656402	0.649076	0.62409	0.631253	0.625857	0.625856	0.622309	0.618765	0.625868	0.625884	0.629466	0.610043	0.610044	0.624022	0.630412	0.628311	0.607971	0.613318	0.61631	0.597605	0.651812	0.64062	0.651209	0.64587	0.643768	0.64447	0.667202
sma.493	0.634768	0.63118	0.631184	0.640043	0.634731	0.640079	0.63831	0.640079	0.640112	0.62763	0.632954	0.634746	0.643694	0.640092	0.65264	0.636493	0.63295	0.64011	0.632952	0.641902	0.650943	0.651097	0.654621	0.647295	0.622309	0.629472	0.624076	0.624075	0.620528	0.616984	0.624087	0.624103	0.627685	0.608262	0.608263	0.622241	0.628631	0.62653	0.60619	0.611537	0.614529	0.595824	0.650031	0.638839	0.649428	0.644089	0.641987	0.642689	0.665421
sma.710	0.629479	0.625891	0.625895	0.634754	0.629442	0.63479	0.633021	0.63479	0.634823	0.622341	0.627665	0.629457	0.638405	0.634803	0.647351	0.631204	0.627661	0.634821	0.627663	0.636613	0.645654	0.645808	0.649332	0.642006	0.61702	0.624183	0.618787	0.618786	0.615239	0.611695	0.618798	0.618814	0.622396	0.602973	0.602974	0.616952	0.623342	0.621241	0.600901	0.606248	0.60924	0.590535	0.644742	0.63355	0.644139	0.6388	0.636698	0.6374	0.660132
sma.78	0.649011	0.645423	0.645427	0.654286	0.648974	0.654322	0.652553	0.654322	0.654355	0.641873	0.647197	0.648989	0.657937	0.654335	0.666883	0.650736	0.647193	0.654353	0.647195	0.656145	0.665186	0.66534	0.668864	0.661538	0.636552	0.643715	0.638319	0.638318	0.634771	0.631227	0.63833	0.638346	0.641928	0.622505	0.622506	0.636484	0.642874	0.640773	0.620433	0.62578	0.628772	0.610067	0.664274	0.653082	0.663671	0.658332	0.65623	0.656932	0.679664
sma.134	0.643661	0.640073	0.640077	0.648936	0.643624	0.648972	0.647203	0.648972	0.649005	0.636523	0.641847	0.643639	0.652587	0.648985	0.661533	0.645386	0.641843	0.649003	0.641845	0.650795	0.659836	0.65999	0.663514	0.656188	0.631202	0.638365	0.632969	0.632968	0.629421	0.625877	0.63298	0.632996	0.636578	0.617155	0.617156	0.631134	0.637524	0.635423	0.615083	0.62043	0.623422	0.604717	0.658924	0.647732	0.658321	0.652982	0.65088	0.651582	0.674314
sma.270	0.633003	0.629415	0.629419	0.638278	0.632966	0.638314	0.636545	0.638314	0.638347	0.625865	0.631189	0.632981	0.641929	0.638327	0.650875	0.634728	0.631185	0.638345	0.631187	0.640137	0.649178	0.649332	0.652856	0.64553	0.620544	0.627707	0.622311	0.62231	0.618763	0.615219	0.622322	0.622338	0.62592	0.606497	0.606498	0.620476	0.626866	0.624765	0.604425	0.609772	0.612764	0.594059	0.648266	0.637074	0.647663	0.642324	0.640222	0.640924	0.663656
sma.277	0.631239	0.627651	0.627655	0.636514	0.631202	0.63655	0.634781	0.63655	0.636583	0.624101	0.629425	0.631217	0.640165	0.636563	0.649111	0.632964	0.629421	0.636581	0.629423	0.638373	0.647414	0.647568	0.651092	0.643766	0.61878	0.625943	0.620547	0.620546	0.616999	0.613455	0.620558	0.620574	0.624156	0.604733	0.604734	0.618712	0.625102	0.623001	0.602661	0.608008	0.611	0.592295	0.646502	0.63531	0.645899	0.64056	0.638458	0.63916	0.661892
sma.398	0.63124	0.627652	0.627656	0.636515	0.631203	0.636551	0.634782	0.636551	0.636584	0.624102	0.629426	0.631218	0.640166	0.636564	0.649112	0.632965	0.629422	0.636582	0.629424	0.638374	0.647415	0.647569	0.651093	0.643767	0.618781	0.625944	0.620548	0.620547	0.617	0.613456	0.620559	0.620575	0.624157	0.604734	0.604735	0.618713	0.625103	0.623002	0.602662	0.608009	0.611001	0.592296	0.646503	0.635311	0.6459	0.640561	0.638459	0.639161	0.661893
sma.97	0.633002	0.629414	0.629418	0.638277	0.632965	0.638313	0.636544	0.638313	0.638346	0.625864	0.631188	0.63298	0.641928	0.638326	0.650874	0.634727	0.631184	0.638344	0.631186	0.640136	0.649177	0.649331	0.652855	0.645529	0.620543	0.627706	0.62231	0.622309	0.618762	0.615218	0.622321	0.622337	0.625919	0.606496	0.606497	0.620475	0.626865	0.624764	0.604424	0.609771	0.612763	0.594058	0.648265	0.637073	0.647662	0.642323	0.640221	0.640923	0.663655
sma.267	0.631239	0.627651	0.627655	0.636514	0.631202	0.63655	0.634781	0.63655	0.636583	0.624101	0.629425	0.631217	0.640165	0.636563	0.649111	0.632964	0.629421	0.636581	0.629423	0.638373	0.647414	0.647568	0.651092	0.643766	0.61878	0.625943	0.620547	0.620546	0.616999	0.613455	0.620558	0.620574	0.624156	0.604733	0.604734	0.618712	0.625102	0.623001	0.602661	0.608008	0.611	0.592295	0.646502	0.63531	0.645899	0.64056	0.638458	0.63916	0.661892
sma.401	0.629479	0.625891	0.625895	0.634754	0.629442	0.63479	0.633021	0.63479	0.634823	0.622341	0.627665	0.629457	0.638405	0.634803	0.647351	0.631204	0.627661	0.634821	0.627663	0.636613	0.645654	0.645808	0.649332	0.642006	0.61702	0.624183	0.618787	0.618786	0.615239	0.611695	0.618798	0.618814	0.622396	0.602973	0.602974	0.616952	0.623342	0.621241	0.600901	0.606248	0.60924	0.590535	0.644742	0.63355	0.644139	0.6388	0.636698	0.6374	0.660132
sma.406	0.640105	0.636517	0.636521	0.64538	0.640068	0.645416	0.643647	0.645416	0.645449	0.632967	0.638291	0.640083	0.649031	0.645429	0.657977	0.64183	0.638287	0.645447	0.638289	0.647239	0.65628	0.656434	0.659958	0.652632	0.627646	0.634809	0.629413	0.629412	0.625865	0.622321	0.629424	0.62944	0.633022	0.613599	0.6136	0.627578	0.633968	0.631867	0.611527	0.616874	0.619866	0.601161	0.655368	0.644176	0.654765	0.649426	0.647324	0.648026	0.670758
sma.478	0.633002	0.629414	0.629418	0.638277	0.632965	0.638313	0.636544	0.638313	0.638346	0.625864	0.631188	0.63298	0.641928	0.638326	0.650874	0.634727	0.631184	0.638344	0.631186	0.640136	0.649177	0.649331	0.652855	0.645529	0.620543	0.627706	0.62231	0.622309	0.618762	0.615218	0.622321	0.622337	0.625919	0.606496	0.606497	0.620475	0.626865	0.624764	0.604424	0.609771	0.612763	0.594058	0.648265	0.637073	0.647662	0.642323	0.640221	0.640923	0.663655
sma.488	0.634772	0.631184	0.631188	0.640047	0.634735	0.640083	0.638314	0.640083	0.640116	0.627634	0.632958	0.63475	0.643698	0.640096	0.652644	0.636497	0.632954	0.640114	0.632956	0.641906	0.650947	0.651101	0.654625	0.647299	0.622313	0.629476	0.62408	0.624079	0.620532	0.616988	0.624091	0.624107	0.627689	0.608266	0.608267	0.622245	0.628635	0.626534	0.606194	0.611541	0.614533	0.595828	0.650035	0.638843	0.649432	0.644093	0.641991	0.642693	0.665425
sma.491	0.658027	0.654439	0.654443	0.663302	0.65799	0.663338	0.661569	0.663338	0.663371	0.650889	0.656213	0.658005	0.666953	0.663351	0.675899	0.659752	0.656209	0.663369	0.656211	0.665161	0.674202	0.674356	0.67788	0.670554	0.645568	0.652731	0.647335	0.647334	0.643787	0.640243	0.647346	0.647362	0.650944	0.631521	0.631522	0.6455	0.65189	0.649789	0.629449	0.634796	0.637788	0.619083	0.67329	0.662098	0.672687	0.667348	0.665246	0.665948	0.68868
sma.110	0.63477	0.631182	0.631186	0.640045	0.634733	0.640081	0.638312	0.640081	0.640114	0.627632	0.632956	0.634748	0.643696	0.640094	0.652642	0.636495	0.632952	0.640112	0.632954	0.641904	0.650945	0.651099	0.654623	0.647297	0.622311	0.629474	0.624078	0.624077	0.62053	0.616986	0.624089	0.624105	0.627687	0.608264	0.608265	0.622243	0.628633	0.626532	0.606192	0.611539	0.614531	0.595826	0.650033	0.638841	0.64943	0.644091	0.641989	0.642691	0.665423
sma.551	0.629479	0.625891	0.625895	0.634754	0.629442	0.63479	0.633021	0.63479	0.634823	0.622341	0.627665	0.629457	0.638405	0.634803	0.647351	0.631204	0.627661	0.634821	0.627663	0.636613	0.645654	0.645808	0.649332	0.642006	0.61702	0.624183	0.618787	0.618786	0.615239	0.611695	0.618798	0.618814	0.622396	0.602973	0.602974	0.616952	0.623342	0.621241	0.600901	0.606248	0.60924	0.590535	0.644742	0.63355	0.644139	0.6388	0.636698	0.6374	0.660132
sma.552	0.631239	0.627651	0.627655	0.636514	0.631202	0.63655	0.634781	0.63655	0.636583	0.624101	0.629425	0.631217	0.640165	0.636563	0.649111	0.632964	0.629421	0.636581	0.629423	0.638373	0.647414	0.647568	0.651092	0.643766	0.61878	0.625943	0.620547	0.620546	0.616999	0.613455	0.620558	0.620574	0.624156	0.604733	0.604734	0.618712	0.625102	0.623001	0.602661	0.608008	0.611	0.592295	0.646502	0.63531	0.645899	0.64056	0.638458	0.63916	0.661892
sma.84	0.629479	0.625891	0.625895	0.634754	0.629442	0.63479	0.633021	0.63479	0.634823	0.622341	0.627665	0.629457	0.638405	0.634803	0.647351	0.631204	0.627661	0.634821	0.627663	0.636613	0.645654	0.645808	0.649332	0.642006	0.61702	0.624183	0.618787	0.618786	0.615239	0.611695	0.618798	0.618814	0.622396	0.602973	0.602974	0.616952	0.623342	0.621241	0.600901	0.606248	0.60924	0.590535	0.644742	0.63355	0.644139	0.6388	0.636698	0.6374	0.660132
sma.164	0.636545	0.632957	0.632961	0.64182	0.636508	0.641856	0.640087	0.641856	0.641889	0.629407	0.634731	0.636523	0.645471	0.641869	0.654417	0.63827	0.634727	0.641887	0.634729	0.643679	0.65272	0.652874	0.656398	0.649072	0.624086	0.631249	0.625853	0.625852	0.622305	0.618761	0.625864	0.62588	0.629462	0.610039	0.61004	0.624018	0.630408	0.628307	0.607967	0.613314	0.616306	0.597601	0.651808	0.640616	0.651205	0.645866	0.643764	0.644466	0.667198
sma.404	0.652673	0.649085	0.649089	0.657948	0.652636	0.657984	0.656215	0.657984	0.658017	0.645535	0.650859	0.652651	0.661599	0.657997	0.670545	0.654398	0.650855	0.658015	0.650857	0.659807	0.668848	0.669002	0.672526	0.6652	0.640214	0.647377	0.641981	0.64198	0.638433	0.634889	0.641992	0.642008	0.64559	0.626167	0.626168	0.640146	0.646536	0.644435	0.624095	0.629442	0.632434	0.613729	0.667936	0.656744	0.667333	0.661994	0.659892	0.660594	0.683326
sma.405	0.669223	0.665635	0.665639	0.674498	0.669186	0.674534	0.672765	0.674534	0.674567	0.662085	0.667409	0.669201	0.678149	0.674547	0.687095	0.670948	0.667405	0.674565	0.667407	0.676357	0.685398	0.685552	0.689076	0.68175	0.656764	0.663927	0.658531	0.65853	0.654983	0.651439	0.658542	0.658558	0.66214	0.642717	0.642718	0.656696	0.663086	0.660985	0.640645	0.645992	0.648984	0.630279	0.684486	0.673294	0.683883	0.678544	0.676442	0.677144	0.699876
sma.73	0.629479	0.625891	0.625895	0.634754	0.629442	0.63479	0.633021	0.63479	0.634823	0.622341	0.627665	0.629457	0.638405	0.634803	0.647351	0.631204	0.627661	0.634821	0.627663	0.636613	0.645654	0.645808	0.649332	0.642006	0.61702	0.624183	0.618787	0.618786	0.615239	0.611695	0.618798	0.618814	0.622396	0.602973	0.602974	0.616952	0.623342	0.621241	0.600901	0.606248	0.60924	0.590535	0.644742	0.63355	0.644139	0.6388	0.636698	0.6374	0.660132
sma.100	0.645459	0.641871	0.641875	0.650734	0.645422	0.65077	0.649001	0.65077	0.650803	0.638321	0.643645	0.645437	0.654385	0.650783	0.663331	0.647184	0.643641	0.650801	0.643643	0.652593	0.661634	0.661788	0.665312	0.657986	0.633	0.640163	0.634767	0.634766	0.631219	0.627675	0.634778	0.634794	0.638376	0.618953	0.618954	0.632932	0.639322	0.637221	0.616881	0.622228	0.62522	0.606515	0.660722	0.64953	0.660119	0.65478	0.652678	0.65338	0.676112
sma.101	0.631239	0.627651	0.627655	0.636514	0.631202	0.63655	0.634781	0.63655	0.636583	0.624101	0.629425	0.631217	0.640165	0.636563	0.649111	0.632964	0.629421	0.636581	0.629423	0.638373	0.647414	0.647568	0.651092	0.643766	0.61878	0.625943	0.620547	0.620546	0.616999	0.613455	0.620558	0.620574	0.624156	0.604733	0.604734	0.618712	0.625102	0.623001	0.602661	0.608008	0.611	0.592295	0.646502	0.63531	0.645899	0.64056	0.638458	0.63916	0.661892
sma.708	0.631239	0.627651	0.627655	0.636514	0.631202	0.63655	0.634781	0.63655	0.636583	0.624101	0.629425	0.631217	0.640165	0.636563	0.649111	0.632964	0.629421	0.636581	0.629423	0.638373	0.647414	0.647568	0.651092	0.643766	0.61878	0.625943	0.620547	0.620546	0.616999	0.613455	0.620558	0.620574	0.624156	0.604733	0.604734	0.618712	0.625102	0.623001	0.602661	0.608008	0.611	0.592295	0.646502	0.63531	0.645899	0.64056	0.638458	0.63916	0.661892
sma.266	0.634773	0.631185	0.631189	0.640048	0.634736	0.640084	0.638315	0.640084	0.640117	0.627635	0.632959	0.634751	0.643699	0.640097	0.652645	0.636498	0.632955	0.640115	0.632957	0.641907	0.650948	0.651102	0.654626	0.6473	0.622314	0.629477	0.624081	0.62408	0.620533	0.616989	0.624092	0.624108	0.62769	0.608267	0.608268	0.622246	0.628636	0.626535	0.606195	0.611542	0.614534	0.595829	0.650036	0.638844	0.649433	0.644094	0.641992	0.642694	0.665426
sma.555	0.63832	0.634732	0.634736	0.643595	0.638283	0.643631	0.641862	0.643631	0.643664	0.631182	0.636506	0.638298	0.647246	0.643644	0.656192	0.640045	0.636502	0.643662	0.636504	0.645454	0.654495	0.654649	0.658173	0.650847	0.625861	0.633024	0.627628	0.627627	0.62408	0.620536	0.627639	0.627655	0.631237	0.611814	0.611815	0.625793	0.632183	0.630082	0.609742	0.615089	0.618081	0.599376	0.653583	0.642391	0.65298	0.647641	0.645539	0.646241	0.668973
sma.91	0.653159	0.649571	0.649575	0.658434	0.653122	0.65847	0.656701	0.65847	0.658503	0.646021	0.651345	0.653137	0.662085	0.658483	0.671031	0.654884	0.651341	0.658501	0.651343	0.660293	0.669334	0.669488	0.673012	0.665686	0.6407	0.647863	0.642467	0.642466	0.638919	0.635375	0.642478	0.642494	0.646076	0.626653	0.626654	0.640632	0.647022	0.644921	0.624581	0.629928	0.63292	0.614215	0.668422	0.65723	0.667819	0.66248	0.660378	0.66108	0.683812
sma.130	0.660083	0.656495	0.656499	0.665358	0.660046	0.665394	0.663625	0.665394	0.665427	0.652945	0.658269	0.660061	0.669009	0.665407	0.677955	0.661808	0.658265	0.665425	0.658267	0.667217	0.676258	0.676412	0.679936	0.67261	0.647624	0.654787	0.649391	0.64939	0.645843	0.642299	0.649402	0.649418	0.653	0.633577	0.633578	0.647556	0.653946	0.651845	0.631505	0.636852	0.639844	0.621139	0.675346	0.664154	0.674743	0.669404	0.667302	0.668004	0.690736
sma.300	0.647403	0.643815	0.643819	0.652678	0.647366	0.652714	0.650945	0.652714	0.652747	0.640265	0.645589	0.647381	0.656329	0.652727	0.665275	0.649128	0.645585	0.652745	0.645587	0.654537	0.663578	0.663732	0.667256	0.65993	0.634944	0.642107	0.636711	0.63671	0.633163	0.629619	0.636722	0.636738	0.64032	0.620897	0.620898	0.634876	0.641266	0.639165	0.618825	0.624172	0.627164	0.608459	0.662666	0.651474	0.662063	0.656724	0.654622	0.655324	0.678056
sma.336	0.661622	0.658034	0.658038	0.666897	0.661585	0.666933	0.665164	0.666933	0.666966	0.654484	0.659808	0.6616	0.670548	0.666946	0.679494	0.663347	0.659804	0.666964	0.659806	0.668756	0.677797	0.677951	0.681475	0.674149	0.649163	0.656326	0.65093	0.650929	0.647382	0.643838	0.650941	0.650957	0.654539	0.635116	0.635117	0.649095	0.655485	0.653384	0.633044	0.638391	0.641383	0.622678	0.676885	0.665693	0.676282	0.670943	0.668841	0.669543	0.692275
sma.668	0.644956	0.641368	0.641372	0.650231	0.644919	0.650267	0.648498	0.650267	0.6503	0.637818	0.643142	0.644934	0.653882	0.65028	0.662828	0.646681	0.643138	0.650298	0.64314	0.65209	0.661131	0.661285	0.664809	0.657483	0.632497	0.63966	0.634264	0.634263	0.630716	0.627172	0.634275	0.634291	0.637873	0.61845	0.618451	0.632429	0.638819	0.636718	0.616378	0.621725	0.624717	0.606012	0.660219	0.649027	0.659616	0.654277	0.652175	0.652877	0.675609
sma.334	0.645131	0.641543	0.641547	0.650406	0.645094	0.650442	0.648673	0.650442	0.650475	0.637993	0.643317	0.645109	0.654057	0.650455	0.663003	0.646856	0.643313	0.650473	0.643315	0.652265	0.661306	0.66146	0.664984	0.657658	0.632672	0.639835	0.634439	0.634438	0.630891	0.627347	0.63445	0.634466	0.638048	0.618625	0.618626	0.632604	0.638994	0.636893	0.616553	0.6219	0.624892	0.606187	0.660394	0.649202	0.659791	0.654452	0.65235	0.653052	0.675784
sma.314	0.645577	0.641989	0.641993	0.650852	0.64554	0.650888	0.649119	0.650888	0.650921	0.638439	0.643763	0.645555	0.654503	0.650901	0.663449	0.647302	0.643759	0.650919	0.643761	0.652711	0.661752	0.661906	0.66543	0.658104	0.633118	0.640281	0.634885	0.634884	0.631337	0.627793	0.634896	0.634912	0.638494	0.619071	0.619072	0.63305	0.63944	0.637339	0.616999	0.622346	0.625338	0.606633	0.66084	0.649648	0.660237	0.654898	0.652796	0.653498	0.67623
sma.302	0.633186	0.629598	0.629602	0.638461	0.633149	0.638497	0.636728	0.638497	0.63853	0.626048	0.631372	0.633164	0.642112	0.63851	0.651058	0.634911	0.631368	0.638528	0.63137	0.64032	0.649361	0.649515	0.653039	0.645713	0.620727	0.62789	0.622494	0.622493	0.618946	0.615402	0.622505	0.622521	0.626103	0.60668	0.606681	0.620659	0.627049	0.624948	0.604608	0.609955	0.612947	0.594242	0.648449	0.637257	0.647846	0.642507	0.640405	0.641107	0.663839
sma.409	0.607742	0.604154	0.604158	0.613017	0.607705	0.613053	0.611284	0.613053	0.613086	0.600604	0.605928	0.60772	0.616668	0.613066	0.625614	0.609467	0.605924	0.613084	0.605926	0.614876	0.623917	0.624071	0.627595	0.620269	0.595283	0.602446	0.59705	0.597049	0.593502	0.589958	0.597061	0.597077	0.600659	0.581236	0.581237	0.595215	0.601605	0.599504	0.579164	0.584511	0.587503	0.568798	0.623005	0.611813	0.622402	0.617063	0.614961	0.615663	0.638395
sma.316	0.651818	0.64823	0.648234	0.657093	0.651781	0.657129	0.65536	0.657129	0.657162	0.64468	0.650004	0.651796	0.660744	0.657142	0.66969	0.653543	0.65	0.65716	0.650002	0.658952	0.667993	0.668147	0.671671	0.664345	0.639359	0.646522	0.641126	0.641125	0.637578	0.634034	0.641137	0.641153	0.644735	0.625312	0.625313	0.639291	0.645681	0.64358	0.62324	0.628587	0.631579	0.612874	0.667081	0.655889	0.666478	0.661139	0.659037	0.659739	0.682471
sma.86	0.64588	0.642292	0.642296	0.651155	0.645843	0.651191	0.649422	0.651191	0.651224	0.638742	0.644066	0.645858	0.654806	0.651204	0.663752	0.647605	0.644062	0.651222	0.644064	0.653014	0.662055	0.662209	0.665733	0.658407	0.633421	0.640584	0.635188	0.635187	0.63164	0.628096	0.635199	0.635215	0.638797	0.619374	0.619375	0.633353	0.639743	0.637642	0.617302	0.622649	0.625641	0.606936	0.661143	0.649951	0.66054	0.655201	0.653099	0.653801	0.676533
sma.669	0.639969	0.636381	0.636385	0.645244	0.639932	0.64528	0.643511	0.64528	0.645313	0.632831	0.638155	0.639947	0.648895	0.645293	0.657841	0.641694	0.638151	0.645311	0.638153	0.647103	0.656144	0.656298	0.659822	0.652496	0.62751	0.634673	0.629277	0.629276	0.625729	0.622185	0.629288	0.629304	0.632886	0.613463	0.613464	0.627442	0.633832	0.631731	0.611391	0.616738	0.61973	0.601025	0.655232	0.64404	0.654629	0.64929	0.647188	0.64789	0.670622
sma.666	0.638195	0.634607	0.634611	0.64347	0.638158	0.643506	0.641737	0.643506	0.643539	0.631057	0.636381	0.638173	0.647121	0.643519	0.656067	0.63992	0.636377	0.643537	0.636379	0.645329	0.65437	0.654524	0.658048	0.650722	0.625736	0.632899	0.627503	0.627502	0.623955	0.620411	0.627514	0.62753	0.631112	0.611689	0.61169	0.625668	0.632058	0.629957	0.609617	0.614964	0.617956	0.599251	0.653458	0.642266	0.652855	0.647516	0.645414	0.646116	0.668848
sma.717	0.634461	0.630873	0.630877	0.639736	0.634424	0.639772	0.638003	0.639772	0.639805	0.627323	0.632647	0.634439	0.643387	0.639785	0.652333	0.636186	0.632643	0.639803	0.632645	0.641595	0.650636	0.65079	0.654314	0.646988	0.622002	0.629165	0.623769	0.623768	0.620221	0.616677	0.62378	0.623796	0.627378	0.607955	0.607956	0.621934	0.628324	0.626223	0.605883	0.61123	0.614222	0.595517	0.649724	0.638532	0.649121	0.643782	0.64168	0.642382	0.665114
sma.141	0.630939	0.627351	0.627355	0.636214	0.630902	0.63625	0.634481	0.63625	0.636283	0.623801	0.629125	0.630917	0.639865	0.636263	0.648811	0.632664	0.629121	0.636281	0.629123	0.638073	0.647114	0.647268	0.650792	0.643466	0.61848	0.625643	0.620247	0.620246	0.616699	0.613155	0.620258	0.620274	0.623856	0.604433	0.604434	0.618412	0.624802	0.622701	0.602361	0.607708	0.6107	0.591995	0.646202	0.63501	0.645599	0.64026	0.638158	0.63886	0.661592
sma.565	0.63747	0.633882	0.633886	0.642745	0.637433	0.642781	0.641012	0.642781	0.642814	0.630332	0.635656	0.637448	0.646396	0.642794	0.655342	0.639195	0.635652	0.642812	0.635654	0.644604	0.653645	0.653799	0.657323	0.649997	0.625011	0.632174	0.626778	0.626777	0.62323	0.619686	0.626789	0.626805	0.630387	0.610964	0.610965	0.624943	0.631333	0.629232	0.608892	0.614239	0.617231	0.598526	0.652733	0.641541	0.65213	0.646791	0.644689	0.645391	0.668123
sma.747	0.659253	0.655665	0.655669	0.664528	0.659216	0.664564	0.662795	0.664564	0.664597	0.652115	0.657439	0.659231	0.668179	0.664577	0.677125	0.660978	0.657435	0.664595	0.657437	0.666387	0.675428	0.675582	0.679106	0.67178	0.646794	0.653957	0.648561	0.64856	0.645013	0.641469	0.648572	0.648588	0.65217	0.632747	0.632748	0.646726	0.653116	0.651015	0.630675	0.636022	0.639014	0.620309	0.674516	0.663324	0.673913	0.668574	0.666472	0.667174	0.689906
sma.748	0.648749	0.645161	0.645165	0.654024	0.648712	0.65406	0.652291	0.65406	0.654093	0.641611	0.646935	0.648727	0.657675	0.654073	0.666621	0.650474	0.646931	0.654091	0.646933	0.655883	0.664924	0.665078	0.668602	0.661276	0.63629	0.643453	0.638057	0.638056	0.634509	0.630965	0.638068	0.638084	0.641666	0.622243	0.622244	0.636222	0.642612	0.640511	0.620171	0.625518	0.62851	0.609805	0.664012	0.65282	0.663409	0.65807	0.655968	0.65667	0.679402
sma.754	0.646328	0.64274	0.642744	0.651603	0.646291	0.651639	0.64987	0.651639	0.651672	0.63919	0.644514	0.646306	0.655254	0.651652	0.6642	0.648053	0.64451	0.65167	0.644512	0.653462	0.662503	0.662657	0.666181	0.658855	0.633869	0.641032	0.635636	0.635635	0.632088	0.628544	0.635647	0.635663	0.639245	0.619822	0.619823	0.633801	0.640191	0.63809	0.61775	0.623097	0.626089	0.607384	0.661591	0.650399	0.660988	0.655649	0.653547	0.654249	0.676981
sma.321	0.649278	0.64569	0.645694	0.654553	0.649241	0.654589	0.65282	0.654589	0.654622	0.64214	0.647464	0.649256	0.658204	0.654602	0.66715	0.651003	0.64746	0.65462	0.647462	0.656412	0.665453	0.665607	0.669131	0.661805	0.636819	0.643982	0.638586	0.638585	0.635038	0.631494	0.638597	0.638613	0.642195	0.622772	0.622773	0.636751	0.643141	0.64104	0.6207	0.626047	0.629039	0.610334	0.664541	0.653349	0.663938	0.658599	0.656497	0.657199	0.679931
sma.514	0.626989	0.623401	0.623405	0.632264	0.626952	0.6323	0.630531	0.6323	0.632333	0.619851	0.625175	0.626967	0.635915	0.632313	0.644861	0.628714	0.625171	0.632331	0.625173	0.634123	0.643164	0.643318	0.646842	0.639516	0.61453	0.621693	0.616297	0.616296	0.612749	0.609205	0.616308	0.616324	0.619906	0.600483	0.600484	0.614462	0.620852	0.618751	0.598411	0.603758	0.60675	0.588045	0.642252	0.63106	0.641649	0.63631	0.634208	0.63491	0.657642
sma.516	0.655767	0.652179	0.652183	0.661042	0.65573	0.661078	0.659309	0.661078	0.661111	0.648629	0.653953	0.655745	0.664693	0.661091	0.673639	0.657492	0.653949	0.661109	0.653951	0.662901	0.671942	0.672096	0.67562	0.668294	0.643308	0.650471	0.645075	0.645074	0.641527	0.637983	0.645086	0.645102	0.648684	0.629261	0.629262	0.64324	0.64963	0.647529	0.627189	0.632536	0.635528	0.616823	0.67103	0.659838	0.670427	0.665088	0.662986	0.663688	0.68642
sma.679	0.603877	0.600289	0.600293	0.609152	0.60384	0.609188	0.607419	0.609188	0.609221	0.596739	0.602063	0.603855	0.612803	0.609201	0.621749	0.605602	0.602059	0.609219	0.602061	0.611011	0.620052	0.620206	0.62373	0.616404	0.591418	0.598581	0.593185	0.593184	0.589637	0.586093	0.593196	0.593212	0.596794	0.577371	0.577372	0.59135	0.59774	0.595639	0.575299	0.580646	0.583638	0.564933	0.61914	0.607948	0.618537	0.613198	0.611096	0.611798	0.63453
sma.109	0.637261	0.633673	0.633677	0.642536	0.637224	0.642572	0.640803	0.642572	0.642605	0.630123	0.635447	0.637239	0.646187	0.642585	0.655133	0.638986	0.635443	0.642603	0.635445	0.644395	0.653436	0.65359	0.657114	0.649788	0.624802	0.631965	0.626569	0.626568	0.623021	0.619477	0.62658	0.626596	0.630178	0.610755	0.610756	0.624734	0.631124	0.629023	0.608683	0.61403	0.617022	0.598317	0.652524	0.641332	0.651921	0.646582	0.64448	0.645182	0.667914
sma.108	0.60555	0.601962	0.601966	0.610825	0.605513	0.610861	0.609092	0.610861	0.610894	0.598412	0.603736	0.605528	0.614476	0.610874	0.623422	0.607275	0.603732	0.610892	0.603734	0.612684	0.621725	0.621879	0.625403	0.618077	0.593091	0.600254	0.594858	0.594857	0.59131	0.587766	0.594869	0.594885	0.598467	0.579044	0.579045	0.593023	0.599413	0.597312	0.576972	0.582319	0.585311	0.566606	0.620813	0.609621	0.62021	0.614871	0.612769	0.613471	0.636203
sma.419	0.623365	0.619777	0.619781	0.62864	0.623328	0.628676	0.626907	0.628676	0.628709	0.616227	0.621551	0.623343	0.632291	0.628689	0.641237	0.62509	0.621547	0.628707	0.621549	0.630499	0.63954	0.639694	0.643218	0.635892	0.610906	0.618069	0.612673	0.612672	0.609125	0.605581	0.612684	0.6127	0.616282	0.596859	0.59686	0.610838	0.617228	0.615127	0.594787	0.600134	0.603126	0.584421	0.638628	0.627436	0.638025	0.632686	0.630584	0.631286	0.654018
sma.306	0.610777	0.607189	0.607193	0.616052	0.61074	0.616088	0.614319	0.616088	0.616121	0.603639	0.608963	0.610755	0.619703	0.616101	0.628649	0.612502	0.608959	0.616119	0.608961	0.617911	0.626952	0.627106	0.63063	0.623304	0.598318	0.605481	0.600085	0.600084	0.596537	0.592993	0.600096	0.600112	0.603694	0.584271	0.584272	0.59825	0.60464	0.602539	0.582199	0.587546	0.590538	0.571833	0.62604	0.614848	0.625437	0.620098	0.617996	0.618698	0.64143
sma.119	0.645673	0.642085	0.642089	0.650948	0.645636	0.650984	0.649215	0.650984	0.651017	0.638535	0.643859	0.645651	0.654599	0.650997	0.663545	0.647398	0.643855	0.651015	0.643857	0.652807	0.661848	0.662002	0.665526	0.6582	0.633214	0.640377	0.634981	0.63498	0.631433	0.627889	0.634992	0.635008	0.63859	0.619167	0.619168	0.633146	0.639536	0.637435	0.617095	0.622442	0.625434	0.606729	0.660936	0.649744	0.660333	0.654994	0.652892	0.653594	0.676326
sma.139	0.630879	0.627291	0.627295	0.636154	0.630842	0.63619	0.634421	0.63619	0.636223	0.623741	0.629065	0.630857	0.639805	0.636203	0.648751	0.632604	0.629061	0.636221	0.629063	0.638013	0.647054	0.647208	0.650732	0.643406	0.61842	0.625583	0.620187	0.620186	0.616639	0.613095	0.620198	0.620214	0.623796	0.604373	0.604374	0.618352	0.624742	0.622641	0.602301	0.607648	0.61064	0.591935	0.646142	0.63495	0.645539	0.6402	0.638098	0.6388	0.661532
sma.317	0.621673	0.618085	0.618089	0.626948	0.621636	0.626984	0.625215	0.626984	0.627017	0.614535	0.619859	0.621651	0.630599	0.626997	0.639545	0.623398	0.619855	0.627015	0.619857	0.628807	0.637848	0.638002	0.641526	0.6342	0.609214	0.616377	0.610981	0.61098	0.607433	0.603889	0.610992	0.611008	0.61459	0.595167	0.595168	0.609146	0.615536	0.613435	0.593095	0.598442	0.601434	0.582729	0.636936	0.625744	0.636333	0.630994	0.628892	0.629594	0.652326
sma.124	0.628267	0.624679	0.624683	0.633542	0.62823	0.633578	0.631809	0.633578	0.633611	0.621129	0.626453	0.628245	0.637193	0.633591	0.646139	0.629992	0.626449	0.633609	0.626451	0.635401	0.644442	0.644596	0.64812	0.640794	0.615808	0.622971	0.617575	0.617574	0.614027	0.610483	0.617586	0.617602	0.621184	0.601761	0.601762	0.61574	0.62213	0.620029	0.599689	0.605036	0.608028	0.589323	0.64353	0.632338	0.642927	0.637588	0.635486	0.636188	0.65892
sma.152	0.658887	0.655299	0.655303	0.664162	0.65885	0.664198	0.662429	0.664198	0.664231	0.651749	0.657073	0.658865	0.667813	0.664211	0.676759	0.660612	0.657069	0.664229	0.657071	0.666021	0.675062	0.675216	0.67874	0.671414	0.646428	0.653591	0.648195	0.648194	0.644647	0.641103	0.648206	0.648222	0.651804	0.632381	0.632382	0.64636	0.65275	0.650649	0.630309	0.635656	0.638648	0.619943	0.67415	0.662958	0.673547	0.668208	0.666106	0.666808	0.68954
sma.408	0.610796	0.607208	0.607212	0.616071	0.610759	0.616107	0.614338	0.616107	0.61614	0.603658	0.608982	0.610774	0.619722	0.61612	0.628668	0.612521	0.608978	0.616138	0.60898	0.61793	0.626971	0.627125	0.630649	0.623323	0.598337	0.6055	0.600104	0.600103	0.596556	0.593012	0.600115	0.600131	0.603713	0.58429	0.584291	0.598269	0.604659	0.602558	0.582218	0.587565	0.590557	0.571852	0.626059	0.614867	0.625456	0.620117	0.618015	0.618717	0.641449
sma.325	0.655533	0.651945	0.651949	0.660808	0.655496	0.660844	0.659075	0.660844	0.660877	0.648395	0.653719	0.655511	0.664459	0.660857	0.673405	0.657258	0.653715	0.660875	0.653717	0.662667	0.671708	0.671862	0.675386	0.66806	0.643074	0.650237	0.644841	0.64484	0.641293	0.637749	0.644852	0.644868	0.64845	0.629027	0.629028	0.643006	0.649396	0.647295	0.626955	0.632302	0.635294	0.616589	0.670796	0.659604	0.670193	0.664854	0.662752	0.663454	0.686186
sma.574	0.621686	0.618098	0.618102	0.626961	0.621649	0.626997	0.625228	0.626997	0.62703	0.614548	0.619872	0.621664	0.630612	0.62701	0.639558	0.623411	0.619868	0.627028	0.61987	0.62882	0.637861	0.638015	0.641539	0.634213	0.609227	0.61639	0.610994	0.610993	0.607446	0.603902	0.611005	0.611021	0.614603	0.59518	0.595181	0.609159	0.615549	0.613448	0.593108	0.598455	0.601447	0.582742	0.636949	0.625757	0.636346	0.631007	0.628905	0.629607	0.652339
sma.311	0.605254	0.601666	0.60167	0.610529	0.605217	0.610565	0.608796	0.610565	0.610598	0.598116	0.60344	0.605232	0.61418	0.610578	0.623126	0.606979	0.603436	0.610596	0.603438	0.612388	0.621429	0.621583	0.625107	0.617781	0.592795	0.599958	0.594562	0.594561	0.591014	0.58747	0.594573	0.594589	0.598171	0.578748	0.578749	0.592727	0.599117	0.597016	0.576676	0.582023	0.585015	0.56631	0.620517	0.609325	0.619914	0.614575	0.612473	0.613175	0.635907
sma.131	0.634472	0.630884	0.630888	0.639747	0.634435	0.639783	0.638014	0.639783	0.639816	0.627334	0.632658	0.63445	0.643398	0.639796	0.652344	0.636197	0.632654	0.639814	0.632656	0.641606	0.650647	0.650801	0.654325	0.646999	0.622013	0.629176	0.62378	0.623779	0.620232	0.616688	0.623791	0.623807	0.627389	0.607966	0.607967	0.621945	0.628335	0.626234	0.605894	0.611241	0.614233	0.595528	0.649735	0.638543	0.649132	0.643793	0.641691	0.642393	0.665125
sma.132	0.634659	0.631071	0.631075	0.639934	0.634622	0.63997	0.638201	0.63997	0.640003	0.627521	0.632845	0.634637	0.643585	0.639983	0.652531	0.636384	0.632841	0.640001	0.632843	0.641793	0.650834	0.650988	0.654512	0.647186	0.6222	0.629363	0.623967	0.623966	0.620419	0.616875	0.623978	0.623994	0.627576	0.608153	0.608154	0.622132	0.628522	0.626421	0.606081	0.611428	0.61442	0.595715	0.649922	0.63873	0.649319	0.64398	0.641878	0.64258	0.665312
sma.315	0.617434	0.613846	0.61385	0.622709	0.617397	0.622745	0.620976	0.622745	0.622778	0.610296	0.61562	0.617412	0.62636	0.622758	0.635306	0.619159	0.615616	0.622776	0.615618	0.624568	0.633609	0.633763	0.637287	0.629961	0.604975	0.612138	0.606742	0.606741	0.603194	0.59965	0.606753	0.606769	0.610351	0.590928	0.590929	0.604907	0.611297	0.609196	0.588856	0.594203	0.597195	0.57849	0.632697	0.621505	0.632094	0.626755	0.624653	0.625355	0.648087
sma.293	0.633847	0.630259	0.630263	0.639122	0.63381	0.639158	0.637389	0.639158	0.639191	0.626709	0.632033	0.633825	0.642773	0.639171	0.651719	0.635572	0.632029	0.639189	0.632031	0.640981	0.650022	0.650176	0.6537	0.646374	0.621388	0.628551	0.623155	0.623154	0.619607	0.616063	0.623166	0.623182	0.626764	0.607341	0.607342	0.62132	0.62771	0.625609	0.605269	0.610616	0.613608	0.594903	0.64911	0.637918	0.648507	0.643168	0.641066	0.641768	0.6645
sma.307	0.635829	0.632241	0.632245	0.641104	0.635792	0.64114	0.639371	0.64114	0.641173	0.628691	0.634015	0.635807	0.644755	0.641153	0.653701	0.637554	0.634011	0.641171	0.634013	0.642963	0.652004	0.652158	0.655682	0.648356	0.62337	0.630533	0.625137	0.625136	0.621589	0.618045	0.625148	0.625164	0.628746	0.609323	0.609324	0.623302	0.629692	0.627591	0.607251	0.612598	0.61559	0.596885	0.651092	0.6399	0.650489	0.64515	0.643048	0.64375	0.666482
sma.564	0.624856	0.621268	0.621272	0.630131	0.624819	0.630167	0.628398	0.630167	0.6302	0.617718	0.623042	0.624834	0.633782	0.63018	0.642728	0.626581	0.623038	0.630198	0.62304	0.63199	0.641031	0.641185	0.644709	0.637383	0.612397	0.61956	0.614164	0.614163	0.610616	0.607072	0.614175	0.614191	0.617773	0.59835	0.598351	0.612329	0.618719	0.616618	0.596278	0.601625	0.604617	0.585912	0.640119	0.628927	0.639516	0.634177	0.632075	0.632777	0.655509
bst.1	1.31459	1.311	1.31101	1.31987	1.31455	1.3199	1.31813	1.3199	1.31994	1.30745	1.31278	1.31457	1.32352	1.31991	1.33246	1.31632	1.31277	1.31993	1.31278	1.32173	1.33077	1.33092	1.33444	1.32712	1.30213	1.3093	1.3039	1.3039	1.30035	1.29681	1.30391	1.30393	1.30751	1.28808	1.28809	1.30206	1.30845	1.30635	1.28601	1.29136	1.29435	1.27565	1.32985	1.31866	1.32925	1.32391	1.32181	1.32251	1.34524
bst.116	1.31815	1.31456	1.31456	1.32342	1.31811	1.32346	1.32169	1.32346	1.32349	1.31101	1.31633	1.31812	1.32707	1.32347	1.33602	1.31987	1.31633	1.32349	1.31633	1.32528	1.33432	1.33448	1.338	1.33067	1.30569	1.31285	1.30745	1.30745	1.30391	1.30036	1.30747	1.30748	1.31106	1.29164	1.29164	1.30562	1.31201	1.30991	1.28957	1.29492	1.29791	1.2792	1.33341	1.32222	1.33281	1.32747	1.32536	1.32607	1.3488
bst.124	1.31281	1.30922	1.30922	1.31808	1.31277	1.31812	1.31635	1.31812	1.31815	1.30567	1.31099	1.31279	1.32173	1.31813	1.33068	1.31453	1.31099	1.31815	1.31099	1.31994	1.32898	1.32914	1.33266	1.32533	1.30035	1.30751	1.30212	1.30211	1.29857	1.29502	1.30213	1.30214	1.30573	1.2863	1.2863	1.30028	1.30667	1.30457	1.28423	1.28958	1.29257	1.27386	1.32807	1.31688	1.32747	1.32213	1.32003	1.32073	1.34346
bst.12	1.3188	1.31521	1.31522	1.32407	1.31876	1.32411	1.32234	1.32411	1.32414	1.31166	1.31699	1.31878	1.32773	1.32412	1.33667	1.32052	1.31698	1.32414	1.31698	1.32593	1.33498	1.33513	1.33865	1.33133	1.30634	1.3135	1.30811	1.30811	1.30456	1.30102	1.30812	1.30814	1.31172	1.29229	1.29229	1.30627	1.31266	1.31056	1.29022	1.29557	1.29856	1.27986	1.33406	1.32287	1.33346	1.32812	1.32602	1.32672	1.34945
bst.59	1.3188	1.31521	1.31521	1.32407	1.31876	1.32411	1.32234	1.32411	1.32414	1.31166	1.31698	1.31878	1.32772	1.32412	1.33667	1.32052	1.31698	1.32414	1.31698	1.32593	1.33497	1.33513	1.33865	1.33132	1.30634	1.3135	1.30811	1.3081	1.30456	1.30101	1.30812	1.30813	1.31171	1.29229	1.29229	1.30627	1.31266	1.31056	1.29022	1.29557	1.29856	1.27985	1.33406	1.32287	1.33346	1.32812	1.32602	1.32672	1.34945
bst.63	1.31526	1.31167	1.31168	1.32054	1.31523	1.32057	1.3188	1.32057	1.32061	1.30812	1.31345	1.31524	1.32419	1.32059	1.33313	1.31699	1.31344	1.3206	1.31345	1.3224	1.33144	1.33159	1.33512	1.32779	1.3028	1.30997	1.30457	1.30457	1.30102	1.29748	1.30458	1.3046	1.30818	1.28876	1.28876	1.30273	1.30913	1.30702	1.28668	1.29203	1.29502	1.27632	1.33052	1.31933	1.32992	1.32458	1.32248	1.32318	1.34591
bst.107	1.32413	1.32055	1.32055	1.32941	1.3241	1.32944	1.32768	1.32944	1.32948	1.317	1.32232	1.32411	1.33306	1.32946	1.34201	1.32586	1.32232	1.32948	1.32232	1.33127	1.34031	1.34046	1.34399	1.33666	1.31167	1.31884	1.31344	1.31344	1.30989	1.30635	1.31345	1.31347	1.31705	1.29763	1.29763	1.31161	1.318	1.3159	1.29556	1.3009	1.3039	1.28519	1.3394	1.32821	1.33879	1.33346	1.33135	1.33205	1.35479
bst.114	1.33129	1.3277	1.3277	1.33656	1.33125	1.3366	1.33483	1.3366	1.33663	1.32415	1.32947	1.33127	1.34021	1.33661	1.34916	1.33301	1.32947	1.33663	1.32947	1.33842	1.34746	1.34762	1.35114	1.34382	1.31883	1.32599	1.3206	1.3206	1.31705	1.3135	1.32061	1.32062	1.32421	1.30478	1.30478	1.31876	1.32515	1.32305	1.30271	1.30806	1.31105	1.29235	1.34655	1.33536	1.34595	1.34061	1.33851	1.33921	1.36194
bst.111	1.31636	1.31277	1.31278	1.32163	1.31632	1.32167	1.3199	1.32167	1.3217	1.30922	1.31455	1.31634	1.32529	1.32168	1.33423	1.31808	1.31454	1.3217	1.31454	1.32349	1.33253	1.33269	1.33621	1.32889	1.3039	1.31106	1.30567	1.30567	1.30212	1.29858	1.30568	1.30569	1.30928	1.28985	1.28985	1.30383	1.31022	1.30812	1.28778	1.29313	1.29612	1.27741	1.33162	1.32043	1.33102	1.32568	1.32358	1.32428	1.34701
bst.24	1.31457	1.31098	1.31099	1.31984	1.31453	1.31988	1.31811	1.31988	1.31991	1.30743	1.31275	1.31455	1.3235	1.31989	1.33244	1.31629	1.31275	1.31991	1.31275	1.3217	1.33074	1.3309	1.33442	1.3271	1.30211	1.30927	1.30388	1.30388	1.30033	1.29679	1.30389	1.3039	1.30749	1.28806	1.28806	1.30204	1.30843	1.30633	1.28599	1.29134	1.29433	1.27563	1.32983	1.31864	1.32923	1.32389	1.32179	1.32249	1.34522
bst.70	1.32172	1.31813	1.31814	1.32699	1.32168	1.32703	1.32526	1.32703	1.32706	1.31458	1.31991	1.3217	1.33065	1.32704	1.33959	1.32344	1.3199	1.32706	1.3199	1.32885	1.33789	1.33805	1.34157	1.33425	1.30926	1.31642	1.31103	1.31103	1.30748	1.30394	1.31104	1.31105	1.31464	1.29521	1.29521	1.30919	1.31558	1.31348	1.29314	1.29849	1.30148	1.28277	1.33698	1.32579	1.33638	1.33104	1.32894	1.32964	1.35237
bst.49	1.31994	1.31635	1.31636	1.32522	1.3199	1.32525	1.32348	1.32525	1.32528	1.3128	1.31813	1.31992	1.32887	1.32526	1.33781	1.32167	1.31812	1.32528	1.31812	1.32707	1.33611	1.33627	1.33979	1.33247	1.30748	1.31464	1.30925	1.30925	1.3057	1.30216	1.30926	1.30927	1.31286	1.29343	1.29343	1.30741	1.3138	1.3117	1.29136	1.29671	1.2997	1.281	1.3352	1.32401	1.3346	1.32926	1.32716	1.32786	1.35059
bst.41	1.32031	1.31673	1.31673	1.32559	1.32028	1.32563	1.32386	1.32563	1.32566	1.31318	1.3185	1.32029	1.32924	1.32564	1.33819	1.32204	1.3185	1.32566	1.3185	1.32745	1.33649	1.33664	1.34017	1.33284	1.30785	1.31502	1.30962	1.30962	1.30607	1.30253	1.30963	1.30965	1.31323	1.29381	1.29381	1.30779	1.31418	1.31208	1.29174	1.29708	1.30008	1.28137	1.33558	1.32438	1.33497	1.32963	1.32753	1.32824	1.35097
bst.110	1.31635	1.31277	1.31277	1.32163	1.31632	1.32167	1.3199	1.32167	1.3217	1.30922	1.31454	1.31633	1.32528	1.32168	1.33423	1.31808	1.31454	1.3217	1.31454	1.32349	1.33253	1.33268	1.33621	1.32888	1.3039	1.31106	1.30566	1.30566	1.30211	1.29857	1.30567	1.30569	1.30927	1.28985	1.28985	1.30383	1.31022	1.30812	1.28778	1.29312	1.29611	1.27741	1.33162	1.32042	1.33101	1.32567	1.32357	1.32428	1.34701
bst.52	1.33255	1.32897	1.32897	1.33783	1.33252	1.33787	1.3361	1.33787	1.3379	1.32542	1.33074	1.33253	1.34148	1.33788	1.35043	1.33428	1.33074	1.3379	1.33074	1.33969	1.34873	1.34888	1.35241	1.34508	1.3201	1.32726	1.32186	1.32186	1.31831	1.31477	1.32187	1.32189	1.32547	1.30605	1.30605	1.32003	1.32642	1.32432	1.30398	1.30932	1.31232	1.29361	1.34782	1.33663	1.34722	1.34188	1.33977	1.34048	1.36321
bst.16	1.31989	1.31631	1.31631	1.32517	1.31986	1.3252	1.32344	1.3252	1.32524	1.31276	1.31808	1.31987	1.32882	1.32522	1.33777	1.32162	1.31808	1.32524	1.31808	1.32703	1.33607	1.33622	1.33975	1.33242	1.30743	1.3146	1.3092	1.3092	1.30565	1.30211	1.30921	1.30923	1.31281	1.29339	1.29339	1.30737	1.31376	1.31166	1.29132	1.29666	1.29966	1.28095	1.33516	1.32397	1.33455	1.32922	1.32711	1.32781	1.35055
bst.40	1.31458	1.31099	1.311	1.31986	1.31454	1.31989	1.31812	1.31989	1.31993	1.30744	1.31277	1.31456	1.32351	1.31991	1.33245	1.31631	1.31276	1.31992	1.31276	1.32171	1.33076	1.33091	1.33443	1.32711	1.30212	1.30929	1.30389	1.30389	1.30034	1.2968	1.3039	1.30392	1.3075	1.28808	1.28808	1.30205	1.30844	1.30634	1.286	1.29135	1.29434	1.27564	1.32984	1.31865	1.32924	1.3239	1.3218	1.3225	1.34523
bst.27	1.31637	1.31278	1.31278	1.32164	1.31633	1.32168	1.31991	1.32168	1.32171	1.30923	1.31455	1.31634	1.32529	1.32169	1.33424	1.31809	1.31455	1.32171	1.31455	1.3235	1.33254	1.33269	1.33622	1.32889	1.30391	1.31107	1.30567	1.30567	1.30213	1.29858	1.30568	1.3057	1.30928	1.28986	1.28986	1.30384	1.31023	1.30813	1.28779	1.29313	1.29613	1.27742	1.33163	1.32044	1.33103	1.32569	1.32359	1.32429	1.34702
bst.30	1.31813	1.31454	1.31455	1.32341	1.31809	1.32344	1.32167	1.32344	1.32347	1.31099	1.31632	1.31811	1.32706	1.32346	1.336	1.31986	1.31631	1.32347	1.31631	1.32526	1.33431	1.33446	1.33798	1.33066	1.30567	1.31283	1.30744	1.30744	1.30389	1.30035	1.30745	1.30747	1.31105	1.29163	1.29163	1.3056	1.31199	1.30989	1.28955	1.2949	1.29789	1.27919	1.33339	1.3222	1.33279	1.32745	1.32535	1.32605	1.34878
bst.48	1.31635	1.31276	1.31277	1.32163	1.31632	1.32166	1.3199	1.32166	1.3217	1.30922	1.31454	1.31633	1.32528	1.32168	1.33422	1.31808	1.31454	1.3217	1.31454	1.32349	1.33253	1.33268	1.33621	1.32888	1.30389	1.31106	1.30566	1.30566	1.30211	1.29857	1.30567	1.30569	1.30927	1.28985	1.28985	1.30383	1.31022	1.30811	1.28777	1.29312	1.29611	1.27741	1.33162	1.32042	1.33101	1.32567	1.32357	1.32427	1.34701
bst.69	1.31635	1.31276	1.31276	1.32162	1.31631	1.32166	1.31989	1.32166	1.32169	1.30921	1.31453	1.31633	1.32527	1.32167	1.33422	1.31807	1.31453	1.32169	1.31453	1.32348	1.33252	1.33268	1.3362	1.32888	1.30389	1.31105	1.30566	1.30566	1.30211	1.29856	1.30567	1.30568	1.30926	1.28984	1.28984	1.30382	1.31021	1.30811	1.28777	1.29312	1.29611	1.2774	1.33161	1.32042	1.33101	1.32567	1.32357	1.32427	1.347
bst.11	1.31303	1.30944	1.30944	1.3183	1.31299	1.31834	1.31657	1.31834	1.31837	1.30589	1.31121	1.313	1.32195	1.31835	1.3309	1.31475	1.31121	1.31837	1.31121	1.32016	1.3292	1.32936	1.33288	1.32555	1.30057	1.30773	1.30233	1.30233	1.29879	1.29524	1.30235	1.30236	1.30594	1.28652	1.28652	1.3005	1.30689	1.30479	1.28445	1.2898	1.29279	1.27408	1.32829	1.3171	1.32769	1.32235	1.32024	1.32095	1.34368
bst.71	1.31577	1.31218	1.31218	1.32104	1.31573	1.32108	1.31931	1.32108	1.32111	1.30863	1.31395	1.31574	1.32469	1.32109	1.33364	1.31749	1.31395	1.32111	1.31395	1.3229	1.33194	1.33209	1.33562	1.32829	1.30331	1.31047	1.30507	1.30507	1.30153	1.29798	1.30508	1.3051	1.30868	1.28926	1.28926	1.30324	1.30963	1.30753	1.28719	1.29253	1.29553	1.27682	1.33103	1.31984	1.33042	1.32509	1.32298	1.32369	1.34642
bst.88	1.31703	1.31344	1.31344	1.3223	1.31699	1.32234	1.32057	1.32234	1.32237	1.30989	1.31522	1.31701	1.32595	1.32235	1.3349	1.31875	1.31521	1.32237	1.31521	1.32416	1.3332	1.33336	1.33688	1.32956	1.30457	1.31173	1.30634	1.30634	1.30279	1.29924	1.30635	1.30636	1.30995	1.29052	1.29052	1.3045	1.31089	1.30879	1.28845	1.2938	1.29679	1.27808	1.33229	1.3211	1.33169	1.32635	1.32425	1.32495	1.34768
bst.80	1.3217	1.31811	1.31812	1.32698	1.32166	1.32701	1.32524	1.32701	1.32705	1.31456	1.31989	1.32168	1.33063	1.32702	1.33957	1.32343	1.31988	1.32704	1.31988	1.32883	1.33788	1.33803	1.34155	1.33423	1.30924	1.31641	1.31101	1.31101	1.30746	1.30392	1.31102	1.31104	1.31462	1.2952	1.2952	1.30917	1.31556	1.31346	1.29312	1.29847	1.30146	1.28276	1.33696	1.32577	1.33636	1.33102	1.32892	1.32962	1.35235
bst.73	1.32371	1.32013	1.32013	1.32899	1.32368	1.32902	1.32726	1.32902	1.32906	1.31658	1.3219	1.32369	1.33264	1.32904	1.34159	1.32544	1.3219	1.32906	1.3219	1.33085	1.33989	1.34004	1.34357	1.33624	1.31126	1.31842	1.31302	1.31302	1.30947	1.30593	1.31303	1.31305	1.31663	1.29721	1.29721	1.31119	1.31758	1.31548	1.29514	1.30048	1.30347	1.28477	1.33898	1.32778	1.33837	1.33303	1.33093	1.33163	1.35437
bst.78	1.32015	1.31656	1.31657	1.32543	1.32012	1.32546	1.3237	1.32546	1.3255	1.31302	1.31834	1.32013	1.32908	1.32548	1.33803	1.32188	1.31834	1.3255	1.31834	1.32729	1.33633	1.33648	1.34001	1.33268	1.30769	1.31486	1.30946	1.30946	1.30591	1.30237	1.30947	1.30949	1.31307	1.29365	1.29365	1.30763	1.31402	1.31191	1.29157	1.29692	1.29991	1.28121	1.33542	1.32422	1.33481	1.32947	1.32737	1.32807	1.35081
bst.103	1.32542	1.32183	1.32183	1.33069	1.32538	1.33073	1.32896	1.33073	1.33076	1.31828	1.3236	1.3254	1.33434	1.33074	1.34329	1.32714	1.3236	1.33076	1.3236	1.33255	1.34159	1.34175	1.34527	1.33794	1.31296	1.32012	1.31473	1.31472	1.31118	1.30763	1.31474	1.31475	1.31834	1.29891	1.29891	1.31289	1.31928	1.31718	1.29684	1.30219	1.30518	1.28647	1.34068	1.32949	1.34008	1.33474	1.33264	1.33334	1.35607
bst.91	1.3237	1.32012	1.32012	1.32898	1.32367	1.32902	1.32725	1.32902	1.32905	1.31657	1.32189	1.32368	1.33263	1.32903	1.34158	1.32543	1.32189	1.32905	1.32189	1.33084	1.33988	1.34003	1.34356	1.33623	1.31125	1.31841	1.31301	1.31301	1.30947	1.30592	1.31302	1.31304	1.31662	1.2972	1.2972	1.31118	1.31757	1.31547	1.29513	1.30047	1.30347	1.28476	1.33897	1.32778	1.33837	1.33303	1.33092	1.33163	1.35436
bst.3	1.3201	1.31652	1.31652	1.32538	1.32007	1.32541	1.32364	1.32541	1.32545	1.31296	1.31829	1.32008	1.32903	1.32543	1.33797	1.32183	1.31828	1.32544	1.31829	1.32724	1.33628	1.33643	1.33996	1.33263	1.30764	1.31481	1.30941	1.30941	1.30586	1.30232	1.30942	1.30944	1.31302	1.2936	1.2936	1.30758	1.31397	1.31187	1.29153	1.29687	1.29986	1.28116	1.33537	1.32417	1.33476	1.32942	1.32732	1.32802	1.35076
bst.51	1.31478	1.31119	1.31119	1.32005	1.31474	1.32009	1.31832	1.32009	1.32012	1.30764	1.31296	1.31476	1.3237	1.3201	1.33265	1.3165	1.31296	1.32012	1.31296	1.32191	1.33095	1.33111	1.33463	1.3273	1.30232	1.30948	1.30409	1.30408	1.30054	1.29699	1.3041	1.30411	1.3077	1.28827	1.28827	1.30225	1.30864	1.30654	1.2862	1.29155	1.29454	1.27583	1.33004	1.31885	1.32944	1.3241	1.322	1.3227	1.34543
bst.86	1.31654	1.31296	1.31296	1.32182	1.31651	1.32185	1.32008	1.32185	1.32189	1.3094	1.31473	1.31652	1.32547	1.32187	1.33441	1.31827	1.31472	1.32188	1.31473	1.32368	1.33272	1.33287	1.3364	1.32907	1.30408	1.31125	1.30585	1.30585	1.3023	1.29876	1.30586	1.30588	1.30946	1.29004	1.29004	1.30402	1.31041	1.30831	1.28797	1.29331	1.2963	1.2776	1.33181	1.32061	1.3312	1.32586	1.32376	1.32446	1.3472
bst.23	1.31478	1.31119	1.3112	1.32006	1.31474	1.32009	1.31832	1.32009	1.32012	1.30764	1.31297	1.31476	1.32371	1.32011	1.33265	1.31651	1.31296	1.32012	1.31296	1.32191	1.33096	1.33111	1.33463	1.32731	1.30232	1.30949	1.30409	1.30409	1.30054	1.297	1.3041	1.30412	1.3077	1.28828	1.28828	1.30225	1.30864	1.30654	1.2862	1.29155	1.29454	1.27584	1.33004	1.31885	1.32944	1.3241	1.322	1.3227	1.34543
bst.35	1.31478	1.31119	1.3112	1.32006	1.31475	1.32009	1.31832	1.32009	1.32013	1.30764	1.31297	1.31476	1.32371	1.32011	1.33265	1.31651	1.31296	1.32012	1.31297	1.32192	1.33096	1.33111	1.33464	1.32731	1.30232	1.30949	1.30409	1.30409	1.30054	1.297	1.3041	1.30412	1.3077	1.28828	1.28828	1.30225	1.30865	1.30654	1.2862	1.29155	1.29454	1.27584	1.33004	1.31885	1.32944	1.3241	1.322	1.3227	1.34543
bst.60	1.32906	1.32547	1.32548	1.33434	1.32902	1.33437	1.3326	1.33437	1.33441	1.32192	1.32725	1.32904	1.33799	1.33438	1.34693	1.33079	1.32724	1.3344	1.32725	1.3362	1.34524	1.34539	1.34891	1.34159	1.3166	1.32377	1.31837	1.31837	1.31482	1.31128	1.31838	1.3184	1.32198	1.30255	1.30256	1.31653	1.32292	1.32082	1.30048	1.30583	1.30882	1.29012	1.34432	1.33313	1.34372	1.33838	1.33628	1.33698	1.35971
bst.58	1.31125	1.30766	1.30766	1.31652	1.31121	1.31656	1.31479	1.31656	1.31659	1.30411	1.30943	1.31123	1.32017	1.31657	1.32912	1.31297	1.30943	1.31659	1.30943	1.31838	1.32742	1.32758	1.3311	1.32377	1.29879	1.30595	1.30055	1.30055	1.29701	1.29346	1.30057	1.30058	1.30416	1.28474	1.28474	1.29872	1.30511	1.30301	1.28267	1.28802	1.29101	1.2723	1.32651	1.31532	1.32591	1.32057	1.31847	1.31917	1.3419
bst.4	1.31832	1.31473	1.31473	1.32359	1.31828	1.32363	1.32186	1.32363	1.32366	1.31118	1.3165	1.3183	1.32724	1.32364	1.33619	1.32004	1.3165	1.32366	1.3165	1.32545	1.33449	1.33465	1.33817	1.33085	1.30586	1.31302	1.30763	1.30763	1.30408	1.30053	1.30764	1.30765	1.31123	1.29181	1.29181	1.30579	1.31218	1.31008	1.28974	1.29509	1.29808	1.27937	1.33358	1.32239	1.33298	1.32764	1.32554	1.32624	1.34897
bst.85	1.31655	1.31296	1.31297	1.32183	1.31652	1.32186	1.3201	1.32186	1.3219	1.30941	1.31474	1.31653	1.32548	1.32188	1.33442	1.31828	1.31473	1.3219	1.31474	1.32369	1.33273	1.33288	1.33641	1.32908	1.30409	1.31126	1.30586	1.30586	1.30231	1.29877	1.30587	1.30589	1.30947	1.29005	1.29005	1.30403	1.31042	1.30831	1.28798	1.29332	1.29631	1.27761	1.33182	1.32062	1.33121	1.32587	1.32377	1.32447	1.34721
bst.128	1.31478	1.3112	1.3112	1.32006	1.31475	1.32009	1.31832	1.32009	1.32013	1.30764	1.31297	1.31476	1.32371	1.32011	1.33265	1.31651	1.31296	1.32012	1.31297	1.32192	1.33096	1.33111	1.33464	1.32731	1.30232	1.30949	1.30409	1.30409	1.30054	1.297	1.3041	1.30412	1.3077	1.28828	1.28828	1.30226	1.30865	1.30655	1.28621	1.29155	1.29454	1.27584	1.33005	1.31885	1.32944	1.3241	1.322	1.3227	1.34544
bst.42	1.32589	1.3223	1.32231	1.33117	1.32586	1.3312	1.32943	1.3312	1.33124	1.31875	1.32408	1.32587	1.33482	1.33122	1.34376	1.32762	1.32407	1.33123	1.32408	1.33303	1.34207	1.34222	1.34574	1.33842	1.31343	1.3206	1.3152	1.3152	1.31165	1.30811	1.31521	1.31523	1.31881	1.29939	1.29939	1.31336	1.31976	1.31765	1.29731	1.30266	1.30565	1.28695	1.34116	1.32996	1.34055	1.33521	1.33311	1.33381	1.35654
bst.121	1.32057	1.31698	1.31699	1.32585	1.32053	1.32588	1.32411	1.32588	1.32591	1.31343	1.31876	1.32055	1.3295	1.3259	1.33844	1.3223	1.31875	1.32591	1.31875	1.3277	1.33675	1.3369	1.34042	1.3331	1.30811	1.31527	1.30988	1.30988	1.30633	1.30279	1.30989	1.30991	1.31349	1.29407	1.29407	1.30804	1.31443	1.31233	1.29199	1.29734	1.30033	1.28163	1.33583	1.32464	1.33523	1.32989	1.32779	1.32849	1.35122
bst.77	1.31881	1.31522	1.31522	1.32408	1.31877	1.32412	1.32235	1.32412	1.32415	1.31167	1.31699	1.31879	1.32773	1.32413	1.33668	1.32053	1.31699	1.32415	1.31699	1.32594	1.33498	1.33514	1.33866	1.33133	1.30635	1.31351	1.30811	1.30811	1.30457	1.30102	1.30813	1.30814	1.31172	1.2923	1.2923	1.30628	1.31267	1.31057	1.29023	1.29558	1.29857	1.27986	1.33407	1.32288	1.33347	1.32813	1.32603	1.32673	1.34946
bst.81	1.32947	1.32588	1.32589	1.33475	1.32943	1.33478	1.33301	1.33478	1.33481	1.32233	1.32766	1.32945	1.3384	1.33479	1.34734	1.33119	1.32765	1.33481	1.32765	1.3366	1.34564	1.3458	1.34932	1.342	1.31701	1.32417	1.31878	1.31878	1.31523	1.31169	1.31879	1.31881	1.32239	1.30296	1.30296	1.31694	1.32333	1.32123	1.30089	1.30624	1.30923	1.29053	1.34473	1.33354	1.34413	1.33879	1.33669	1.33739	1.36012
bst.87	1.37174	1.36815	1.36815	1.37701	1.3717	1.37705	1.37528	1.37705	1.37708	1.3646	1.36992	1.37172	1.38066	1.37706	1.38961	1.37346	1.36992	1.37708	1.36992	1.37887	1.38791	1.38807	1.39159	1.38427	1.35928	1.36644	1.36105	1.36105	1.3575	1.35395	1.36106	1.36107	1.36465	1.34523	1.34523	1.35921	1.3656	1.3635	1.34316	1.34851	1.3515	1.33279	1.387	1.37581	1.3864	1.38106	1.37896	1.37966	1.40239
bst.127	1.32421	1.32063	1.32063	1.32949	1.32418	1.32953	1.32776	1.32953	1.32956	1.31708	1.3224	1.32419	1.33314	1.32954	1.34209	1.32594	1.3224	1.32956	1.3224	1.33135	1.34039	1.34054	1.34407	1.33674	1.31176	1.31892	1.31352	1.31352	1.30997	1.30643	1.31353	1.31355	1.31713	1.29771	1.29771	1.31169	1.31808	1.31598	1.29564	1.30098	1.30398	1.28527	1.33948	1.32828	1.33887	1.33353	1.33143	1.33214	1.35487
bst.125	1.31656	1.31298	1.31298	1.32184	1.31653	1.32187	1.32011	1.32187	1.32191	1.30943	1.31475	1.31654	1.32549	1.32189	1.33444	1.31829	1.31475	1.32191	1.31475	1.3237	1.33274	1.33289	1.33642	1.32909	1.30411	1.31127	1.30587	1.30587	1.30232	1.29878	1.30588	1.3059	1.30948	1.29006	1.29006	1.30404	1.31043	1.30833	1.28799	1.29333	1.29632	1.27762	1.33183	1.32064	1.33122	1.32588	1.32378	1.32448	1.34722
bst.62	1.31836	1.31477	1.31477	1.32363	1.31832	1.32367	1.3219	1.32367	1.3237	1.31122	1.31654	1.31833	1.32728	1.32368	1.33623	1.32008	1.31654	1.3237	1.31654	1.32549	1.33453	1.33468	1.33821	1.33088	1.3059	1.31306	1.30766	1.30766	1.30412	1.30057	1.30767	1.30769	1.31127	1.29185	1.29185	1.30583	1.31222	1.31012	1.28978	1.29513	1.29812	1.27941	1.33362	1.32243	1.33302	1.32768	1.32557	1.32628	1.34901
bst.122	1.31656	1.31298	1.31298	1.32184	1.31653	1.32187	1.32011	1.32187	1.32191	1.30943	1.31475	1.31654	1.32549	1.32189	1.33444	1.31829	1.31475	1.32191	1.31475	1.3237	1.33274	1.33289	1.33642	1.32909	1.30411	1.31127	1.30587	1.30587	1.30232	1.29878	1.30588	1.3059	1.30948	1.29006	1.29006	1.30404	1.31043	1.30833	1.28799	1.29333	1.29632	1.27762	1.33183	1.32064	1.33122	1.32588	1.32378	1.32448	1.34722
bst.98	1.31127	1.30769	1.30769	1.31655	1.31124	1.31658	1.31482	1.31658	1.31662	1.30414	1.30946	1.31125	1.3202	1.3166	1.32915	1.313	1.30946	1.31662	1.30946	1.31841	1.32745	1.3276	1.33113	1.3238	1.29882	1.30598	1.30058	1.30058	1.29703	1.29349	1.30059	1.30061	1.30419	1.28477	1.28477	1.29875	1.30514	1.30304	1.2827	1.28804	1.29103	1.27233	1.32654	1.31534	1.32593	1.32059	1.31849	1.31919	1.34193
bst.126	1.31466	1.31107	1.31107	1.31993	1.31462	1.31997	1.3182	1.31997	1.32	1.30752	1.31284	1.31464	1.32358	1.31998	1.33253	1.31638	1.31284	1.32	1.31284	1.32179	1.33083	1.33099	1.33451	1.32719	1.3022	1.30936	1.30397	1.30397	1.30042	1.29687	1.30398	1.30399	1.30757	1.28815	1.28815	1.30213	1.30852	1.30642	1.28608	1.29143	1.29442	1.27571	1.32992	1.31873	1.32932	1.32398	1.32188	1.32258	1.34531
lim.1	1.17306	1.16947	1.16948	1.17834	1.17302	1.17837	1.1766	1.17837	1.17841	1.16592	1.17125	1.17304	1.18199	1.17839	1.19093	1.17479	1.17124	1.1784	1.17125	1.1802	1.18924	1.18939	1.19291	1.18559	1.1606	1.16777	1.16237	1.16237	1.15882	1.15528	1.16238	1.1624	1.16598	1.14656	1.14656	1.16054	1.16692	1.16482	1.14448	1.14983	1.15282	1.13412	1.18833	1.17713	1.18772	1.18238	1.18028	1.18098	1.20372
lim.46	1.18224	1.17866	1.17866	1.18752	1.18221	1.18755	1.18579	1.18755	1.18759	1.17511	1.18043	1.18222	1.19117	1.18757	1.20012	1.18397	1.18043	1.18758	1.18043	1.18938	1.19842	1.19857	1.2021	1.19477	1.16978	1.17695	1.17155	1.17155	1.168	1.16446	1.17156	1.17158	1.17516	1.15574	1.15574	1.16972	1.17611	1.174	1.15366	1.15901	1.162	1.1433	1.19751	1.18631	1.1969	1.19156	1.18946	1.19016	1.2129
lim.66	1.20563	1.20204	1.20205	1.21091	1.20559	1.21094	1.20917	1.21094	1.21097	1.19849	1.20382	1.20561	1.21456	1.21096	1.2235	1.20736	1.20381	1.21097	1.20382	1.21277	1.22181	1.22196	1.22548	1.21816	1.19317	1.20033	1.19494	1.19494	1.19139	1.18785	1.19495	1.19497	1.19855	1.17912	1.17913	1.1931	1.19949	1.19739	1.17705	1.1824	1.18539	1.16669	1.22089	1.2097	1.22029	1.21495	1.21285	1.21355	1.23628
lim.137	1.1822	1.17861	1.17862	1.18748	1.18216	1.18751	1.18574	1.18751	1.18755	1.17506	1.18039	1.18218	1.19113	1.18753	1.20007	1.18393	1.18038	1.18754	1.18039	1.18934	1.19838	1.19853	1.20206	1.19473	1.16974	1.17691	1.17151	1.17151	1.16796	1.16442	1.17152	1.17154	1.17512	1.1557	1.1557	1.16968	1.17606	1.17396	1.15362	1.15897	1.16196	1.14326	1.19747	1.18627	1.19686	1.19152	1.18942	1.19012	1.21286
lim.140	1.18386	1.18028	1.18028	1.18914	1.18383	1.18918	1.18741	1.18918	1.18921	1.17673	1.18205	1.18384	1.19279	1.18919	1.20174	1.18559	1.18205	1.18921	1.18205	1.191	1.20004	1.20019	1.20372	1.19639	1.17141	1.17857	1.17317	1.17317	1.16962	1.16608	1.17318	1.1732	1.17678	1.15736	1.15736	1.17134	1.17773	1.17563	1.15529	1.16063	1.16362	1.14492	1.19913	1.18793	1.19852	1.19318	1.19108	1.19179	1.21452
lim.154	1.18578	1.18219	1.1822	1.19105	1.18574	1.19109	1.18932	1.19109	1.19112	1.17864	1.18396	1.18576	1.1947	1.1911	1.20365	1.1875	1.18396	1.19112	1.18396	1.19291	1.20195	1.20211	1.20563	1.19831	1.17332	1.18048	1.17509	1.17509	1.17154	1.16799	1.1751	1.17511	1.1787	1.15927	1.15927	1.17325	1.17964	1.17754	1.1572	1.16255	1.16554	1.14684	1.20104	1.18985	1.20044	1.1951	1.193	1.1937	1.21643
lim.112	1.18193	1.17834	1.17834	1.1872	1.18189	1.18724	1.18547	1.18724	1.18727	1.17479	1.18011	1.1819	1.19085	1.18725	1.1998	1.18365	1.18011	1.18727	1.18011	1.18906	1.1981	1.19826	1.20178	1.19445	1.16947	1.17663	1.17123	1.17123	1.16769	1.16414	1.17125	1.17126	1.17484	1.15542	1.15542	1.1694	1.17579	1.17369	1.15335	1.1587	1.16169	1.14298	1.19719	1.186	1.19659	1.19125	1.18914	1.18985	1.21258
lim.119	1.18411	1.18052	1.18053	1.18939	1.18407	1.18942	1.18765	1.18942	1.18946	1.17697	1.1823	1.18409	1.19304	1.18944	1.20198	1.18584	1.18229	1.18945	1.1823	1.19125	1.20029	1.20044	1.20396	1.19664	1.17165	1.17882	1.17342	1.17342	1.16987	1.16633	1.17343	1.17345	1.17703	1.15761	1.15761	1.17159	1.17797	1.17587	1.15553	1.16088	1.16387	1.14517	1.19938	1.18818	1.19877	1.19343	1.19133	1.19203	1.21477
lim.60	1.17514	1.17156	1.17156	1.18042	1.17511	1.18046	1.17869	1.18046	1.18049	1.16801	1.17333	1.17512	1.18407	1.18047	1.19302	1.17687	1.17333	1.18049	1.17333	1.18228	1.19132	1.19147	1.195	1.18767	1.16268	1.16985	1.16445	1.16445	1.1609	1.15736	1.16446	1.16448	1.16806	1.14864	1.14864	1.16262	1.16901	1.16691	1.14657	1.15191	1.15491	1.1362	1.19041	1.17921	1.1898	1.18447	1.18236	1.18307	1.2058
lim.2	1.17331	1.16972	1.16973	1.17858	1.17327	1.17862	1.17685	1.17862	1.17865	1.16617	1.1715	1.17329	1.18224	1.17863	1.19118	1.17504	1.17149	1.17865	1.17149	1.18044	1.18948	1.18964	1.19316	1.18584	1.16085	1.16801	1.16262	1.16262	1.15907	1.15553	1.16263	1.16264	1.16623	1.1468	1.14681	1.16078	1.16717	1.16507	1.14473	1.15008	1.15307	1.13437	1.18857	1.17738	1.18797	1.18263	1.18053	1.18123	1.20396
lim.48	1.18024	1.17666	1.17666	1.18552	1.18021	1.18555	1.18379	1.18555	1.18559	1.17311	1.17843	1.18022	1.18917	1.18557	1.19812	1.18197	1.17843	1.18559	1.17843	1.18738	1.19642	1.19657	1.2001	1.19277	1.16778	1.17495	1.16955	1.16955	1.166	1.16246	1.16956	1.16958	1.17316	1.15374	1.15374	1.16772	1.17411	1.172	1.15166	1.15701	1.16	1.1413	1.19551	1.18431	1.1949	1.18956	1.18746	1.18816	1.2109
lim.116	1.1795	1.17592	1.17592	1.18478	1.17947	1.18481	1.18304	1.18481	1.18485	1.17237	1.17769	1.17948	1.18843	1.18483	1.19738	1.18123	1.17769	1.18484	1.17769	1.18664	1.19568	1.19583	1.19936	1.19203	1.16704	1.17421	1.16881	1.16881	1.16526	1.16172	1.16882	1.16884	1.17242	1.153	1.153	1.16698	1.17337	1.17127	1.15092	1.15627	1.15926	1.14056	1.19477	1.18357	1.19416	1.18882	1.18672	1.18742	1.21016
lim.33	1.16443	1.16084	1.16085	1.16971	1.1644	1.16974	1.16797	1.16974	1.16978	1.15729	1.16262	1.16441	1.17336	1.16976	1.1823	1.16616	1.16261	1.16977	1.16262	1.17157	1.18061	1.18076	1.18429	1.17696	1.15197	1.15914	1.15374	1.15374	1.15019	1.14665	1.15375	1.15377	1.15735	1.13793	1.13793	1.1519	1.1583	1.15619	1.13585	1.1412	1.14419	1.12549	1.17969	1.1685	1.17909	1.17375	1.17165	1.17235	1.19508
lim.5	1.18092	1.17733	1.17733	1.18619	1.18088	1.18623	1.18446	1.18623	1.18626	1.17378	1.1791	1.1809	1.18984	1.18624	1.19879	1.18264	1.1791	1.18626	1.1791	1.18805	1.19709	1.19725	1.20077	1.19345	1.16846	1.17562	1.17023	1.17023	1.16668	1.16313	1.17024	1.17025	1.17383	1.15441	1.15441	1.16839	1.17478	1.17268	1.15234	1.15769	1.16068	1.14197	1.19618	1.18499	1.19558	1.19024	1.18814	1.18884	1.21157
lim.94	1.17158	1.16799	1.16799	1.17685	1.17154	1.17689	1.17512	1.17689	1.17692	1.16444	1.16976	1.17155	1.1805	1.1769	1.18945	1.1733	1.16976	1.17692	1.16976	1.17871	1.18775	1.18791	1.19143	1.1841	1.15912	1.16628	1.16088	1.16088	1.15734	1.15379	1.1609	1.16091	1.16449	1.14507	1.14507	1.15905	1.16544	1.16334	1.143	1.14835	1.15134	1.13263	1.18684	1.17565	1.18624	1.1809	1.1788	1.1795	1.20223
lim.118	1.18266	1.17907	1.17907	1.18793	1.18262	1.18797	1.1862	1.18797	1.188	1.17552	1.18084	1.18264	1.19158	1.18798	1.20053	1.18438	1.18084	1.188	1.18084	1.18979	1.19883	1.19899	1.20251	1.19518	1.1702	1.17736	1.17197	1.17196	1.16842	1.16487	1.17198	1.17199	1.17558	1.15615	1.15615	1.17013	1.17652	1.17442	1.15408	1.15943	1.16242	1.14371	1.19792	1.18673	1.19732	1.19198	1.18988	1.19058	1.21331
lim.10	1.16447	1.16088	1.16089	1.16975	1.16443	1.16978	1.16801	1.16978	1.16982	1.15733	1.16266	1.16445	1.1734	1.16979	1.18234	1.1662	1.16265	1.16981	1.16265	1.17161	1.18065	1.1808	1.18432	1.177	1.15201	1.15918	1.15378	1.15378	1.15023	1.14669	1.15379	1.15381	1.15739	1.13796	1.13797	1.15194	1.15833	1.15623	1.13589	1.14124	1.14423	1.12553	1.17973	1.16854	1.17913	1.17379	1.17169	1.17239	1.19512
lim.41	1.1662	1.16261	1.16261	1.17147	1.16616	1.17151	1.16974	1.17151	1.17154	1.15906	1.16438	1.16618	1.17512	1.17152	1.18407	1.16792	1.16438	1.17154	1.16438	1.17333	1.18237	1.18253	1.18605	1.17873	1.15374	1.1609	1.15551	1.15551	1.15196	1.14841	1.15552	1.15553	1.15911	1.13969	1.13969	1.15367	1.16006	1.15796	1.13762	1.14297	1.14596	1.12725	1.18146	1.17027	1.18086	1.17552	1.17342	1.17412	1.19685
lim.37	1.16621	1.16262	1.16263	1.17148	1.16617	1.17152	1.16975	1.17152	1.17155	1.15907	1.1644	1.16619	1.17514	1.17153	1.18408	1.16793	1.16439	1.17155	1.16439	1.17334	1.18238	1.18254	1.18606	1.17874	1.15375	1.16091	1.15552	1.15552	1.15197	1.14843	1.15553	1.15554	1.15913	1.1397	1.1397	1.15368	1.16007	1.15797	1.13763	1.14298	1.14597	1.12726	1.18147	1.17028	1.18087	1.17553	1.17343	1.17413	1.19686
lim.144	1.17517	1.17158	1.17158	1.18044	1.17513	1.18048	1.17871	1.18048	1.18051	1.16803	1.17335	1.17515	1.18409	1.18049	1.19304	1.17689	1.17335	1.18051	1.17335	1.1823	1.19134	1.1915	1.19502	1.18769	1.16271	1.16987	1.16447	1.16447	1.16093	1.15738	1.16449	1.1645	1.16808	1.14866	1.14866	1.16264	1.16903	1.16693	1.14659	1.15194	1.15493	1.13622	1.19043	1.17924	1.18983	1.18449	1.18239	1.18309	1.20582
lim.143	1.16623	1.16264	1.16264	1.1715	1.16619	1.17154	1.16977	1.17154	1.17157	1.15909	1.16441	1.1662	1.17515	1.17155	1.1841	1.16795	1.16441	1.17157	1.16441	1.17336	1.1824	1.18256	1.18608	1.17875	1.15377	1.16093	1.15553	1.15553	1.15199	1.14844	1.15555	1.15556	1.15914	1.13972	1.13972	1.1537	1.16009	1.15799	1.13765	1.143	1.14599	1.12728	1.18149	1.1703	1.18089	1.17555	1.17345	1.17415	1.19688
lim.107	1.15199	1.1484	1.14841	1.15727	1.15196	1.1573	1.15553	1.1573	1.15734	1.14485	1.15018	1.15197	1.16092	1.15732	1.16986	1.15372	1.15017	1.15734	1.15018	1.15913	1.16817	1.16832	1.17185	1.16452	1.13953	1.1467	1.1413	1.1413	1.13775	1.13421	1.14131	1.14133	1.14491	1.12549	1.12549	1.13947	1.14586	1.14376	1.12342	1.12876	1.13175	1.11305	1.16726	1.15606	1.16665	1.16131	1.15921	1.15991	1.18265
lim.3	1.1772	1.17362	1.17362	1.18248	1.17717	1.18251	1.18074	1.18251	1.18255	1.17006	1.17539	1.17718	1.18613	1.18253	1.19508	1.17893	1.17538	1.18254	1.17539	1.18434	1.19338	1.19353	1.19706	1.18973	1.16474	1.17191	1.16651	1.16651	1.16296	1.15942	1.16652	1.16654	1.17012	1.1507	1.1507	1.16468	1.17107	1.16897	1.14863	1.15397	1.15696	1.13826	1.19247	1.18127	1.19186	1.18652	1.18442	1.18512	1.20786
lim.151	1.16813	1.16454	1.16454	1.1734	1.16809	1.17344	1.17167	1.17344	1.17347	1.16099	1.16631	1.16811	1.17705	1.17345	1.186	1.16985	1.16631	1.17347	1.16631	1.17526	1.1843	1.18446	1.18798	1.18066	1.15567	1.16283	1.15744	1.15744	1.15389	1.15034	1.15745	1.15746	1.16105	1.14162	1.14162	1.1556	1.16199	1.15989	1.13955	1.1449	1.14789	1.12919	1.18339	1.1722	1.18279	1.17745	1.17535	1.17605	1.19878
lim.17	1.1609	1.15731	1.15731	1.16617	1.16086	1.16621	1.16444	1.16621	1.16624	1.15376	1.15908	1.16087	1.16982	1.16622	1.17877	1.16262	1.15908	1.16624	1.15908	1.16803	1.17707	1.17722	1.18075	1.17342	1.14844	1.1556	1.1502	1.1502	1.14665	1.14311	1.15021	1.15023	1.15381	1.13439	1.13439	1.14837	1.15476	1.15266	1.13232	1.13766	1.14066	1.12195	1.17616	1.16497	1.17555	1.17022	1.16811	1.16882	1.19155
lim.26	1.15554	1.15195	1.15196	1.16082	1.15551	1.16085	1.15908	1.16085	1.16089	1.1484	1.15373	1.15552	1.16447	1.16087	1.17341	1.15727	1.15372	1.16088	1.15373	1.16268	1.17172	1.17187	1.17539	1.16807	1.14308	1.15025	1.14485	1.14485	1.1413	1.13776	1.14486	1.14488	1.14846	1.12904	1.12904	1.14301	1.14941	1.1473	1.12696	1.13231	1.1353	1.1166	1.17081	1.15961	1.1702	1.16486	1.16276	1.16346	1.1862
lim.9	1.15734	1.15375	1.15376	1.16262	1.1573	1.16265	1.16088	1.16265	1.16268	1.1502	1.15553	1.15732	1.16627	1.16267	1.17521	1.15907	1.15552	1.16268	1.15552	1.16447	1.17352	1.17367	1.17719	1.16987	1.14488	1.15204	1.14665	1.14665	1.1431	1.13956	1.14666	1.14668	1.15026	1.13084	1.13084	1.14481	1.1512	1.1491	1.12876	1.13411	1.1371	1.1184	1.1726	1.16141	1.172	1.16666	1.16456	1.16526	1.18799
rau.1	1.16874	1.16515	1.16515	1.17401	1.1687	1.17405	1.17228	1.17405	1.17408	1.1616	1.16692	1.16872	1.17766	1.17406	1.18661	1.17046	1.16692	1.17408	1.16692	1.17587	1.18491	1.18507	1.18859	1.18127	1.15628	1.16344	1.15805	1.15805	1.1545	1.15095	1.15806	1.15807	1.16166	1.14223	1.14223	1.15621	1.1626	1.1605	1.14016	1.14551	1.1485	1.1298	1.184	1.17281	1.1834	1.17806	1.17596	1.17666	1.19939
rau.6	1.1884	1.18481	1.18482	1.19368	1.18836	1.19371	1.19194	1.19371	1.19375	1.18126	1.18659	1.18838	1.19733	1.19372	1.20627	1.19013	1.18658	1.19374	1.18659	1.19554	1.20458	1.20473	1.20825	1.20093	1.17594	1.18311	1.17771	1.17771	1.17416	1.17062	1.17772	1.17774	1.18132	1.16189	1.1619	1.17587	1.18226	1.18016	1.15982	1.16517	1.16816	1.14946	1.20366	1.19247	1.20306	1.19772	1.19562	1.19632	1.21905
rau.12	1.17763	1.17404	1.17404	1.1829	1.17759	1.18294	1.18117	1.18294	1.18297	1.17049	1.17581	1.1776	1.18655	1.18295	1.1955	1.17935	1.17581	1.18297	1.17581	1.18476	1.1938	1.19396	1.19748	1.19015	1.16517	1.17233	1.16693	1.16693	1.16339	1.15984	1.16694	1.16696	1.17054	1.15112	1.15112	1.1651	1.17149	1.16939	1.14905	1.1544	1.15739	1.13868	1.19289	1.1817	1.19229	1.18695	1.18484	1.18555	1.20828
rau.13	1.20112	1.19754	1.19754	1.2064	1.20109	1.20644	1.20467	1.20644	1.20647	1.19399	1.19931	1.2011	1.21005	1.20645	1.219	1.20285	1.19931	1.20647	1.19931	1.20826	1.2173	1.21745	1.22098	1.21365	1.18867	1.19583	1.19043	1.19043	1.18688	1.18334	1.19044	1.19046	1.19404	1.17462	1.17462	1.1886	1.19499	1.19289	1.17255	1.17789	1.18089	1.16218	1.21639	1.2052	1.21578	1.21045	1.20834	1.20905	1.23178
rau.16	1.31663	1.31305	1.31305	1.32191	1.3166	1.32194	1.32018	1.32194	1.32198	1.3095	1.31482	1.31661	1.32556	1.32196	1.33451	1.31836	1.31482	1.32198	1.31482	1.32377	1.33281	1.33296	1.33649	1.32916	1.30418	1.31134	1.30594	1.30594	1.30239	1.29885	1.30595	1.30597	1.30955	1.29013	1.29013	1.30411	1.3105	1.3084	1.28806	1.2934	1.29639	1.27769	1.3319	1.32071	1.33129	1.32595	1.32385	1.32455	1.34729
rau.4	1.18301	1.17942	1.17943	1.18829	1.18297	1.18832	1.18655	1.18832	1.18836	1.17587	1.1812	1.18299	1.19194	1.18833	1.20088	1.18474	1.18119	1.18835	1.18119	1.19015	1.19919	1.19934	1.20286	1.19554	1.17055	1.17772	1.17232	1.17232	1.16877	1.16523	1.17233	1.17235	1.17593	1.1565	1.15651	1.17048	1.17687	1.17477	1.15443	1.15978	1.16277	1.14407	1.19827	1.18708	1.19767	1.19233	1.19023	1.19093	1.21366
rau.28	1.16874	1.16515	1.16515	1.17401	1.1687	1.17405	1.17228	1.17405	1.17408	1.1616	1.16692	1.16872	1.17766	1.17406	1.18661	1.17046	1.16692	1.17408	1.16692	1.17587	1.18491	1.18507	1.18859	1.18127	1.15628	1.16344	1.15805	1.15805	1.1545	1.15095	1.15806	1.15807	1.16166	1.14223	1.14223	1.15621	1.1626	1.1605	1.14016	1.14551	1.1485	1.1298	1.184	1.17281	1.1834	1.17806	1.17596	1.17666	1.19939
rau.2	1.16874	1.16515	1.16515	1.17401	1.1687	1.17405	1.17228	1.17405	1.17408	1.1616	1.16692	1.16872	1.17766	1.17406	1.18661	1.17046	1.16692	1.17408	1.16692	1.17587	1.18491	1.18507	1.18859	1.18127	1.15628	1.16344	1.15805	1.15805	1.1545	1.15095	1.15806	1.15807	1.16166	1.14223	1.14223	1.15621	1.1626	1.1605	1.14016	1.14551	1.1485	1.1298	1.184	1.17281	1.1834	1.17806	1.17596	1.17666	1.19939
rau.15	1.18479	1.1812	1.1812	1.19006	1.18475	1.1901	1.18833	1.1901	1.19013	1.17765	1.18297	1.18477	1.19371	1.19011	1.20266	1.18651	1.18297	1.19013	1.18297	1.19192	1.20096	1.20112	1.20464	1.19731	1.17233	1.17949	1.1741	1.1741	1.17055	1.167	1.17411	1.17412	1.17771	1.15828	1.15828	1.17226	1.17865	1.17655	1.15621	1.16156	1.16455	1.14584	1.20005	1.18886	1.19945	1.19411	1.19201	1.19271	1.21544
rau.39	1.18751	1.18392	1.18393	1.19278	1.18747	1.19282	1.19105	1.19282	1.19285	1.18037	1.1857	1.18749	1.19644	1.19283	1.20538	1.18924	1.18569	1.19285	1.18569	1.19464	1.20368	1.20384	1.20736	1.20004	1.17505	1.18221	1.17682	1.17682	1.17327	1.16973	1.17683	1.17684	1.18043	1.161	1.16101	1.17498	1.18137	1.17927	1.15893	1.16428	1.16727	1.14857	1.20277	1.19158	1.20217	1.19683	1.19473	1.19543	1.21816
rau.17	1.15497	1.15138	1.15139	1.16024	1.15493	1.16028	1.15851	1.16028	1.16031	1.14783	1.15316	1.15495	1.1639	1.16029	1.17284	1.1567	1.15315	1.16031	1.15315	1.1621	1.17115	1.1713	1.17482	1.1675	1.14251	1.14967	1.14428	1.14428	1.14073	1.13719	1.14429	1.1443	1.14789	1.12846	1.12847	1.14244	1.14883	1.14673	1.12639	1.13174	1.13473	1.11603	1.17023	1.15904	1.16963	1.16429	1.16219	1.16289	1.18562
rau.18	1.15497	1.15138	1.15139	1.16024	1.15493	1.16028	1.15851	1.16028	1.16031	1.14783	1.15316	1.15495	1.1639	1.16029	1.17284	1.1567	1.15315	1.16031	1.15315	1.1621	1.17115	1.1713	1.17482	1.1675	1.14251	1.14967	1.14428	1.14428	1.14073	1.13719	1.14429	1.1443	1.14789	1.12846	1.12847	1.14244	1.14883	1.14673	1.12639	1.13174	1.13473	1.11603	1.17023	1.15904	1.16963	1.16429	1.16219	1.16289	1.18562
rau.32	1.15497	1.15138	1.15139	1.16024	1.15493	1.16028	1.15851	1.16028	1.16031	1.14783	1.15316	1.15495	1.1639	1.16029	1.17284	1.1567	1.15315	1.16031	1.15315	1.1621	1.17115	1.1713	1.17482	1.1675	1.14251	1.14967	1.14428	1.14428	1.14073	1.13719	1.14429	1.1443	1.14789	1.12846	1.12847	1.14244	1.14883	1.14673	1.12639	1.13174	1.13473	1.11603	1.17023	1.15904	1.16963	1.16429	1.16219	1.16289	1.18562
rau.33	1.15854	1.15495	1.15495	1.16381	1.1585	1.16385	1.16208	1.16385	1.16388	1.1514	1.15672	1.15852	1.16746	1.16386	1.17641	1.16026	1.15672	1.16388	1.15672	1.16567	1.17471	1.17487	1.17839	1.17107	1.14608	1.15324	1.14785	1.14785	1.1443	1.14075	1.14786	1.14787	1.15145	1.13203	1.13203	1.14601	1.1524	1.1503	1.12996	1.13531	1.1383	1.11959	1.1738	1.16261	1.1732	1.16786	1.16576	1.16646	1.18919
rau.37	1.15497	1.15138	1.15139	1.16024	1.15493	1.16028	1.15851	1.16028	1.16031	1.14783	1.15316	1.15495	1.1639	1.16029	1.17284	1.1567	1.15315	1.16031	1.15315	1.1621	1.17115	1.1713	1.17482	1.1675	1.14251	1.14967	1.14428	1.14428	1.14073	1.13719	1.14429	1.1443	1.14789	1.12846	1.12847	1.14244	1.14883	1.14673	1.12639	1.13174	1.13473	1.11603	1.17023	1.15904	1.16963	1.16429	1.16219	1.16289	1.18562
sja.172	0.106375	0.102787	0.102791	0.11165	0.106338	0.111686	0.109917	0.111686	0.111719	0.099237	0.104561	0.106353	0.115301	0.111699	0.124247	0.1081	0.104557	0.111717	0.104559	0.113509	0.12255	0.122704	0.126228	0.118902	0.093916	0.101079	0.095683	0.095682	0.092135	0.088591	0.095694	0.09571	0.099292	0.079869	0.07987	0.093848	0.100238	0.102431	0.093781	0.104988	0.111784	0.442047	0.496254	0.485062	0.495651	0.490312	0.48821	0.488912	0.511644
sja.161	0.101646	0.098058	0.098062	0.106921	0.101609	0.106957	0.105188	0.106957	0.10699	0.094508	0.099832	0.101624	0.110572	0.10697	0.119518	0.103371	0.099828	0.106988	0.09983	0.10878	0.117821	0.117975	0.121499	0.114173	0.089187	0.09635	0.090954	0.090953	0.087406	0.083862	0.090965	0.090981	0.094563	0.07514	0.075141	0.089119	0.095509	0.097702	0.089052	0.100259	0.107055	0.437318	0.491525	0.480333	0.490922	0.485583	0.483481	0.484183	0.506915
sja.194	0.102955	0.099367	0.099371	0.10823	0.102918	0.108266	0.106497	0.108266	0.108299	0.095817	0.101141	0.102933	0.111881	0.108279	0.120827	0.10468	0.101137	0.108297	0.101139	0.110089	0.11913	0.119284	0.122808	0.115482	0.090496	0.097659	0.092263	0.092262	0.088715	0.085171	0.092274	0.09229	0.095872	0.076449	0.07645	0.090428	0.096818	0.099011	0.090361	0.101568	0.108364	0.438627	0.492834	0.481642	0.492231	0.486892	0.48479	0.485492	0.508224
sja.184	0.094258	0.09067	0.090674	0.099533	0.094221	0.099569	0.0978	0.099569	0.099602	0.08712	0.092444	0.094236	0.103184	0.099582	0.11213	0.095983	0.09244	0.0996	0.092442	0.101392	0.110433	0.110587	0.114111	0.106785	0.081799	0.088962	0.083566	0.083565	0.080018	0.076474	0.083577	0.083593	0.087175	0.067752	0.067753	0.081731	0.088121	0.090314	0.081664	0.092871	0.099667	0.42993	0.484137	0.472945	0.483534	0.478195	0.476093	0.476795	0.499527
sja.78	0.093127	0.089539	0.089543	0.098402	0.09309	0.098438	0.096669	0.098438	0.098471	0.085989	0.091313	0.093105	0.102053	0.098451	0.110999	0.094852	0.091309	0.098469	0.091311	0.100261	0.109302	0.109456	0.11298	0.105654	0.080668	0.087831	0.082435	0.082434	0.078887	0.075343	0.082446	0.082462	0.086044	0.074395	0.074396	0.088374	0.094764	0.096957	0.088307	0.099514	0.10631	0.436573	0.49078	0.479588	0.490177	0.484838	0.482736	0.483438	0.50617
sja.217	0.073216	0.069628	0.069632	0.078491	0.073179	0.078527	0.076758	0.078527	0.07856	0.066078	0.071402	0.073194	0.082142	0.07854	0.091088	0.074941	0.071398	0.078558	0.0714	0.08035	0.089391	0.089545	0.093069	0.085743	0.060757	0.06792	0.062524	0.062523	0.058976	0.055432	0.062535	0.062551	0.066133	0.054484	0.054485	0.068463	0.074853	0.077046	0.068396	0.079603	0.086399	0.416662	0.470869	0.459677	0.470266	0.464927	0.462825	0.463527	0.486259
sja.237	0.089432	0.085844	0.085848	0.094707	0.089395	0.094743	0.092974	0.094743	0.094776	0.082294	0.087618	0.08941	0.098358	0.094756	0.107304	0.091157	0.087614	0.094774	0.087616	0.096566	0.105607	0.105761	0.109285	0.101959	0.076973	0.084136	0.07874	0.078739	0.075192	0.071648	0.078751	0.078767	0.082349	0.0707	0.070701	0.084679	0.091069	0.093262	0.084612	0.095819	0.102615	0.432878	0.487085	0.475893	0.486482	0.481143	0.479041	0.479743	0.502475
sja.83	0.082204	0.078616	0.07862	0.087479	0.082167	0.087515	0.085746	0.087515	0.087548	0.075066	0.08039	0.082182	0.09113	0.087528	0.100076	0.083929	0.080386	0.087546	0.080388	0.089338	0.098379	0.098533	0.102057	0.094731	0.069745	0.076908	0.071512	0.071511	0.067964	0.06442	0.071523	0.071539	0.075121	0.063472	0.063473	0.077451	0.083841	0.086034	0.077384	0.088591	0.095387	0.42565	0.479857	0.468665	0.479254	0.473915	0.471813	0.472515	0.495247
sja.263	0.087607	0.084019	0.084023	0.092882	0.08757	0.092918	0.091149	0.092918	0.092951	0.080469	0.085793	0.087585	0.096533	0.092931	0.105479	0.089332	0.085789	0.092949	0.085791	0.094741	0.103782	0.103936	0.10746	0.100134	0.075148	0.082311	0.076915	0.076914	0.073367	0.069823	0.076926	0.076942	0.080524	0.068875	0.068876	0.082854	0.089244	0.091437	0.082787	0.093994	0.10079	0.431053	0.48526	0.474068	0.484657	0.479318	0.477216	0.477918	0.50065
sja.269	0.085708	0.08212	0.082124	0.090983	0.085671	0.091019	0.08925	0.091019	0.091052	0.07857	0.083894	0.085686	0.094634	0.091032	0.10358	0.087433	0.08389	0.09105	0.083892	0.092842	0.101883	0.102037	0.105561	0.098235	0.073249	0.080412	0.075016	0.075015	0.071468	0.067924	0.075027	0.075043	0.078625	0.066976	0.066977	0.080955	0.087345	0.089538	0.080888	0.092095	0.098891	0.429154	0.483361	0.472169	0.482758	0.477419	0.475317	0.476019	0.498751
sja.84	0.076455	0.072867	0.072871	0.08173	0.076418	0.081766	0.079997	0.081766	0.081799	0.069317	0.074641	0.076433	0.085381	0.081779	0.094327	0.07818	0.074637	0.081797	0.074639	0.083589	0.09263	0.092784	0.096308	0.088982	0.063996	0.071159	0.065763	0.065762	0.062215	0.058671	0.065774	0.06579	0.069372	0.080183	0.080184	0.094162	0.100552	0.102745	0.094095	0.105302	0.112098	0.442361	0.496568	0.485376	0.495965	0.490626	0.488524	0.489226	0.511958
sja.144	0.055426	0.051838	0.051842	0.060701	0.055389	0.060737	0.058968	0.060737	0.06077	0.048288	0.053612	0.055404	0.064352	0.06075	0.073298	0.057151	0.053608	0.060768	0.05361	0.06256	0.071601	0.071755	0.075279	0.067953	0.042967	0.05013	0.044734	0.044733	0.041186	0.037642	0.044745	0.044761	0.048343	0.061962	0.061963	0.075941	0.082331	0.084524	0.075874	0.087081	0.093877	0.42414	0.478347	0.467155	0.477744	0.472405	0.470303	0.471005	0.493737
sja.88	0.035565	0.031977	0.031981	0.04084	0.035528	0.040876	0.039107	0.040876	0.040909	0.028427	0.033751	0.035543	0.044491	0.040889	0.053437	0.03729	0.033747	0.040907	0.033749	0.042699	0.05174	0.051894	0.055418	0.048092	0.023106	0.030269	0.024873	0.024872	0.021325	0.017781	0.024884	0.0249	0.028482	0.063071	0.063072	0.07705	0.08344	0.085633	0.076983	0.08819	0.094986	0.425249	0.479456	0.468264	0.478853	0.473514	0.471412	0.472114	0.494846
sja.149	0.035528	0.03194	0.031944	0.040803	0.035491	0.040839	0.03907	0.040839	0.040872	0.02839	0.033714	0.035506	0.044454	0.040852	0.0534	0.037253	0.03371	0.04087	0.033712	0.042662	0.051703	0.051857	0.055381	0.048055	0.023069	0.030232	0.024836	0.024835	0.021288	0.017744	0.024847	0.024863	0.028445	0.063034	0.063035	0.077013	0.083403	0.085596	0.076946	0.088153	0.094949	0.425212	0.479419	0.468227	0.478816	0.473477	0.471375	0.472077	0.494809
sja.213	0.039074	0.035486	0.03549	0.044349	0.039037	0.044385	0.042616	0.044385	0.044418	0.031936	0.03726	0.039052	0.048	0.044398	0.056946	0.040799	0.037256	0.044416	0.037258	0.046208	0.055249	0.055403	0.058927	0.051601	0.026615	0.033778	0.028382	0.028381	0.024834	0.02129	0.028393	0.028409	0.031991	0.06658	0.066581	0.080559	0.086949	0.089142	0.080492	0.091699	0.098495	0.428758	0.482965	0.471773	0.482362	0.477023	0.474921	0.475623	0.498355
sja.11	0.026693	0.023105	0.023109	0.031968	0.026656	0.032004	0.030235	0.032004	0.032037	0.019555	0.024879	0.026671	0.035619	0.032017	0.044565	0.028418	0.024875	0.032035	0.024877	0.033827	0.042868	0.043022	0.046546	0.03922	0.024896	0.032059	0.026663	0.026662	0.023115	0.019571	0.026674	0.02669	0.030272	0.068413	0.068414	0.082392	0.088782	0.090975	0.082325	0.093532	0.100328	0.430591	0.484798	0.473606	0.484195	0.478856	0.476754	0.477456	0.500188
sja.15	0.026678	0.02309	0.023094	0.031953	0.026641	0.031989	0.03022	0.031989	0.032022	0.01954	0.024864	0.026656	0.035604	0.032002	0.04455	0.028403	0.02486	0.03202	0.024862	0.033812	0.042853	0.043007	0.046531	0.039205	0.024881	0.032044	0.026648	0.026647	0.0231	0.019556	0.026659	0.026675	0.030257	0.068398	0.068399	0.082377	0.088767	0.09096	0.08231	0.093517	0.100313	0.430576	0.484783	0.473591	0.48418	0.478841	0.476739	0.477441	0.500173
sja.29	0.026707	0.023119	0.023123	0.031982	0.02667	0.032018	0.030249	0.032018	0.032051	0.019569	0.024893	0.026685	0.035633	0.032031	0.044579	0.028432	0.024889	0.032049	0.024891	0.033841	0.042882	0.043036	0.04656	0.039234	0.035546	0.042709	0.037313	0.037312	0.033765	0.030221	0.037324	0.03734	0.040922	0.079063	0.079064	0.093042	0.099432	0.101625	0.092975	0.104182	0.110978	0.441241	0.495448	0.484256	0.494845	0.489506	0.487404	0.488106	0.510838
sja.74	0.021328	0.01774	0.017744	0.026603	0.021291	0.026639	0.02487	0.026639	0.026672	0.01419	0.019514	0.021306	0.030254	0.026652	0.0392	0.023053	0.01951	0.02667	0.019512	0.028462	0.037503	0.037657	0.041181	0.033855	0.030167	0.03733	0.031934	0.031933	0.028386	0.024842	0.031945	0.031961	0.035543	0.073684	0.073685	0.087663	0.094053	0.096246	0.087596	0.098803	0.105599	0.435862	0.490069	0.478877	0.489466	0.484127	0.482025	0.482727	0.505459
sja.234	0.032064	0.028476	0.02848	0.037339	0.032027	0.037375	0.035606	0.037375	0.037408	0.024926	0.03025	0.032042	0.04099	0.037388	0.049936	0.033789	0.030246	0.037406	0.030248	0.039198	0.048239	0.048393	0.051917	0.044591	0.040903	0.048066	0.04267	0.042669	0.039122	0.035578	0.042681	0.042697	0.046279	0.08442	0.084421	0.098399	0.104789	0.106982	0.098332	0.109539	0.116335	0.446598	0.500805	0.489613	0.500202	0.494863	0.492761	0.493463	0.516195
sja.16	0.026697	0.023109	0.023113	0.031972	0.02666	0.032008	0.030239	0.032008	0.032041	0.019559	0.024883	0.026675	0.035623	0.032021	0.044569	0.028422	0.024879	0.032039	0.024881	0.033831	0.042872	0.043026	0.04655	0.039224	0.035536	0.042699	0.037303	0.037302	0.033755	0.030211	0.037314	0.03733	0.040912	0.079053	0.079054	0.093032	0.099422	0.101615	0.092965	0.104172	0.110968	0.441231	0.495438	0.484246	0.494835	0.489496	0.487394	0.488096	0.510828
sja.225	0.015989	0.012401	0.012405	0.021264	0.015952	0.0213	0.019531	0.0213	0.021333	0.008851	0.014175	0.015967	0.024915	0.021313	0.033861	0.017714	0.014171	0.021331	0.014173	0.023123	0.032164	0.032318	0.035842	0.028516	0.024828	0.031991	0.026595	0.026594	0.023047	0.019503	0.026606	0.026622	0.030204	0.068345	0.068346	0.082324	0.088714	0.090907	0.082257	0.093464	0.10026	0.430523	0.48473	0.473538	0.484127	0.478788	0.476686	0.477388	0.50012
sja.13	0.017751	0.017721	0.017725	0.026584	0.021272	0.02662	0.024851	0.02662	0.026653	0.014171	0.019495	0.021287	0.030235	0.026633	0.039181	0.023034	0.019491	0.026651	0.019493	0.028443	0.037484	0.037638	0.041162	0.033836	0.030148	0.037311	0.031915	0.031914	0.028367	0.024823	0.031926	0.031942	0.035524	0.073665	0.073666	0.087644	0.094034	0.096227	0.087577	0.098784	0.10558	0.435843	0.49005	0.478858	0.489447	0.484108	0.482006	0.482708	0.50544
sja.101	0.017753	0.017723	0.017727	0.026586	0.021274	0.026622	0.024853	0.026622	0.026655	0.014173	0.019497	0.021289	0.030237	0.026635	0.039183	0.023036	0.019493	0.026653	0.019495	0.028445	0.037486	0.03764	0.041164	0.033838	0.03015	0.037313	0.031917	0.031916	0.028369	0.024825	0.031928	0.031944	0.035526	0.073667	0.073668	0.087646	0.094036	0.096229	0.087579	0.098786	0.105582	0.435845	0.490052	0.47886	0.489449	0.48411	0.482008	0.48271	0.505442
sja.111	0.019521	0.019491	0.019495	0.028354	0.023042	0.02839	0.026621	0.02839	0.028423	0.015941	0.021265	0.023057	0.032005	0.028403	0.040951	0.024804	0.021261	0.028421	0.021263	0.030213	0.039254	0.039408	0.042932	0.035606	0.031918	0.039081	0.033685	0.033684	0.030137	0.026593	0.033696	0.033712	0.037294	0.075435	0.075436	0.089414	0.095804	0.097997	0.089347	0.100554	0.10735	0.437613	0.49182	0.480628	0.491217	0.485878	0.483776	0.484478	0.50721
sja.198	0.039283	0.039253	0.039257	0.048116	0.042804	0.048152	0.046383	0.048152	0.048185	0.035703	0.041027	0.042819	0.051767	0.048165	0.060713	0.044566	0.041023	0.048183	0.041025	0.049975	0.059016	0.05917	0.062694	0.055368	0.05168	0.058843	0.053447	0.053446	0.049899	0.046355	0.053458	0.053474	0.057056	0.095197	0.095198	0.109176	0.115566	0.117759	0.109109	0.120316	0.127112	0.457375	0.511582	0.50039	0.510979	0.50564	0.503538	0.50424	0.526972
sja.142	0.023088	0.023058	0.023062	0.031921	0.026609	0.031957	0.030188	0.031957	0.03199	0.019508	0.024832	0.026624	0.035572	0.03197	0.044518	0.028371	0.024828	0.031988	0.02483	0.03378	0.042821	0.042975	0.046499	0.039173	0.035485	0.042648	0.037252	0.037251	0.033704	0.03016	0.037263	0.037279	0.040861	0.079002	0.079003	0.092981	0.099371	0.101564	0.092914	0.104121	0.110917	0.44118	0.495387	0.484195	0.494784	0.489445	0.487343	0.488045	0.510777
sja.165	0.0142	0.01417	0.014174	0.023033	0.017721	0.023069	0.0213	0.023069	0.023102	0.01062	0.015944	0.017736	0.026684	0.023082	0.03563	0.019483	0.01594	0.0231	0.015942	0.024892	0.033933	0.034087	0.037611	0.030285	0.026597	0.03376	0.028364	0.028363	0.024816	0.021272	0.028375	0.028391	0.031973	0.070114	0.070115	0.084093	0.090483	0.092676	0.084026	0.095233	0.102029	0.432292	0.486499	0.475307	0.485896	0.480557	0.478455	0.479157	0.501889
[truncated: 364 more columns]

## Sheet: Code - Annotation match table s
Supplementary Table
Rvt match table
Code	Annotation
bst.1	28835622-28838810(+)_1_[3008_-_3]_(REVERSE_SENSE)_
bst.2	17122911-17126098(-)_1_[3047_-_1140]_(REVERSE_SENSE)_
bst.3	6783701-6786892(-)_1_[3012_-_4]_(REVERSE_SENSE)_
bst.4	28749179-28752353(+)_1_[2987_-_3]_(REVERSE_SENSE)_
bst.5	5823702-5826875(+)_2_[1675_-_695]_(REVERSE_SENSE)_
bst.6	26705336-26708157(+)_1_[2713_-_974]_(REVERSE_SENSE)_
bst.7	26705336-26708157(+)_2_[974_-_3]_(REVERSE_SENSE)_
bst.8	11316996-11319787(+)_2_[1121_-_3]_(REVERSE_SENSE)_
bst.9	4726076-4728006(+)_1_[1680_-_298]_(REVERSE_SENSE)_
bst.10	16551606-16553132(-)_1_[1230_-_283]_(REVERSE_SENSE)_
bst.11	53887694-53890882(+)_1_[3008_-_3]_(REVERSE_SENSE)_
bst.12	37122029-37125217(+)_1_[3008_-_522]_(REVERSE_SENSE)_
bst.13	18844750-18847941(+)_2_[1688_-_3]_(REVERSE_SENSE)_
bst.14	5579758-5582947(+)_2_[1229_-_3]_(REVERSE_SENSE)_
bst.15	6579910-6583078(-)_1_[2418_-_976]_(REVERSE_SENSE)_
bst.16	56826153-56829194(+)_1_[3008_-_3]_(REVERSE_SENSE)_
bst.17	31181775-31184392(+)_1_[1688_-_3]_(REVERSE_SENSE)_
bst.18	29716155-29718004(+)_1_[974_-_3]_(REVERSE_SENSE)_
bst.19	20356812-20358311(-)_1_[1222_-_2]_(REVERSE_SENSE)_
bst.20	14081368-14082700(+)_1_[1229_-_306]_(REVERSE_SENSE)_
bst.21	5820149-5821398(-)_1_[1230_-_286]_(REVERSE_SENSE)_
bst.22	53865138-53866240(+)_1_[1094_-_3]_(REVERSE_SENSE)_
bst.23	59-3247(+)_1_[3008_-_3]_(REVERSE_SENSE)_
bst.24	17179953-17183142(+)_1_[3008_-_3]_(REVERSE_SENSE)_
bst.25	12861531-12864688(-)_2_[1671_-_160]_(REVERSE_SENSE)_
bst.26	12203656-12206778(-)_1_[1230_-_79]_(REVERSE_SENSE)_
bst.27	13389492-13391861(-)_1_[2339_-_3]_(REVERSE_SENSE)_
bst.28	3176799-3179197(-)_1_[2395_-_1052]_(REVERSE_SENSE)_
bst.29	19405493-19406746(+)_1_[1229_-_294]_(REVERSE_SENSE)_
bst.30	6128619-6131807(-)_1_[3009_-_328]_(REVERSE_SENSE)_
bst.31	19737643-19740820(-)_2_[1679_-_513]_(REVERSE_SENSE)_
bst.32	17707639-17710836(+)_1_[2500_-_773]_(REVERSE_SENSE)_
bst.33	6521290-6523917(-)_1_[1689_-_4]_(REVERSE_SENSE)_
bst.34	19023285-19025477(-)_1_[1688_-_780]_(REVERSE_SENSE)_
bst.35	10124945-10128132(+)_1_[3008_-_3]_(REVERSE_SENSE)_
bst.36	21566552-21569739(-)_1_[2328_-_886]_(REVERSE_SENSE)_
bst.37	18709965-18712826(+)_1_[1688_-_3]_(REVERSE_SENSE)_
bst.38	15055695-15058358(-)_1_[1254_-_1]_(REVERSE_SENSE)_
bst.39	2320981-2323665(-)_1_[1230_-_4]_(REVERSE_SENSE)_
bst.40	2801829-2805021(+)_1_[3012_-_658]_(REVERSE_SENSE)_
bst.41	13076586-13079773(-)_1_[3009_-_4]_(REVERSE_SENSE)_
bst.42	21886614-21889801(+)_1_[3007_-_458]_(REVERSE_SENSE)_
bst.43	20547330-20550486(-)_2_[1206_-_4]_(REVERSE_SENSE)_
bst.44	19035230-19038318(+)_1_[1688_-_3]_(REVERSE_SENSE)_
bst.45	6524945-6527924(-)_1_[1033_-_2]_(REVERSE_SENSE)_
bst.46	20071462-20073810(-)_1_[1690_-_479]_(REVERSE_SENSE)_
bst.47	35630279-35631312(+)_1_[945_-_1]_(REVERSE_SENSE)_
bst.48	17095997-17099176(+)_1_[2999_-_3]_(REVERSE_SENSE)_
bst.49	7751736-7754919(+)_1_[2500_-_8]_(REVERSE_SENSE)_
bst.50	18104342-18105862(-)_1_[1230_-_4]_(REVERSE_SENSE)_
bst.51	18599531-18602722(-)_1_[3012_-_4]_(REVERSE_SENSE)_
bst.52	5409139-5412308(+)_1_[2990_-_171]_(REVERSE_SENSE)_
bst.53	21618329-21621501(-)_1_[2032_-_1067]_(REVERSE_SENSE)_
bst.54	21618329-21621501(-)_2_[964_-_2]_(REVERSE_SENSE)_
bst.55	5349378-5352536(-)_1_[2345_-_765]_(REVERSE_SENSE)_
bst.56	12091887-12093739(+)_1_[1684_-_773]_(REVERSE_SENSE)_
bst.57	916-4105(+)_2_[1229_-_3]_(REVERSE_SENSE)_
bst.58	11578931-11582122(+)_1_[3011_-_3]_(REVERSE_SENSE)_
bst.59	38259773-38262952(-)_1_[3000_-_4]_(REVERSE_SENSE)_
bst.60	43465324-43468501(-)_1_[3012_-_4]_(REVERSE_SENSE)_
bst.61	32518407-32520941(+)_1_[2504_-_975]_(REVERSE_SENSE)_
bst.62	3654-6845(+)_1_[3011_-_3]_(REVERSE_SENSE)_
bst.63	20938222-20941410(+)_1_[3008_-_3]_(REVERSE_SENSE)_
bst.64	10038774-10041963(-)_2_[1230_-_4]_(REVERSE_SENSE)_
bst.65	23818743-23821829(+)_2_[1229_-_3]_(REVERSE_SENSE)_
bst.66	435158-437879(-)_1_[1671_-_643]_(REVERSE_SENSE)_
bst.67	11269329-11270907(-)_1_[1230_-_4]_(REVERSE_SENSE)_
bst.68	284-3475(+)_2_[1229_-_3]_(REVERSE_SENSE)_
bst.69	7278329-7281508(-)_1_[3000_-_4]_(REVERSE_SENSE)_
bst.70	14239548-14242736(-)_1_[2505_-_4]_(REVERSE_SENSE)_
bst.71	8261357-8264522(-)_1_[3003_-_835]_(REVERSE_SENSE)_
bst.72	13683040-13686222(+)_1_[3002_-_969]_(REVERSE_SENSE)_
bst.73	15486954-15490126(+)_1_[3008_-_822]_(REVERSE_SENSE)_
bst.74	12903521-12906690(-)_2_[1230_-_4]_(REVERSE_SENSE)_
bst.75	28955439-28956954(+)_1_[1229_-_306]_(REVERSE_SENSE)_
bst.76	8705181-8706223(-)_1_[975_-_4]_(REVERSE_SENSE)_
bst.77	5032-8220(-)_1_[3009_-_280]_(REVERSE_SENSE)_
bst.78	2380-5568(-)_1_[3009_-_4]_(REVERSE_SENSE)_
bst.79	12406871-12410059(+)_2_[1229_-_3]_(REVERSE_SENSE)_
bst.80	1943462-1946650(-)_1_[3009_-_835]_(REVERSE_SENSE)_
bst.81	17689165-17692353(-)_1_[3009_-_4]_(REVERSE_SENSE)_
bst.82	13447370-13450554(-)_1_[2505_-_1015]_(REVERSE_SENSE)_
bst.83	13447370-13450554(-)_2_[975_-_4]_(REVERSE_SENSE)_
bst.84	10107099-10110280(-)_1_[2504_-_459]_(REVERSE_SENSE)_
bst.85	2701-5887(+)_1_[3008_-_3]_(REVERSE_SENSE)_
bst.86	1988-5179(+)_1_[3011_-_3]_(REVERSE_SENSE)_
bst.87	6689619-6692806(+)_2_[2327_-_3]_(REVERSE_SENSE)_
bst.88	7881367-7884554(+)_1_[3013_-_809]_(REVERSE_SENSE)_
bst.89	1598760-1600135(+)_1_[1229_-_3]_(REVERSE_SENSE)_
bst.90	11064936-11066198(+)_1_[1218_-_193]_(REVERSE_SENSE)_
bst.91	12328-15515(+)_1_[3007_-_587]_(REVERSE_SENSE)_
bst.92	21312721-21315909(+)_2_[1688_-_3]_(REVERSE_SENSE)_
bst.93	18207878-18211058(+)_2_[1373_-_3]_(REVERSE_SENSE)_
bst.94	25566393-25569564(+)_2_[1688_-_3]_(REVERSE_SENSE)_
bst.95	2855-6044(-)_2_[975_-_55]_(REVERSE_SENSE)_
bst.96	8543-11735(+)_2_[1688_-_3]_(REVERSE_SENSE)_
bst.97	15798-18969(-)_2_[1230_-_4]_(REVERSE_SENSE)_
bst.98	12712586-12715766(+)_1_[3000_-_751]_(REVERSE_SENSE)_
bst.99	14532243-14535240(+)_1_[1046_-_63]_(REVERSE_SENSE)_
bst.100	14668755-14671638(+)_1_[2031_-_481]_(REVERSE_SENSE)_
bst.101	29630033-29632519(-)_1_[2025_-_4]_(REVERSE_SENSE)_
bst.102	25977705-25980092(+)_1_[1684_-_773]_(REVERSE_SENSE)_
bst.103	3788-6983(-)_1_[2922_-_460]_(REVERSE_SENSE)_
bst.104	190-3360(+)_2_[1670_-_474]_(REVERSE_SENSE)_
bst.105	3939-7105(+)_1_[1687_-_650]_(REVERSE_SENSE)_
bst.106	1765-4933(-)_1_[2308_-_794]_(REVERSE_SENSE)_
bst.107	29207781-29210954(-)_1_[2994_-_4]_(REVERSE_SENSE)_
bst.108	11386428-11388249(+)_1_[1688_-_3]_(REVERSE_SENSE)_
bst.109	30525650-30526655(+)_1_[973_-_2]_(REVERSE_SENSE)_
bst.110	10010267-10013422(-)_1_[2977_-_485]_(REVERSE_SENSE)_
bst.111	16217522-16220017(+)_1_[2315_-_3]_(REVERSE_SENSE)_
bst.112	12392156-12393988(-)_1_[1690_-_272]_(REVERSE_SENSE)_
bst.113	13618988-13620324(-)_1_[1231_-_308]_(REVERSE_SENSE)_
bst.114	1-3146(+)_1_[2981_-_3]_(REVERSE_SENSE)_
bst.115	16010-19186(+)_1_[972_-_61]_(REVERSE_SENSE)_
bst.116	47-3037(+)_1_[2405_-_3]_(REVERSE_SENSE)_
bst.117	34234-37230(-)_1_[2902_-_1034]_(REVERSE_SENSE)_
bst.118	8163-11178(-)_1_[1684_-_302]_(REVERSE_SENSE)_
bst.119	3405-6360(+)_1_[1680_-_22]_(REVERSE_SENSE)_
bst.120	872-3770(+)_1_[2318_-_672]_(REVERSE_SENSE)_
bst.121	13665-16504(-)_1_[2724_-_4]_(REVERSE_SENSE)_
bst.122	142-2940(-)_1_[2619_-_1]_(REVERSE_SENSE)_
bst.123	415-3253(-)_1_[2702_-_603]_(REVERSE_SENSE)_
bst.124	3282-5854(+)_1_[2392_-_2]_(REVERSE_SENSE)_
bst.125	140223-142788(-)_1_[2505_-_7]_(REVERSE_SENSE)_
bst.126	1-2588(-)_1_[2505_-_4]_(REVERSE_SENSE)_
bst.127	379-2736(+)_1_[2177_-_3]_(REVERSE_SENSE)_
bst.128	1-2318(+)_1_[2137_-_2]_(REVERSE_SENSE)_
bst.129	390-2664(-)_1_[1689_-_4]_(REVERSE_SENSE)_
bst.130	4504-6865(+)_1_[2351_-_387]_(REVERSE_SENSE)_
bst.131	17988-20172(+)_1_[1682_-_3]_(REVERSE_SENSE)_
bst.132	2279-4371(-)_1_[1913_-_3]_(REVERSE_SENSE)_
bst.133	3305-5396(+)_1_[974_-_3]_(REVERSE_SENSE)_
bst.134	3305-5396(+)_1_[974_-_3]_(REVERSE_SENSE)_
bst.135	4930-7033(-)_1_[2061_-_718]_(REVERSE_SENSE)_
bst.136	69365-71360(+)_1_[1681_-_350]_(REVERSE_SENSE)_
bst.137	1449-3401(-)_1_[1680_-_766]_(REVERSE_SENSE)_
bst.138	10364-12266(+)_1_[1686_-_1]_(REVERSE_SENSE)_
bst.139	10353-12255(+)_1_[1686_-_1]_(REVERSE_SENSE)_
bst.140	37498-39364(+)_1_[1352_-_84]_(REVERSE_SENSE)_
bst.141	36685-38551(+)_1_[1352_-_84]_(REVERSE_SENSE)_
bst.142	6172-8049(+)_1_[1352_-_3]_(REVERSE_SENSE)_
bst.143	8026-9902(+)_1_[1352_-_3]_(REVERSE_SENSE)_
bst.144	12239-13533(-)_1_[1081_-_2]_(REVERSE_SENSE)_
bst.145	913-2430(+)_1_[1502_-_3]_(REVERSE_SENSE)_
bst.146	9652-11123(+)_1_[1229_-_3]_(REVERSE_SENSE)_
bst.147	1-1324(+)_1_[998_-_48]_(REVERSE_SENSE)_
bst.148	6097-7410(+)_1_[1230_-_307]_(REVERSE_SENSE)_
bst.149	1-1355(+)_1_[1126_-_2]_(REVERSE_SENSE)_
bst.150	2230-3507(+)_1_[1185_-_241]_(REVERSE_SENSE)_
bst.151	990-2219(-)_1_[1122_-_4]_(REVERSE_SENSE)_
bst.152	3182-4460(-)_1_[930_-_1]_(REVERSE_SENSE)_
bst.153	1284-2517(-)_1_[1222_-_239]_(REVERSE_SENSE)_
bst.154	1-1136(-)_1_[1122_-_4]_(REVERSE_SENSE)_
bst.155	484-1542(+)_1_[974_-_3]_(REVERSE_SENSE)_
bst.156	492-1499(+)_1_[974_-_3]_(REVERSE_SENSE)_
lim.1	28273612-28276808(-)_1_[3018_-_10]_(REVERSE_SENSE)_
lim.2	49993789-49996988(+)_1_[3020_-_660]_(REVERSE_SENSE)_
lim.3	16026521-16029709(-)_1_[2526_-_10]_(REVERSE_SENSE)_
lim.4	11282081-11285241(+)_2_[1617_-_298]_(REVERSE_SENSE)_
lim.5	37670634-37673539(-)_1_[2895_-_10]_(REVERSE_SENSE)_
lim.6	17830194-17832575(-)_1_[1710_-_100]_(REVERSE_SENSE)_
lim.7	49066850-49067988(+)_1_[980_-_9]_(REVERSE_SENSE)_
lim.8	46718495-46721694(+)_2_[1910_-_9]_(REVERSE_SENSE)_
lim.9	33426861-33430060(+)_1_[3020_-_9]_(REVERSE_SENSE)_
lim.10	111120306-111123505(+)_1_[3020_-_57]_(REVERSE_SENSE)_
lim.11	107789082-107792281(-)_2_[1068_-_10]_(REVERSE_SENSE)_
lim.12	56186875-56190065(+)_2_[980_-_9]_(REVERSE_SENSE)_
lim.13	5753402-5756574(-)_2_[980_-_9]_(REVERSE_SENSE)_
lim.14	94281328-94284489(+)_1_[1592_-_9]_(REVERSE_SENSE)_
lim.15	65401536-65404569(-)_2_[1485_-_10]_(REVERSE_SENSE)_
lim.16	96468723-96471876(+)_1_[2399_-_1080]_(REVERSE_SENSE)_
lim.17	68224022-68226780(+)_1_[2579_-_240]_(REVERSE_SENSE)_
lim.18	84603308-84606007(-)_2_[981_-_10]_(REVERSE_SENSE)_
lim.19	67020442-67021549(+)_1_[980_-_9]_(REVERSE_SENSE)_
lim.20	43802337-43805536(-)_1_[1623_-_343]_(REVERSE_SENSE)_
lim.21	7378585-7381787(-)_2_[981_-_10]_(REVERSE_SENSE)_
lim.22	5180497-5182744(+)_1_[978_-_55]_(REVERSE_SENSE)_
lim.23	51864172-51866061(-)_1_[1713_-_481]_(REVERSE_SENSE)_
lim.24	63271928-63273331(-)_1_[1207_-_113]_(REVERSE_SENSE)_
lim.25	15407728-15410927(+)_1_[980_-_9]_(REVERSE_SENSE)_
lim.26	13147475-13150674(-)_1_[3021_-_499]_(REVERSE_SENSE)_
lim.27	16735268-16738464(-)_2_[981_-_10]_(REVERSE_SENSE)_
lim.28	45361874-45365075(-)_2_[1711_-_365]_(REVERSE_SENSE)_
lim.29	36767370-36770560(+)_2_[1703_-_9]_(REVERSE_SENSE)_
lim.30	54303812-54307011(+)_1_[3020_-_1059]_(REVERSE_SENSE)_
lim.31	59457105-59460294(-)_2_[981_-_10]_(REVERSE_SENSE)_
lim.32	33472370-33475560(-)_2_[978_-_10]_(REVERSE_SENSE)_
lim.33	988232-991409(-)_1_[2316_-_181]_(REVERSE_SENSE)_
lim.34	32643678-32646805(+)_1_[1665_-_373]_(REVERSE_SENSE)_
lim.35	28175307-28178052(+)_1_[1258_-_266]_(REVERSE_SENSE)_
lim.36	51069002-51070008(-)_1_[981_-_10]_(REVERSE_SENSE)_
lim.37	18786088-18789287(-)_1_[3021_-_514]_(REVERSE_SENSE)_
lim.38	15108096-15111297(-)_1_[2735_-_864]_(REVERSE_SENSE)_
lim.39	7730458-7733632(+)_2_[1687_-_467]_(REVERSE_SENSE)_
lim.40	16938328-16940198(-)_1_[1712_-_9]_(REVERSE_SENSE)_
lim.41	65496515-65499711(-)_1_[3018_-_1]_(REVERSE_SENSE)_
lim.42	28624918-28628111(-)_2_[976_-_5]_(REVERSE_SENSE)_
lim.43	44144160-44147356(+)_1_[980_-_9]_(REVERSE_SENSE)_
lim.44	46168491-46171675(-)_1_[951_-_10]_(REVERSE_SENSE)_
lim.45	46557815-46560972(-)_1_[963_-_58]_(REVERSE_SENSE)_
lim.46	44526161-44528912(+)_1_[2732_-_315]_(REVERSE_SENSE)_
lim.47	30249753-30252435(-)_1_[2020_-_368]_(REVERSE_SENSE)_
lim.48	9999290-10001843(+)_1_[2525_-_9]_(REVERSE_SENSE)_
lim.49	46134197-46136330(+)_1_[1910_-_60]_(REVERSE_SENSE)_
lim.50	2720893-2722054(-)_1_[981_-_10]_(REVERSE_SENSE)_
lim.51	2737057-2738218(-)_1_[981_-_10]_(REVERSE_SENSE)_
lim.52	49407938-49409013(-)_1_[978_-_10]_(REVERSE_SENSE)_
lim.53	23808372-23811570(-)_2_[1623_-_385]_(REVERSE_SENSE)_
lim.54	76888228-76891424(-)_1_[1712_-_552]_(REVERSE_SENSE)_
lim.55	28039065-28042264(-)_1_[3021_-_1051]_(REVERSE_SENSE)_
lim.56	28039065-28042264(-)_2_[981_-_10]_(REVERSE_SENSE)_
lim.57	23381591-23384788(+)_1_[3018_-_1000]_(REVERSE_SENSE)_
lim.58	23381591-23384788(+)_2_[1106_-_189]_(REVERSE_SENSE)_
lim.59	4934026-4937206(-)_1_[1799_-_6]_(REVERSE_SENSE)_
lim.60	39974841-39978000(-)_1_[2866_-_14]_(REVERSE_SENSE)_
lim.61	6323789-6325888(+)_1_[1850_-_696]_(REVERSE_SENSE)_
lim.62	34669997-34671758(+)_1_[977_-_9]_(REVERSE_SENSE)_
lim.63	3494772-3496488(-)_1_[1697_-_228]_(REVERSE_SENSE)_
lim.64	10145787-10147522(+)_1_[1678_-_356]_(REVERSE_SENSE)_
lim.65	28602774-28603801(+)_1_[975_-_4]_(REVERSE_SENSE)_
lim.66	49558236-49561426(+)_1_[3168_-_475]_(REVERSE_SENSE)_
lim.67	6235534-6238702(+)_1_[2988_-_1054]_(REVERSE_SENSE)_
lim.68	38747947-38750395(-)_1_[1713_-_10]_(REVERSE_SENSE)_
lim.69	33800764-33802925(-)_1_[1713_-_10]_(REVERSE_SENSE)_
lim.70	17890720-17893917(+)_1_[3018_-_949]_(REVERSE_SENSE)_
lim.71	21735025-21737771(-)_1_[1488_-_244]_(REVERSE_SENSE)_
lim.72	25471347-25473353(+)_1_[1049_-_9]_(REVERSE_SENSE)_
lim.73	14493956-14495982(+)_1_[1715_-_9]_(REVERSE_SENSE)_
lim.74	21414612-21416442(-)_1_[1702_-_194]_(REVERSE_SENSE)_
lim.75	38611820-38613346(+)_1_[977_-_3]_(REVERSE_SENSE)_
lim.76	5293511-5296698(-)_2_[2028_-_10]_(REVERSE_SENSE)_
lim.77	5245942-5249140(-)_1_[2028_-_757]_(REVERSE_SENSE)_
lim.78	14763830-14765210(+)_1_[979_-_5]_(REVERSE_SENSE)_
lim.79	11443116-11444435(+)_1_[1159_-_2]_(REVERSE_SENSE)_
lim.80	48425771-48428969(-)_1_[1910_-_9]_(REVERSE_SENSE)_
lim.81	52317534-52320729(+)_1_[1708_-_788]_(REVERSE_SENSE)_
lim.82	62822281-62825464(+)_2_[978_-_7]_(REVERSE_SENSE)_
lim.83	18934977-18938109(-)_1_[981_-_10]_(REVERSE_SENSE)_
lim.84	2461202-2464379(+)_1_[1910_-_900]_(REVERSE_SENSE)_
lim.85	51750802-51753980(+)_2_[1704_-_802]_(REVERSE_SENSE)_
lim.86	26166202-26168875(+)_1_[2027_-_9]_(REVERSE_SENSE)_
lim.87	17027953-17030487(-)_1_[1059_-_1]_(REVERSE_SENSE)_
lim.88	61416415-61418612(-)_1_[1708_-_476]_(REVERSE_SENSE)_
lim.89	63286077-63288154(+)_1_[1711_-_665]_(REVERSE_SENSE)_
lim.90	31978535-31980518(+)_1_[1910_-_9]_(REVERSE_SENSE)_
lim.91	21698645-21701842(+)_2_[1908_-_730]_(REVERSE_SENSE)_
lim.92	50610714-50613915(-)_1_[2835_-_931]_(REVERSE_SENSE)_
lim.93	31006154-31008985(-)_1_[2733_-_916]_(REVERSE_SENSE)_
lim.94	34745510-34748091(+)_1_[2524_-_320]_(REVERSE_SENSE)_
lim.95	47964241-47966487(-)_1_[1714_-_11]_(REVERSE_SENSE)_
lim.96	29541234-29543420(+)_1_[1404_-_1]_(REVERSE_SENSE)_
lim.97	51033127-51035191(+)_1_[1619_-_9]_(REVERSE_SENSE)_
lim.98	44978158-44979272(+)_1_[980_-_9]_(REVERSE_SENSE)_
lim.99	44980101-44981214(+)_1_[979_-_5]_(REVERSE_SENSE)_
lim.100	20495532-20498732(+)_2_[1712_-_9]_(REVERSE_SENSE)_
lim.101	18147483-18149137(-)_1_[1491_-_313]_(REVERSE_SENSE)_
lim.102	51242827-51246022(+)_1_[1910_-_660]_(REVERSE_SENSE)_
lim.103	72272544-72275738(-)_1_[2524_-_611]_(REVERSE_SENSE)_
lim.104	20579676-20581829(-)_1_[1849_-_2]_(REVERSE_SENSE)_
lim.105	68602234-68604065(+)_1_[1226_-_9]_(REVERSE_SENSE)_
lim.106	70215111-70216164(+)_1_[980_-_9]_(REVERSE_SENSE)_
lim.107	23761059-23764258(+)_1_[3020_-_9]_(REVERSE_SENSE)_
lim.108	19789070-19792253(+)_1_[2909_-_870]_(REVERSE_SENSE)_
lim.109	7580052-7581323(+)_1_[977_-_6]_(REVERSE_SENSE)_
lim.110	34616692-34617815(+)_1_[980_-_9]_(REVERSE_SENSE)_
lim.111	37192133-37195327(-)_2_[1713_-_10]_(REVERSE_SENSE)_
lim.112	6984456-6987655(-)_1_[3087_-_817]_(REVERSE_SENSE)_
lim.113	15671278-15673949(+)_2_[980_-_9]_(REVERSE_SENSE)_
lim.114	14762227-14763751(-)_1_[1491_-_10]_(REVERSE_SENSE)_
lim.115	22058407-22059607(+)_1_[972_-_1]_(REVERSE_SENSE)_
lim.116	8522226-8525424(-)_1_[3021_-_10]_(REVERSE_SENSE)_
lim.117	1276626-1279818(+)_2_[977_-_6]_(REVERSE_SENSE)_
lim.118	21683779-21686973(-)_1_[3082_-_5]_(REVERSE_SENSE)_
lim.119	16277657-16280830(+)_1_[2681_-_9]_(REVERSE_SENSE)_
lim.120	34277813-34278918(+)_1_[978_-_10]_(REVERSE_SENSE)_
lim.121	78444336-78447557(+)_2_[1493_-_9]_(REVERSE_SENSE)_
lim.122	68936742-68939838(-)_2_[1713_-_10]_(REVERSE_SENSE)_
lim.123	16377972-16381147(-)_2_[981_-_10]_(REVERSE_SENSE)_
lim.124	35603772-35606985(-)_2_[1925_-_936]_(REVERSE_SENSE)_
lim.125	63361343-63364521(+)_1_[2903_-_843]_(REVERSE_SENSE)_
lim.126	80314490-80317669(-)_1_[1704_-_10]_(REVERSE_SENSE)_
lim.127	44791358-44794520(+)_1_[2608_-_665]_(REVERSE_SENSE)_
lim.128	74103371-74105986(-)_2_[981_-_10]_(REVERSE_SENSE)_
lim.129	2671388-2673756(+)_1_[980_-_9]_(REVERSE_SENSE)_
lim.130	41588495-41590649(+)_1_[2105_-_255]_(REVERSE_SENSE)_
lim.131	12434538-12436628(+)_1_[1127_-_9]_(REVERSE_SENSE)_
lim.132	55543634-55545635(-)_1_[1713_-_70]_(REVERSE_SENSE)_
lim.133	23675214-23678413(-)_1_[1911_-_10]_(REVERSE_SENSE)_
lim.134	28849219-28852386(-)_1_[2724_-_1039]_(REVERSE_SENSE)_
lim.135	5805590-5807473(-)_1_[1710_-_10]_(REVERSE_SENSE)_
lim.136	65867131-65868565(-)_1_[981_-_10]_(REVERSE_SENSE)_
lim.137	11374954-11378146(-)_1_[3014_-_3]_(REVERSE_SENSE)_
lim.138	35031593-35034715(-)_1_[1625_-_246]_(REVERSE_SENSE)_
lim.139	33821094-33822438(-)_1_[1321_-_2]_(REVERSE_SENSE)_
lim.140	41478930-41482127(-)_1_[3019_-_8]_(REVERSE_SENSE)_
lim.141	38892922-38896031(+)_2_[2029_-_1094]_(REVERSE_SENSE)_
lim.142	42101742-42104915(+)_1_[1696_-_11]_(REVERSE_SENSE)_
lim.143	23582256-23585155(-)_1_[2732_-_9]_(REVERSE_SENSE)_
lim.144	46252955-46255530(-)_1_[2526_-_10]_(REVERSE_SENSE)_
lim.145	10742292-10744313(-)_1_[1910_-_9]_(REVERSE_SENSE)_
lim.146	13306982-13308056(+)_1_[977_-_9]_(REVERSE_SENSE)_
lim.147	42442013-42445210(-)_2_[1712_-_498]_(REVERSE_SENSE)_
lim.148	15435955-15439147(-)_2_[981_-_10]_(REVERSE_SENSE)_
lim.149	6423211-6426305(+)_2_[980_-_69]_(REVERSE_SENSE)_
lim.150	19893907-19896622(-)_1_[2032_-_761]_(REVERSE_SENSE)_
lim.151	10057750-10060306(+)_1_[2247_-_1]_(REVERSE_SENSE)_
lim.152	20877521-20878828(+)_1_[980_-_9]_(REVERSE_SENSE)_
lim.153	11978800-11981978(+)_2_[1712_-_9]_(REVERSE_SENSE)_
lim.154	9629582-9632778(+)_1_[3017_-_6]_(REVERSE_SENSE)_
lim.155	28942120-28944490(+)_2_[917_-_3]_(REVERSE_SENSE)_
lim.156	992366-994537(+)_1_[1712_-_57]_(REVERSE_SENSE)_
lim.157	12711812-12712996(+)_1_[980_-_21]_(REVERSE_SENSE)_
lim.158	5991340-5992370(+)_1_[980_-_9]_(REVERSE_SENSE)_
lim.159	32188841-32189883(-)_1_[978_-_55]_(REVERSE_SENSE)_
lim.160	21843357-21846554(-)_2_[1623_-_10]_(REVERSE_SENSE)_
lim.161	35924963-35928129(-)_1_[1622_-_189]_(REVERSE_SENSE)_
lim.162	3350766-3352295(-)_1_[981_-_10]_(REVERSE_SENSE)_
lim.163	3349230-3350709(-)_1_[1092_-_1]_(REVERSE_SENSE)_
lim.164	32092526-32093847(-)_1_[981_-_10]_(REVERSE_SENSE)_
lim.165	30795667-30796880(+)_1_[1199_-_48]_(REVERSE_SENSE)_
lim.166	21901796-21904991(+)_2_[1489_-_5]_(REVERSE_SENSE)_
lim.167	24031394-24034156(+)_1_[2435_-_915]_(REVERSE_SENSE)_
lim.168	34478535-34481260(-)_1_[1712_-_321]_(REVERSE_SENSE)_
lim.169	17017567-17019917(-)_1_[981_-_10]_(REVERSE_SENSE)_
lim.170	27702994-27705339(+)_1_[1710_-_679]_(REVERSE_SENSE)_
lim.171	46154752-46156520(-)_1_[1713_-_10]_(REVERSE_SENSE)_
lim.172	40499512-40501173(-)_1_[1623_-_385]_(REVERSE_SENSE)_
lim.173	2725258-2726438(-)_1_[980_-_9]_(REVERSE_SENSE)_
lim.174	22454701-22456865(-)_1_[1713_-_10]_(REVERSE_SENSE)_
lim.175	42705384-42707155(-)_1_[1713_-_70]_(REVERSE_SENSE)_
lim.176	4284118-4285279(-)_1_[980_-_6]_(REVERSE_SENSE)_
lim.177	4477-5657(+)_1_[980_-_9]_(REVERSE_SENSE)_
rau.1	14232-17407(+)_1_[162_-_2660]_
rau.2	394681-397848(-)_1_[163_-_3153]_
rau.3	633068-636243(+)_2_[1937_-_3160]_
rau.4	87152-90314(+)_1_[660_-_3158]_
rau.5	65039-68206(-)_2_[1738_-_3153]_
rau.6	757231-760418(+)_1_[161_-_2305]_
rau.7	8858-12035(-)_1_[1209_-_2756]_
rau.8	211008-214187(-)_1_[1750_-_2766]_
rau.9	5762-8928(+)_1_[1199_-_3151]_
rau.10	150773-153949(+)_2_[1746_-_3161]_
rau.11	81568-84759(-)_1_[1954_-_3177]_
rau.12	752061-755219(+)_1_[162_-_2402]_
rau.13	1357820-1360941(-)_1_[206_-_2701]_
rau.14	17762-20933(+)_1_[1738_-_3156]_
rau.15	104968-108115(+)_1_[917_-_3145]_
rau.16	260439-263614(+)_1_[162_-_2690]_
rau.17	739470-742646(-)_1_[163_-_3162]_
rau.18	516331-519497(+)_1_[162_-_3161]_
rau.19	118274-121443(+)_1_[1202_-_2749]_
rau.20	191899-195052(+)_1_[786_-_2135]_
rau.21	523473-526642(+)_1_[1505_-_2749]_
rau.22	700934-702111(-)_1_[150_-_1163]_
rau.23	118061-121217(-)_1_[856_-_2382]_
rau.24	168287-171424(+)_1_[724_-_2568]_
rau.25	941115-944234(+)_1_[610_-_2562]_
rau.26	195134-198285(-)_1_[1655_-_2578]_
rau.27	98903-101849(-)_2_[1709_-_2932]_
rau.28	453791-456568(-)_1_[163_-_2775]_
rau.29	141588-144415(-)_2_[1402_-_2814]_
rau.30	495341-498517(-)_1_[1945_-_2874]_
rau.31	1752070-1754252(-)_1_[768_-_2168]_
rau.32	13789-16670(+)_1_[5_-_2866]_
rau.33	296112-298971(+)_1_[128_-_2845]_
rau.34	16754-19340(+)_1_[1156_-_2571]_
rau.35	152163-154622(+)_1_[775_-_2457]_
rau.36	82807-85323(+)_1_[9_-_1877]_
rau.37	611540-614009(-)_1_[17_-_2461]_
rau.38	222738-225326(-)_1_[974_-_1951]_
rau.39	69216-71614(-)_1_[48_-_2384]_
rau.40	1281159-1283273(-)_1_[223_-_2112]_
rau.41	194557-196749(+)_1_[947_-_1933]_
rau.42	341870-343984(+)_1_[150_-_2102]_
rau.43	501627-503817(-)_1_[225_-_2177]_
rau.44	31969-34084(+)_1_[147_-_1241]_
rau.45	121493-123687(+)_1_[756_-_1664]_
rau.46	883143-885249(-)_1_[687_-_1688]_
rau.47	57422-59465(-)_1_[79_-_2031]_
rau.48	1291819-1293861(-)_1_[79_-_2031]_
rau.49	86736-88782(-)_1_[79_-_2031]_
rau.50	1148089-1150134(+)_1_[78_-_2030]_
rau.51	502280-504203(+)_1_[132_-_1910]_
rau.52	394868-396685(-)_1_[389_-_1333]_
rau.53	857523-859664(-)_1_[595_-_1557]_
rau.54	90467-92337(-)_1_[79_-_1065]_
rau.55	898452-900111(-)_1_[235_-_1647]_
rau.56	104546-106266(-)_1_[64_-_984]_
rau.57	175850-177478(+)_1_[198_-_1613]_
rau.58	442273-443930(+)_1_[215_-_1642]_
rau.59	1669-3232(-)_1_[134_-_1549]_
rau.60	853068-854584(-)_1_[78_-_1505]_
rau.61	20514-22014(-)_1_[59_-_1486]_
rau.62	56115-57640(-)_1_[245_-_1513]_
rau.63	193903-195241(+)_1_[100_-_1323]_
rau.64	251941-253272(-)_1_[109_-_1170]_
rau.65	50678-51922(-)_1_[20_-_1237]_
rau.66	91008-92243(-)_1_[220_-_1221]_
rau.67	708251-709497(-)_1_[12_-_1058]_
rau.68	228492-229739(+)_1_[290_-_1240]_
rau.69	274182-275338(+)_1_[141_-_1142]_
rau.70	7584-8697(-)_1_[100_-_1101]_
rau.71	711506-712595(-)_1_[75_-_1076]_
rau.72	585285-586298(-)_1_[102_-_1013]_
rau.73	800102-801161(+)_1_[46_-_1044]_
sja.1	37606986-37610194(+)_1_[1163_-_2485]_
sja.2	81004512-81007716(+)_1_[171_-_3191]_
sja.3	8903622-8906829(-)_1_[1164_-_2333]_
sja.4	41224570-41227779(+)_1_[176_-_3196]_
sja.5	82318607-82321817(+)_1_[1164_-_2876]_
sja.6	8013031-8016237(+)_2_[1164_-_3065]_
sja.7	84984973-84988180(+)_1_[176_-_3196]_
sja.8	85397747-85400954(-)_1_[177_-_3197]_
sja.9	3044628-3047834(+)_1_[176_-_2584]_
sja.10	23705455-23708664(-)_1_[177_-_3197]_
sja.11	31007468-31010676(-)_1_[178_-_3198]_
sja.12	11690131-11693339(-)_1_[1461_-_3197]_
sja.13	54790672-54793877(-)_1_[177_-_2900]_
sja.14	78761465-78764668(-)_1_[715_-_2289]_
sja.15	31031763-31034971(-)_1_[178_-_3198]_
sja.16	10132719-10135924(-)_1_[177_-_2693]_
sja.17	8665393-8668603(-)_1_[688_-_3198]_
sja.18	12523363-12526573(-)_2_[1684_-_3198]_
sja.19	25608824-25612034(-)_1_[937_-_2379]_
sja.20	12085258-12088459(+)_1_[176_-_2350]_
sja.21	80318428-80321633(+)_2_[1984_-_3009]_
sja.22	5514770-5517972(-)_1_[172_-_2787]_
sja.23	73221973-73225184(+)_2_[1300_-_2379]_
sja.24	48197256-48200454(+)_1_[811_-_2331]_
sja.25	51806282-51809490(-)_1_[174_-_2225]_
sja.26	55901197-55904406(+)_1_[1681_-_3207]_
sja.27	57460284-57463491(+)_1_[546_-_2150]_
sja.28	32039550-32042757(+)_2_[1778_-_3196]_
sja.29	51175351-51178535(-)_1_[177_-_2837]_
sja.30	61349577-61352773(-)_1_[1153_-_3186]_
sja.31	13588493-13591704(-)_1_[178_-_2154]_
sja.32	56120432-56123641(+)_1_[1790_-_3196]_
sja.33	83776301-83779507(+)_1_[1091_-_2704]_
sja.34	42926564-42929756(+)_1_[1680_-_3095]_
sja.35	44715115-44718299(-)_1_[915_-_2438]_
sja.36	64096961-64100168(-)_1_[552_-_2450]_
sja.37	64215411-64218615(-)_1_[1459_-_2649]_
sja.38	44367758-44370970(-)_1_[1683_-_3200]_
sja.39	14687305-14690393(+)_2_[1412_-_3082]_
sja.40	44389003-44392212(+)_1_[1680_-_3197]_
sja.41	2466362-2469545(+)_1_[1161_-_2375]_
sja.42	79234657-79237862(-)_1_[1966_-_2898]_
sja.43	14544132-14547205(+)_2_[1837_-_2814]_
sja.44	10415367-10418580(-)_1_[1289_-_2515]_
sja.45	4187975-4191171(+)_1_[806_-_2785]_
sja.46	75714336-75717547(+)_1_[567_-_2333]_
sja.47	45985997-45989161(+)_1_[1928_-_3100]_
sja.48	32997470-33000414(-)_1_[674_-_1777]_
sja.49	57270063-57273275(-)_1_[1464_-_3107]_
sja.50	22283936-22286725(-)_1_[48_-_2777]_
sja.51	31458390-31461585(-)_1_[1163_-_2320]_
sja.52	67527021-67530228(+)_2_[1965_-_2897]_
sja.53	75126498-75129262(-)_1_[23_-_1933]_
sja.54	40762346-40765558(-)_1_[1685_-_3199]_
sja.55	23358604-23361388(-)_1_[498_-_1775]_
sja.56	57297557-57300519(+)_1_[1219_-_2955]_
sja.57	86732474-86735248(-)_2_[1459_-_2691]_
sja.58	45039780-45042913(-)_1_[1615_-_2598]_
sja.59	6493457-6495956(+)_1_[1355_-_2497]_
sja.60	44320484-44322926(-)_1_[913_-_2442]_
sja.61	49228375-49231587(-)_1_[1863_-_3200]_
sja.62	49277299-49280511(+)_1_[1862_-_3199]_
sja.63	32073000-32075213(+)_1_[782_-_2200]_
sja.64	18282617-18285192(+)_1_[1058_-_2068]_
sja.65	4732997-4736127(+)_1_[1417_-_2607]_
sja.66	40712104-40714188(-)_1_[40_-_2073]_
sja.67	30118250-30120382(-)_1_[384_-_1823]_
sja.68	39565813-39568061(-)_1_[219_-_1319]_
sja.69	84227154-84229692(+)_1_[1121_-_2527]_
sja.70	66605651-66607676(-)_1_[276_-_1238]_
sja.71	81656987-81659035(+)_1_[3_-_1070]_
sja.72	7259414-7262243(-)_1_[1104_-_2096]_
sja.73	4669291-4671513(-)_1_[1014_-_1946]_
sja.74	30654288-30657498(+)_1_[177_-_3197]_
sja.75	11534878-11538083(+)_1_[177_-_3197]_
sja.76	25246592-25249801(-)_1_[1164_-_3197]_
sja.77	11102751-11105960(+)_2_[1163_-_3196]_
sja.78	22214747-22217952(+)_1_[547_-_3195]_
sja.79	819043-822244(+)_2_[1682_-_3196]_
sja.80	27088330-27091533(+)_2_[1676_-_2950]_
sja.81	50427-53623(-)_1_[1958_-_3196]_
sja.82	28582860-28586071(-)_1_[180_-_2657]_
sja.83	32885294-32888493(+)_1_[699_-_3188]_
sja.84	1113994-1117203(+)_1_[323_-_2791]_
sja.85	11185098-11188305(+)_1_[1789_-_2790]_
sja.86	29130842-29134061(-)_2_[1796_-_2869]_
sja.87	1485803-1489020(+)_2_[1279_-_2433]_
sja.88	31852010-31855119(-)_1_[79_-_2607]_
sja.89	4504076-4507286(+)_1_[1791_-_3086]_
sja.90	19709705-19712885(+)_1_[919_-_2325]_
sja.91	31126726-31129934(+)_1_[1685_-_3199]_
sja.92	35868915-35872119(-)_1_[1786_-_3162]_
sja.93	32585772-32588978(-)_1_[2151_-_3194]_
sja.94	21591195-21594391(-)_1_[2147_-_3091]_
sja.95	2612313-2615518(+)_1_[1774_-_2688]_
sja.96	39670733-39673899(+)_2_[1923_-_3152]_
sja.97	9434906-9438049(+)_1_[1393_-_2322]_
sja.98	40338407-40341082(-)_1_[966_-_2027]_
sja.99	30440560-30443702(-)_1_[1354_-_2274]_
sja.100	11522028-11524414(-)_1_[123_-_2324]_
sja.101	32324790-32327182(-)_1_[119_-_2380]_
sja.102	28728185-28730823(-)_1_[368_-_1585]_
sja.103	22592743-22595295(+)_1_[811_-_2100]_
sja.104	6052498-6054541(-)_1_[6_-_923]_
sja.105	18022165-18024196(+)_1_[792_-_2021]_
sja.106	15195899-15199108(-)_1_[177_-_2945]_
sja.107	34473546-34476756(+)_1_[176_-_3196]_
sja.108	12237239-12240447(-)_1_[177_-_3197]_
sja.109	46231464-46234667(-)_1_[468_-_3203]_
sja.110	5249362-5252569(+)_1_[1162_-_3195]_
sja.111	25879054-25882200(+)_1_[440_-_2887]_
sja.112	15447602-15450817(-)_1_[439_-_2865]_
sja.113	33082362-33085571(-)_2_[1461_-_3104]_
sja.114	39017669-39020877(+)_1_[1966_-_3195]_
sja.115	1214895-1218101(+)_1_[176_-_3115]_
sja.116	11266843-11270044(+)_1_[2043_-_2981]_
sja.117	13920771-13923979(-)_1_[176_-_2152]_
sja.118	10520227-10523427(+)_1_[1969_-_3198]_
sja.119	36158252-36161416(-)_2_[1927_-_3156]_
sja.120	3038511-3041730(-)_1_[1697_-_2872]_
sja.121	43771824-43775015(+)_1_[934_-_2370]_
sja.122	43749837-43753031(-)_1_[935_-_2371]_
sja.123	20410435-20413463(+)_2_[1503_-_2720]_
sja.124	9888249-9891297(+)_1_[1971_-_2873]_
sja.125	16278044-16280877(+)_2_[1591_-_2820]_
sja.126	4056833-4059764(+)_1_[885_-_2438]_
sja.127	11723230-11726121(+)_1_[1960_-_2889]_
sja.128	20093674-20096874(+)_1_[1671_-_2849]_
sja.129	19955416-19958602(+)_2_[1962_-_3029]_
sja.130	20610378-20613274(+)_2_[1435_-_2535]_
sja.131	3803473-3806125(-)_1_[11_-_2641]_
sja.132	6289078-6292257(+)_1_[1143_-_2204]_
sja.133	17670707-17673218(+)_2_[1269_-_2498]_
sja.134	39936551-39939742(-)_1_[1862_-_2848]_
sja.135	41977345-41980530(+)_1_[1442_-_2344]_
sja.136	5094216-5096981(-)_1_[271_-_2334]_
sja.137	38812152-38814346(-)_1_[668_-_2182]_
sja.138	19439549-19441568(-)_1_[271_-_1761]_
sja.139	41952570-41955152(+)_1_[314_-_1513]_
sja.140	15594595-15596736(+)_1_[740_-_2140]_
sja.141	8039189-8042398(-)_1_[177_-_3197]_
sja.142	60683468-60686676(+)_1_[934_-_3195]_
sja.143	89200734-89203941(-)_1_[177_-_3197]_
sja.144	44249632-44252835(-)_1_[177_-_3191]_
sja.145	77452433-77455642(-)_1_[936_-_3197]_
sja.146	86633061-86636270(+)_1_[215_-_3196]_
sja.147	59391138-59394347(+)_1_[176_-_2080]_
sja.148	65735625-65738834(-)_1_[177_-_3197]_
sja.149	71123231-71126441(+)_1_[438_-_3197]_
sja.150	73771633-73774841(+)_1_[176_-_2827]_
sja.151	79014009-79017219(-)_1_[178_-_2214]_
sja.152	29599708-29602918(+)_2_[1683_-_3197]_
sja.153	79719962-79723173(+)_1_[1462_-_3198]_
sja.154	66260561-66263771(-)_1_[178_-_2172]_
sja.155	10167887-10171033(+)_1_[485_-_3133]_
sja.156	13118221-13121431(-)_1_[469_-_2166]_
sja.157	11836724-11839935(+)_2_[1984_-_3198]_
sja.158	17312720-17315927(-)_1_[1461_-_2393]_
sja.159	36168070-36171279(+)_1_[176_-_3196]_
sja.160	13732416-13735625(-)_2_[1463_-_3199]_
sja.161	43779366-43782572(-)_1_[468_-_2867]_
sja.162	23492991-23496203(-)_1_[692_-_2920]_
sja.163	74789179-74792388(-)_2_[1251_-_3197]_
sja.164	28825038-28828254(-)_1_[1996_-_2946]_
sja.165	16710495-16713579(-)_1_[317_-_3076]_
sja.166	14441592-14444802(-)_1_[1165_-_2589]_
sja.167	10133200-10136408(-)_2_[1463_-_3199]_
sja.168	34669732-34672933(-)_2_[1924_-_3078]_
sja.169	15335184-15338389(-)_2_[1972_-_3174]_
sja.170	37353509-37356720(+)_1_[1005_-_2156]_
sja.171	66428349-66431554(-)_1_[1964_-_3193]_
sja.172	4558503-4561711(+)_1_[177_-_2378]_
sja.173	63621917-63625110(-)_1_[1463_-_2569]_
sja.174	83372564-83375654(-)_1_[935_-_2851]_
sja.175	51853204-51856180(+)_1_[284_-_2974]_
sja.176	8657511-8660721(+)_2_[1968_-_2900]_
sja.177	69642912-69646119(-)_1_[1275_-_2375]_
sja.178	80761363-80764573(+)_1_[1968_-_3197]_
sja.179	23906750-23909944(+)_1_[1952_-_2929]_
sja.180	57168541-57171756(-)_1_[1694_-_3076]_
sja.181	82518350-82521581(+)_2_[1707_-_3140]_
sja.182	44362805-44365663(+)_1_[1629_-_2855]_
sja.183	62245810-62248993(-)_2_[1947_-_2936]_
sja.184	43666336-43669185(+)_1_[176_-_2848]_
sja.185	45957130-45960141(+)_1_[1263_-_2753]_
sja.186	72574075-72577023(+)_2_[1421_-_2902]_
sja.187	53623027-53626086(+)_1_[787_-_3048]_
sja.188	45249777-45252580(+)_1_[833_-_2050]_
sja.189	46048000-46050852(+)_1_[1101_-_2027]_
sja.190	65538071-65541044(-)_1_[1682_-_2659]_
sja.191	41380990-41384173(+)_1_[1091_-_3181]_
sja.192	69013865-69017072(-)_1_[719_-_2656]_
sja.193	15734073-15736930(+)_1_[1726_-_2856]_
sja.194	43742861-43745519(+)_1_[467_-_2656]_
sja.195	11529530-11532531(-)_1_[1761_-_2990]_
sja.196	53033818-53037020(+)_2_[2232_-_3200]_
sja.197	68720982-68723964(+)_1_[477_-_2198]_
sja.198	56226894-56229403(-)_1_[115_-_2469]_
sja.199	59355-61784(+)_1_[32_-_2011]_
sja.200	69214606-69217244(-)_1_[1095_-_2291]_
sja.201	65643919-65646272(-)_1_[825_-_1883]_
sja.202	59240917-59243046(+)_1_[85_-_1527]_
sja.203	86222771-86224868(-)_1_[856_-_2085]_
sja.204	82413959-82415989(+)_1_[282_-_1937]_
sja.205	9377184-9379255(-)_1_[46_-_1656]_
sja.206	72465226-72467229(-)_1_[477_-_1745]_
sja.207	76324468-76326524(-)_1_[1054_-_2055]_
sja.208	76352490-76354508(+)_1_[782_-_1813]_
sja.209	36746589-36748723(+)_1_[1171_-_2073]_
sja.210	4395210-4398419(-)_1_[936_-_3197]_
sja.211	1098627-1101829(+)_1_[547_-_3195]_
sja.212	21400062-21403270(-)_1_[1003_-_2166]_
sja.213	5962275-5965462(-)_1_[527_-_3175]_
sja.214	19385895-19389109(-)_1_[1792_-_3090]_
sja.215	27476072-27479264(-)_2_[1776_-_3023]_
sja.216	7267138-7269990(-)_1_[112_-_2841]_
sja.217	18818331-18820735(+)_1_[7_-_2391]_
sja.218	24358259-24360708(+)_1_[922_-_2436]_
sja.219	11816778-11819253(+)_1_[952_-_2466]_
sja.220	17764093-17766371(-)_1_[317_-_1249]_
sja.221	21328468-21331678(-)_2_[1969_-_3198]_
sja.222	6227673-6230884(-)_2_[1025_-_3199]_
sja.223	16344365-16347574(+)_1_[176_-_2287]_
sja.224	19446558-19449767(-)_1_[937_-_2928]_
sja.225	13966928-13969893(+)_1_[46_-_2958]_
sja.226	6769079-6772038(-)_1_[1445_-_2368]_
sja.227	15753204-15755658(-)_1_[1213_-_2442]_
sja.228	14873916-14876397(+)_1_[322_-_1662]_
sja.229	6815719-6818395(-)_1_[1381_-_2604]_
sja.230	7952651-7954956(+)_1_[32_-_1702]_
sja.231	34925763-34928972(+)_1_[176_-_2080]_
sja.232	34925763-34928972(+)_2_[2093_-_3196]_
sja.233	1444850-1448055(-)_1_[177_-_3197]_
sja.234	37045684-37048881(+)_1_[505_-_3195]_
sja.235	11764325-11767531(+)_2_[1970_-_3199]_
sja.236	27510211-27513413(-)_1_[177_-_3086]_
sja.237	21760848-21764059(+)_1_[700_-_2958]_
sja.238	19316420-19319556(+)_2_[1615_-_3129]_
sja.239	16981016-16984227(-)_1_[1794_-_2987]_
sja.240	3401755-3404954(-)_2_[1776_-_2852]_
sja.241	28034880-28038090(+)_1_[813_-_2459]_
sja.242	40827493-40830702(-)_1_[2238_-_3197]_
sja.243	2844840-2848048(-)_1_[1163_-_2377]_
sja.244	2631414-2634611(+)_1_[455_-_2344]_
sja.245	24287100-24290317(+)_1_[1986_-_3212]_
sja.246	15148806-15152020(+)_1_[1971_-_3104]_
sja.247	42959953-42963153(+)_1_[1977_-_3191]_
sja.248	42884882-42888086(+)_2_[1453_-_3078]_
sja.249	16833328-16836527(-)_1_[2111_-_3187]_
sja.250	34300963-34304175(-)_1_[1466_-_3190]_
sja.251	7066020-7069228(+)_1_[1461_-_2738]_
sja.252	15134866-15137817(+)_2_[1206_-_2942]_
sja.253	33827025-33830169(-)_1_[1618_-_3132]_
sja.254	172739-175623(-)_1_[143_-_1906]_
sja.255	16271057-16274245(+)_1_[1443_-_2360]_
sja.256	14174892-14177680(-)_1_[1040_-_2104]_
sja.257	44026090-44028988(-)_1_[940_-_2424]_
sja.258	2634929-2637137(-)_1_[324_-_2207]_
sja.259	14091801-14094124(+)_1_[599_-_1663]_
sja.260	7755627-7757695(-)_1_[23_-_2056]_
sja.261	43205848-43207875(-)_1_[819_-_2027]_
sja.262	16574067-16577275(-)_1_[177_-_3197]_
sja.263	5364227-5367412(+)_1_[991_-_3183]_
sja.264	16296414-16299619(-)_1_[1163_-_2791]_
sja.265	21152627-21155518(-)_1_[1145_-_2827]_
sja.266	21672474-21675331(-)_1_[1616_-_2752]_
sja.267	10779532-10782646(-)_1_[1380_-_2732]_
sja.268	10845447-10848558(-)_1_[1299_-_2729]_
sja.269	2380364-2383575(-)_1_[326_-_3199]_
sja.270	1630540-1633746(-)_1_[176_-_3196]_
sja.271	1775172-1778364(-)_1_[1004_-_2155]_
sja.272	3289963-3292196(-)_1_[488_-_2227]_
sja.273	35772-38981(+)_1_[176_-_2302]_
sja.274	3638-6846(+)_1_[1789_-_3195]_
sja.275	6862-9389(+)_1_[486_-_2222]_
sja.276	44081-46605(-)_1_[481_-_2514]_
sja.277	69880-72219(-)_1_[1367_-_2338]_
sma.1	6069205-6072409(+)_1_[174_-_2390]_
sma.2	17027211-17030404(+)_2_[1410_-_2318]_
sma.3	39778155-39781357(-)_1_[175_-_3192]_
sma.4	67647917-67651122(+)_2_[1410_-_2375]_
sma.5	59495512-59498719(+)_1_[404_-_2383]_
sma.6	9285945-9289154(+)_1_[171_-_2924]_
sma.7	67318305-67321509(+)_1_[1406_-_3190]_
sma.8	15464277-15467472(-)_1_[178_-_2250]_
sma.9	51240234-51243427(-)_1_[934_-_2715]_
sma.10	68656383-68659590(-)_1_[178_-_3195]_
sma.11	38972567-38975775(+)_1_[177_-_2225]_
sma.12	39316802-39320005(+)_1_[1253_-_2221]_
sma.13	69900539-69903752(-)_1_[316_-_3201]_
sma.14	56560933-56564141(+)_1_[177_-_2897]_
sma.15	78369943-78373153(+)_2_[1456_-_2784]_
sma.16	46267881-46271088(-)_1_[178_-_3069]_
sma.17	83734332-83737532(-)_2_[1961_-_3187]_
sma.18	77058017-77061229(+)_1_[405_-_2786]_
sma.19	9182586-9185792(+)_1_[225_-_2912]_
sma.20	1303312-1306520(-)_1_[178_-_2703]_
sma.21	37646327-37649528(+)_2_[1958_-_3187]_
sma.22	86382689-86385900(+)_1_[933_-_2453]_
sma.23	86400977-86404188(-)_1_[178_-_2454]_
sma.24	35578074-35581275(-)_2_[1411_-_3195]_
sma.25	23302375-23305581(+)_1_[266_-_3193]_
sma.26	73666898-73670086(-)_1_[178_-_3141]_
sma.27	15610451-15613653(-)_2_[1257_-_3194]_
sma.28	4963187-4966396(-)_1_[178_-_2604]_
sma.29	47937803-47941011(+)_1_[2235_-_3194]_
sma.30	35130370-35133576(+)_1_[2237_-_3196]_
sma.31	41366934-41370144(-)_1_[942_-_3197]_
sma.32	60966810-60970015(+)_1_[1410_-_2717]_
sma.33	50806001-50809195(-)_1_[1954_-_2928]_
sma.34	75495787-75498996(-)_2_[1695_-_2603]_
sma.35	48272332-48275542(-)_1_[999_-_2036]_
sma.36	17380562-17383739(+)_1_[1778_-_2845]_
sma.37	51448543-51451655(+)_1_[844_-_2151]_
sma.38	47002535-47005625(+)_1_[1152_-_3038]_
sma.39	77912538-77915744(-)_1_[1416_-_2399]_
sma.40	2260515-2263692(-)_1_[178_-_2067]_
sma.41	6482014-6485209(-)_1_[1682_-_2773]_
sma.42	57877097-57880163(-)_2_[1331_-_3043]_
sma.43	35711793-35714999(+)_2_[1965_-_3194]_
sma.44	22829244-22831996(+)_1_[9_-_2492]_
sma.45	22810630-22813373(-)_2_[1380_-_2492]_
sma.46	21372254-21375078(-)_1_[861_-_2321]_
sma.47	35738593-35741801(+)_2_[1965_-_2954]_
sma.48	72561076-72563935(+)_1_[601_-_1758]_
sma.49	27888553-27891241(-)_1_[46_-_1518]_
sma.50	86630379-86633101(+)_2_[1216_-_2388]_
sma.51	86178656-86181226(-)_1_[43_-_1950]_
sma.52	31008515-31011698(+)_1_[1680_-_2900]_
sma.53	31856328-31858770(-)_1_[283_-_2442]_
sma.54	1681101-1683472(+)_1_[96_-_2345]_
sma.55	85007495-85009771(-)_1_[3_-_1700]_
sma.56	25117412-25120542(-)_1_[1896_-_2798]_
sma.57	84212116-84214394(-)_1_[1_-_1164]_
sma.58	26162455-26165554(+)_1_[1249_-_2220]_
sma.59	27750666-27753880(+)_1_[1419_-_2582]_
sma.60	85704438-85706981(-)_1_[1173_-_2543]_
sma.61	24016595-24019591(-)_1_[2016_-_2996]_
sma.62	36878402-36881514(-)_1_[1947_-_2966]_
sma.63	72016960-72019262(+)_1_[93_-_1172]_
sma.64	14521153-14523884(+)_1_[1163_-_2344]_
sma.65	65890373-65892717(+)_1_[76_-_1218]_
sma.66	69468930-69471044(+)_1_[560_-_1528]_
sma.67	85155643-85158845(-)_1_[178_-_3192]_
sma.68	45749494-45752698(+)_1_[177_-_2648]_
sma.69	38687598-38690802(-)_1_[178_-_3192]_
sma.70	42350911-42354115(-)_2_[1818_-_2948]_
sma.71	8719791-8722992(-)_2_[1422_-_3188]_
sma.72	82870830-82874024(+)_1_[1961_-_3187]_
sma.73	16942831-16946033(-)_1_[175_-_3189]_
sma.74	38548168-38551373(+)_1_[177_-_3191]_
sma.75	61967361-61970566(+)_1_[177_-_3191]_
sma.76	80343987-80347188(+)_2_[1691_-_3187]_
sma.77	20133044-20136246(-)_1_[175_-_3189]_
sma.78	20522190-20525386(-)_1_[175_-_3186]_
sma.79	45336945-45340150(-)_1_[178_-_3192]_
sma.80	74957992-74961196(-)_1_[999_-_3191]_
sma.81	7939985-7943187(+)_1_[174_-_3188]_
sma.82	44284447-44287648(-)_1_[175_-_3189]_
sma.83	47449831-47453037(-)_2_[1696_-_3192]_
sma.84	57364276-57367477(+)_1_[174_-_2318]_
sma.85	47279286-47282454(-)_1_[141_-_3155]_
sma.86	26333-29537(+)_1_[177_-_3191]_
sma.87	37887898-37891089(-)_1_[175_-_3006]_
sma.88	71218355-71221558(+)_1_[177_-_2564]_
sma.89	14752889-14756091(-)_1_[319_-_3189]_
sma.90	50413953-50417151(+)_2_[1425_-_3191]_
sma.91	55830701-55833902(+)_1_[177_-_3191]_
sma.92	59305301-59308501(+)_2_[1129_-_3186]_
sma.93	47779333-47782529(-)_1_[1960_-_3186]_
sma.94	72407763-72410967(+)_1_[320_-_3190]_
sma.95	39574915-39578111(+)_1_[1198_-_2313]_
sma.96	56890825-56894024(-)_1_[172_-_3186]_
sma.97	73212293-73215495(-)_1_[175_-_3189]_
sma.98	82911671-82914870(-)_2_[1963_-_3189]_
sma.99	42170978-42174179(-)_1_[175_-_2688]_
sma.100	49745522-49748723(-)_1_[175_-_2646]_
sma.101	84315142-84318343(+)_1_[174_-_2645]_
sma.102	9098941-9102143(+)_1_[174_-_3188]_
sma.103	49501275-49504477(+)_1_[174_-_3188]_
sma.104	63443082-63446286(-)_1_[217_-_3192]_
sma.105	65076223-65079423(+)_2_[1421_-_2398]_
sma.106	13741787-13744984(+)_1_[464_-_2203]_
sma.107	77857222-77860421(-)_2_[1424_-_3190]_
sma.108	11235086-11238292(-)_1_[179_-_3193]_
sma.109	84194570-84197773(+)_1_[178_-_2346]_
sma.110	66744736-66747927(+)_1_[174_-_3188]_
sma.111	46561520-46564694(-)_1_[148_-_2442]_
sma.112	48621059-48624252(+)_1_[1411_-_2958]_
sma.113	2617405-2620606(-)_1_[174_-_3188]_
sma.114	3862518-3865722(-)_1_[998_-_2416]_
sma.115	41438329-41441534(-)_2_[1426_-_3192]_
sma.116	68464803-68468008(+)_1_[174_-_3020]_
sma.117	81797477-81800670(+)_1_[174_-_3179]_
sma.118	46054031-46057233(-)_2_[1423_-_3189]_
sma.119	55972417-55975625(+)_1_[176_-_3022]_
sma.120	2750189-2753389(-)_2_[1422_-_2645]_
sma.121	78917497-78920703(+)_1_[174_-_3020]_
sma.122	84079911-84083112(+)_1_[461_-_3187]_
sma.123	55141343-55144545(+)_1_[1154_-_2980]_
sma.124	79546798-79550001(-)_1_[283_-_2898]_
sma.125	21104727-21107933(-)_2_[1967_-_3058]_
sma.126	55134344-55137548(-)_2_[1160_-_2986]_
sma.127	78078749-78081947(+)_1_[1157_-_3187]_
sma.128	75534191-75537382(+)_2_[1962_-_3188]_
sma.129	83480713-83483912(+)_1_[1960_-_3063]_
sma.130	78071643-78074816(-)_1_[707_-_3160]_
sma.131	76242038-76245242(+)_1_[176_-_2962]_
sma.132	75643707-75646915(-)_1_[177_-_2987]_
sma.133	68710324-68713549(-)_1_[175_-_2991]_
sma.134	84626658-84629850(+)_1_[168_-_2444]_
sma.135	46133198-46136398(-)_2_[1694_-_3190]_
sma.136	24270626-24273816(+)_2_[1965_-_3002]_
sma.137	77607873-77611075(-)_1_[1155_-_2783]_
sma.138	70439115-70442317(-)_1_[175_-_3189]_
sma.139	65387189-65390392(-)_1_[176_-_2569]_
sma.140	22104069-22107262(-)_1_[934_-_2544]_
sma.141	3720943-3724133(+)_1_[177_-_3176]_
sma.142	80436071-80439261(-)_2_[1416_-_3005]_
sma.143	14492936-14496117(+)_1_[1097_-_3172]_
sma.144	74693702-74696891(+)_2_[1466_-_3187]_
sma.145	83127458-83130659(-)_1_[1422_-_3188]_
sma.146	112212-115412(+)_2_[1690_-_3186]_
sma.147	58673360-58676543(-)_1_[677_-_2389]_
sma.148	70336073-70339267(-)_1_[1955_-_3181]_
sma.149	23482349-23485556(-)_2_[1428_-_3194]_
sma.150	250436-253586(-)_1_[1371_-_3137]_
sma.151	11833061-11836246(-)_1_[1452_-_3173]_
sma.152	79141020-79144229(-)_1_[739_-_2988]_
sma.153	66178555-66181725(-)_1_[1124_-_2914]_
sma.154	53932919-53936080(+)_1_[1128_-_2738]_
sma.155	8443907-8447039(+)_2_[1101_-_2354]_
sma.156	72346583-72349518(+)_1_[15_-_2054]_
sma.157	11842941-11845987(-)_1_[1317_-_3038]_
sma.158	23857847-23860715(+)_1_[128_-_2104]_
sma.159	58081149-58084157(+)_2_[1458_-_2786]_
sma.160	18412054-18414318(+)_1_[786_-_1751]_
sma.161	58713776-58716070(+)_1_[502_-_2292]_
sma.162	42444071-42446547(+)_1_[1236_-_2219]_
sma.163	80565726-80568300(+)_1_[49_-_1989]_
sma.164	50737204-50739593(+)_1_[117_-_2375]_
sma.165	38189394-38191844(+)_1_[1125_-_2159]_
sma.166	21745387-21747675(+)_1_[29_-_1426]_
sma.167	58945524-58947557(-)_1_[254_-_2020]_
sma.168	39906526-39909730(-)_1_[1254_-_3191]_
sma.169	72651277-72654483(+)_1_[933_-_3206]_
sma.170	85280787-85283979(-)_1_[1683_-_2636]_
sma.171	72673151-72676361(-)_2_[1003_-_3105]_
sma.172	42838766-42841973(-)_1_[1258_-_3195]_
sma.173	87720599-87723809(+)_1_[1257_-_2399]_
sma.174	33786502-33789710(+)_1_[1246_-_2649]_
sma.175	47515157-47518364(-)_2_[1410_-_3194]_
sma.176	43308882-43312012(-)_1_[1183_-_2175]_
sma.177	43308882-43312012(-)_2_[2160_-_3119]_
sma.178	56390614-56393818(+)_1_[405_-_2975]_
sma.179	63376684-63379885(-)_1_[1258_-_3195]_
sma.180	21958766-21961973(-)_1_[564_-_3194]_
sma.181	59822577-59825780(+)_2_[1960_-_3189]_
sma.182	64346691-64349892(-)_2_[1255_-_2325]_
sma.183	64346691-64349892(-)_3_[2111_-_3175]_
sma.184	47564322-47567530(+)_1_[177_-_2999]_
sma.185	63388248-63391435(+)_1_[1237_-_3174]_
sma.186	6001402-6004603(+)_1_[177_-_2897]_
sma.187	64185154-64188363(+)_2_[1257_-_2327]_
sma.188	29861022-29864228(-)_1_[282_-_2690]_
sma.189	60175055-60178248(+)_1_[1246_-_2856]_
sma.190	12120963-12124166(-)_1_[1244_-_2710]_
sma.191	56548343-56551546(-)_1_[792_-_2600]_
sma.192	26679831-26683026(+)_2_[1692_-_3182]_
sma.193	30194172-30197380(-)_1_[178_-_3195]_
sma.194	69148161-69151349(-)_2_[1680_-_3179]_
sma.195	70679542-70682750(-)_1_[226_-_2376]_
sma.196	52082047-52085254(-)_1_[1969_-_3198]_
sma.197	25564029-25567222(+)_1_[177_-_3179]_
sma.198	62726481-62729684(+)_1_[1574_-_2686]_
sma.199	5933006-5936162(+)_2_[1358_-_3142]_
sma.200	7995348-7998556(+)_1_[225_-_3113]_
sma.201	85057635-85060836(-)_2_[1572_-_2864]_
sma.202	56282190-56285385(-)_1_[267_-_2066]_
sma.203	68574901-68578109(-)_1_[178_-_2376]_
sma.204	645004-648205(-)_1_[931_-_2166]_
sma.205	11572543-11575717(+)_2_[1225_-_2331]_
sma.206	71618800-71622003(-)_1_[261_-_2780]_
sma.207	55141830-55145022(-)_1_[465_-_2369]_
sma.208	39366245-39369426(-)_2_[1637_-_3169]_
sma.209	9702584-9705770(-)_1_[175_-_3003]_
sma.210	45954649-45957845(-)_1_[1399_-_2478]_
sma.211	572991-576197(-)_1_[178_-_3195]_
sma.212	579784-582990(+)_1_[177_-_3194]_
sma.213	675110-678302(-)_1_[934_-_2634]_
sma.214	13448164-13451357(-)_1_[1243_-_2733]_
sma.215	79741445-79744633(+)_2_[1360_-_2364]_
sma.216	76572484-76575677(-)_1_[1167_-_2165]_
sma.217	12151627-12154819(-)_2_[1460_-_2818]_
sma.218	83855040-83858255(-)_2_[1414_-_2631]_
sma.219	38962804-38965991(-)_1_[848_-_2758]_
sma.220	8673330-8676522(-)_1_[1954_-_2883]_
sma.221	11235362-11238538(+)_1_[564_-_2570]_
sma.222	24698116-24701228(+)_1_[707_-_2230]_
sma.223	80413329-80416511(-)_1_[268_-_2181]_
sma.224	66669977-66673182(+)_1_[1256_-_3196]_
sma.225	71671014-71674191(-)_1_[861_-_2753]_
sma.226	38869003-38872168(-)_1_[1245_-_2762]_
sma.227	1669245-1672194(-)_1_[1006_-_2943]_
sma.228	67719751-67722688(+)_1_[1435_-_2427]_
sma.229	17043342-17046143(-)_1_[60_-_1844]_
sma.230	33090662-33093864(+)_2_[2233_-_3192]_
sma.231	68543153-68546347(+)_1_[178_-_2376]_
sma.232	76864246-76867160(+)_1_[392_-_1747]_
sma.233	76864246-76867160(+)_2_[1824_-_2903]_
sma.234	45901464-45904669(-)_2_[1966_-_2931]_
sma.235	1584482-1587170(-)_1_[738_-_2675]_
sma.236	72425677-72428793(-)_2_[1698_-_3116]_
sma.237	74159433-74161899(-)_1_[192_-_1634]_
sma.238	61275727-61278177(+)_1_[174_-_1568]_
sma.239	61275727-61278177(+)_2_[1354_-_2436]_
sma.240	341997-344416(+)_1_[144_-_1895]_
sma.241	417827-420246(+)_1_[144_-_1895]_
sma.242	332027-334445(+)_1_[144_-_1667]_
sma.243	431374-433792(-)_1_[906_-_1895]_
sma.244	355534-357953(-)_1_[145_-_1896]_
sma.245	64788404-64790792(+)_1_[177_-_2372]_
sma.246	73946028-73948429(+)_1_[115_-_1752]_
sma.247	67113409-67116611(-)_2_[1806_-_2897]_
sma.248	37130087-37132151(-)_1_[114_-_2054]_
sma.249	80400835-80403044(-)_1_[257_-_1168]_
sma.250	63957367-63959416(+)_1_[556_-_2040]_
sma.251	326831-328851(+)_1_[69_-_1496]_
sma.252	440149-442169(-)_1_[70_-_1497]_
sma.253	49517580-49520074(+)_1_[1264_-_2493]_
sma.254	73996604-73999411(-)_1_[1794_-_2795]_
sma.255	73711526-73713562(+)_1_[1002_-_2036]_
sma.256	77226479-77228896(+)_1_[466_-_1863]_
sma.257	26652539-26655097(-)_1_[1240_-_2298]_
sma.258	74774350-74776720(+)_1_[1244_-_2176]_
sma.259	75637363-75640568(+)_1_[177_-_3191]_
sma.260	76878749-76881951(-)_2_[1694_-_3190]_
sma.261	52489650-52492855(+)_1_[177_-_3191]_
sma.262	63265441-63268646(+)_1_[564_-_3191]_
sma.263	82380691-82383894(+)_2_[1205_-_3190]_
sma.264	38229230-38232434(+)_1_[176_-_3190]_
sma.265	39718033-39721233(-)_2_[1426_-_3027]_
sma.266	45341854-45345055(+)_1_[174_-_2645]_
sma.267	66094695-66097897(-)_1_[175_-_3189]_
sma.268	63875589-63878793(+)_1_[176_-_3190]_
sma.269	82017250-82020455(+)_1_[177_-_2162]_
sma.270	31247608-31250807(-)_1_[682_-_3189]_
sma.271	46329684-46332884(-)_1_[175_-_3189]_
sma.272	17269087-17272292(+)_1_[177_-_3191]_
sma.273	34158146-34161347(-)_2_[1692_-_3188]_
sma.274	65472535-65475739(-)_2_[1965_-_3191]_
sma.275	85262680-85265885(+)_1_[174_-_3020]_
sma.276	69128273-69131475(-)_1_[175_-_3189]_
sma.277	71243969-71247171(-)_1_[214_-_3189]_
sma.278	87947031-87950231(+)_1_[174_-_2264]_
sma.279	48107028-48110230(+)_1_[462_-_3188]_
sma.280	82363900-82367106(-)_1_[1031_-_3193]_
sma.281	78148757-78151962(+)_2_[1421_-_3019]_
sma.282	9668736-9671934(+)_1_[1418_-_3184]_
sma.283	23828816-23832018(+)_1_[462_-_3188]_
sma.284	44880928-44884092(+)_1_[148_-_3150]_
sma.285	83247307-83250512(-)_1_[178_-_2079]_
sma.286	10941650-10944852(-)_1_[175_-_3189]_
sma.287	28142587-28145790(-)_2_[1423_-_2946]_
sma.288	77427253-77430463(+)_1_[174_-_2180]_
sma.289	73713562-73716767(+)_2_[1693_-_2733]_
sma.290	3181360-3184550(-)_2_[1692_-_3188]_
sma.291	14898073-14901275(-)_2_[1962_-_2909]_
sma.292	82929553-82932755(-)_1_[175_-_3189]_
sma.293	54414156-54417362(+)_1_[177_-_3191]_
sma.294	62486894-62490099(+)_2_[1422_-_2435]_
sma.295	15965769-15968968(+)_2_[1962_-_2924]_
sma.296	31197291-31200496(+)_1_[681_-_2183]_
sma.297	82376470-82379666(-)_1_[1962_-_3014]_
sma.298	75181551-75184720(+)_1_[141_-_3155]_
sma.299	52192531-52195741(-)_1_[179_-_3025]_
sma.300	53290276-53293484(+)_1_[177_-_2792]_
sma.301	38209740-38212929(-)_1_[930_-_2645]_
sma.302	4983497-4986701(+)_1_[177_-_3191]_
sma.303	40750422-40753625(+)_2_[1963_-_3189]_
sma.304	12454540-12457740(-)_2_[1692_-_3065]_
sma.305	67292457-67295657(+)_2_[1159_-_2238]_
sma.306	71748738-71751952(-)_1_[501_-_2708]_
sma.307	61242768-61245972(+)_1_[176_-_3190]_
sma.308	57440717-57443918(+)_1_[465_-_2186]_
sma.309	69075009-69078202(-)_1_[678_-_3185]_
sma.310	76874558-76877760(-)_1_[1162_-_2151]_
sma.311	26861487-26864681(-)_1_[178_-_2748]_
sma.312	61383816-61387006(-)_2_[1422_-_3176]_
sma.313	33321994-33325192(+)_2_[1160_-_2983]_
sma.314	46859977-46863185(+)_1_[342_-_3194]_
sma.315	80665052-80668241(+)_1_[215_-_3187]_
sma.316	39235853-39239047(+)_1_[177_-_2912]_
sma.317	32914347-32917497(-)_1_[123_-_2648]_
sma.318	64408330-64411523(-)_1_[1426_-_2499]_
sma.319	64421677-64424870(-)_1_[1426_-_2499]_
sma.320	44313937-44317119(+)_1_[665_-_2803]_
sma.321	78640512-78643707(+)_1_[677_-_3184]_
sma.322	62542492-62545700(-)_1_[1143_-_2075]_
sma.323	54425655-54427898(-)_1_[846_-_1835]_
sma.324	78835742-78838936(+)_2_[1132_-_2058]_
sma.325	75932008-75935205(+)_1_[176_-_3010]_
sma.326	5220443-5223643(-)_1_[1421_-_3199]_
sma.327	77104609-77107811(+)_1_[996_-_2945]_
sma.328	55863389-55866574(-)_1_[485_-_2209]_
sma.329	69915152-69918342(+)_2_[1947_-_3005]_
sma.330	27380561-27383760(+)_1_[1422_-_3140]_
sma.331	27878368-27881544(+)_2_[1668_-_2621]_
sma.332	2005713-2008918(+)_1_[1425_-_2402]_
sma.333	4535626-4538796(+)_2_[1695_-_2789]_
sma.334	85434036-85437231(+)_1_[175_-_3186]_
sma.335	56501241-56504422(-)_1_[1942_-_3168]_
sma.336	53265897-53269106(-)_1_[464_-_2668]_
sma.337	70033948-70037137(+)_2_[1141_-_2415]_
sma.338	26658694-26660957(+)_1_[334_-_1329]_
sma.339	83509729-83512770(-)_1_[14_-_3028]_
sma.340	70374936-70378110(-)_1_[1425_-_2396]_
sma.341	58372261-58375361(-)_1_[846_-_2354]_
sma.342	57245260-57248119(+)_1_[1424_-_2488]_
sma.343	75977227-75980141(-)_1_[177_-_2138]_
sma.344	57288243-57291356(+)_1_[1914_-_2882]_
sma.345	82970963-82973038(+)_1_[835_-_2061]_
sma.346	18741510-18744716(+)_1_[794_-_3193]_
sma.347	23202991-23206198(-)_2_[1837_-_3195]_
sma.348	7804478-7807673(-)_2_[1836_-_3182]_
sma.349	37633459-37636665(-)_2_[1256_-_3193]_
sma.350	22743935-22747145(+)_1_[177_-_2972]_
sma.351	43118857-43122060(+)_1_[1456_-_2742]_
sma.352	23803337-23806544(-)_2_[1459_-_3195]_
sma.353	1843392-1846596(-)_1_[175_-_2898]_
sma.354	11866756-11869958(-)_1_[403_-_2745]_
sma.355	5674639-5677843(-)_1_[1257_-_2912]_
sma.356	2766848-2770042(+)_1_[1789_-_3141]_
sma.357	22363801-22367007(+)_1_[225_-_2330]_
sma.358	30724377-30727569(-)_2_[1245_-_3182]_
sma.359	6629927-6633133(+)_1_[177_-_3194]_
sma.360	11422792-11425995(+)_1_[405_-_3107]_
sma.361	38373531-38376686(+)_1_[1204_-_2436]_
sma.362	7372436-7375641(-)_1_[1411_-_3063]_
sma.363	33338032-33341115(+)_1_[1139_-_2395]_
sma.364	45267299-45270504(-)_2_[1257_-_2930]_
sma.365	13713658-13716863(+)_1_[794_-_3139]_
sma.366	33164054-33167181(-)_2_[1622_-_3031]_
sma.367	43544766-43547962(+)_2_[1256_-_2455]_
sma.368	7468606-7471806(-)_1_[405_-_2966]_
sma.369	20567940-20571134(+)_1_[1564_-_2580]_
sma.370	11128733-11131903(-)_2_[1422_-_2543]_
sma.371	16331764-16334971(-)_2_[1258_-_2376]_
sma.372	11752987-11756220(+)_1_[957_-_2345]_
sma.373	39212031-39215231(+)_2_[1257_-_3140]_
sma.374	45694209-45697302(-)_1_[1868_-_3046]_
sma.375	43774489-43777628(-)_2_[1409_-_2962]_
sma.376	1510103-1513304(+)_1_[1962_-_3191]_
sma.377	1342485-1345645(-)_1_[1233_-_3125]_
sma.378	29754882-29757670(+)_1_[45_-_2774]_
sma.379	35777553-35780356(-)_1_[226_-_2802]_
sma.380	28062692-28065370(-)_1_[157_-_1848]_
sma.381	35330761-35333376(+)_2_[1201_-_2112]_
sma.382	39099923-39102524(-)_1_[74_-_2176]_
sma.383	31954822-31957151(+)_1_[57_-_2315]_
sma.384	1295880-1298338(+)_1_[498_-_2027]_
sma.385	43239706-43242059(+)_1_[405_-_2117]_
sma.386	19347024-19349604(-)_1_[830_-_1804]_
sma.387	217016-219306(+)_1_[19_-_1872]_
sma.388	7647081-7649288(+)_1_[255_-_1865]_
sma.389	19349609-19352028(+)_1_[671_-_1645]_
sma.390	12464413-12466781(-)_1_[429_-_1607]_
sma.391	40740058-40743262(+)_2_[1160_-_3190]_
sma.392	2774919-2778117(+)_1_[929_-_3187]_
sma.393	10785203-10788400(+)_2_[1960_-_3186]_
sma.394	18958864-18962067(-)_1_[281_-_3190]_
sma.395	19266313-19269514(+)_2_[1961_-_3187]_
sma.396	31389295-31392496(-)_1_[1423_-_3189]_
sma.397	13573691-13576887(+)_2_[1419_-_3185]_
sma.398	5214394-5217595(-)_1_[930_-_3188]_
sma.399	18305640-18308841(-)_1_[279_-_3188]_
sma.400	21627118-21630319(+)_2_[2146_-_3186]_
sma.401	3976925-3980123(-)_1_[281_-_3190]_
sma.402	41563350-41566551(-)_1_[1963_-_2967]_
sma.403	8816025-8819227(-)_1_[175_-_3189]_
sma.404	13350844-13354044(+)_1_[460_-_3186]_
sma.405	13165806-13169005(-)_1_[175_-_3189]_
sma.406	4526280-4529482(+)_1_[174_-_3188]_
sma.407	21360366-21363568(+)_1_[174_-_3188]_
sma.408	34387412-34390610(+)_1_[172_-_2784]_
sma.409	44349778-44352981(-)_1_[686_-_3193]_
sma.410	1229476-1232675(-)_2_[1692_-_3188]_
sma.411	42622244-42625446(-)_1_[175_-_3189]_
sma.412	28031897-28035099(+)_1_[177_-_2078]_
sma.413	2457925-2461125(+)_2_[1960_-_3186]_
sma.414	6591435-6594634(+)_1_[168_-_2237]_
sma.415	16448361-16451554(-)_1_[1152_-_2255]_
sma.416	16448361-16451554(-)_2_[2203_-_3132]_
sma.417	11441378-11444576(-)_1_[175_-_3189]_
sma.418	18156676-18159855(-)_1_[933_-_2243]_
sma.419	9938713-9941900(-)_1_[178_-_2823]_
sma.420	21946100-21949297(+)_1_[1123_-_2142]_
sma.421	418551-421721(-)_1_[178_-_2265]_
sma.422	29722583-29725764(-)_2_[1947_-_3167]_
sma.423	15208507-15211619(+)_1_[1696_-_2832]_
sma.424	194498-197702(-)_1_[1425_-_3191]_
sma.425	6402043-6405242(-)_1_[1162_-_2454]_
sma.426	37100036-37103146(+)_1_[592_-_2019]_
sma.427	11884303-11887501(-)_1_[1420_-_2979]_
sma.428	36146691-36149885(+)_1_[1376_-_2638]_
sma.429	3054007-3057225(+)_1_[1415_-_2416]_
sma.430	3061046-3064264(+)_1_[1415_-_2416]_
sma.431	3046967-3050184(+)_1_[1414_-_2415]_
sma.432	16830761-16833838(+)_1_[1308_-_2474]_
sma.433	20294331-20296673(+)_1_[1424_-_2341]_
sma.434	4583695-4586161(-)_1_[675_-_2465]_
sma.435	31288045-31290358(+)_1_[533_-_2299]_
sma.436	36947207-36950407(+)_1_[177_-_3194]_
sma.437	19661962-19665174(+)_1_[156_-_2786]_
sma.438	8868577-8871780(+)_1_[172_-_2340]_
sma.439	29777461-29780665(-)_1_[177_-_2249]_
sma.440	11066319-11069523(+)_1_[174_-_2138]_
sma.441	2301355-2304560(+)_1_[177_-_2249]_
sma.442	12704629-12707818(-)_1_[1693_-_2682]_
sma.443	39173269-39176476(-)_1_[267_-_2222]_
sma.444	19488804-19491923(-)_1_[1700_-_3106]_
sma.445	13993286-13996480(-)_2_[1685_-_3184]_
sma.446	24988492-24991696(+)_1_[1457_-_3193]_
sma.447	23780466-23783668(-)_1_[1162_-_3192]_
sma.448	44810894-44814082(+)_1_[106_-_2535]_
sma.449	9959575-9962774(-)_1_[1258_-_3186]_
sma.450	11956648-11959805(-)_2_[1655_-_3103]_
sma.451	42488449-42491643(-)_1_[179_-_3145]_
sma.452	20722976-20726183(-)_2_[1968_-_3194]_
sma.453	21152056-21155241(+)_1_[1441_-_3177]_
sma.454	24660048-24663233(-)_1_[165_-_2264]_
sma.455	27784141-27787356(+)_1_[1257_-_2276]_
sma.456	24273683-24276884(+)_2_[1256_-_2701]_
sma.457	45101501-45104693(-)_2_[1460_-_3022]_
sma.458	46291911-46295095(+)_1_[933_-_2759]_
sma.459	5531669-5534796(+)_1_[1171_-_2610]_
sma.460	26712413-26715616(+)_2_[1789_-_3189]_
sma.461	35623438-35626631(-)_1_[2223_-_3182]_
sma.462	46188275-46191241(+)_2_[1454_-_2953]_
sma.463	16672742-16675642(-)_1_[8_-_1771]_
sma.464	16672742-16675642(-)_2_[1928_-_2887]_
sma.465	34871496-34874420(+)_2_[1948_-_2919]_
sma.466	22493660-22496363(-)_1_[1459_-_2433]_
sma.467	30221126-30223744(-)_1_[671_-_2233]_
sma.468	18896585-18899136(-)_1_[1042_-_2541]_
sma.469	24322837-24325397(+)_1_[610_-_2055]_
sma.470	36058767-36061955(-)_2_[1662_-_2699]_
sma.471	5985738-5988091(-)_1_[413_-_1936]_
sma.472	15580422-15583100(+)_1_[889_-_2667]_
sma.473	32179407-32181635(-)_1_[20_-_2020]_
sma.474	36341704-36343831(-)_1_[179_-_1297]_
sma.475	36893315-36895364(+)_1_[257_-_1216]_
sma.476	25446105-25448120(+)_1_[506_-_2005]_
sma.477	7502226-7505431(+)_1_[177_-_3191]_
sma.478	10393248-10396450(-)_1_[175_-_3189]_
sma.479	14204467-14207668(+)_2_[1421_-_3187]_
sma.480	41730513-41733713(-)_1_[695_-_3187]_
sma.481	31275426-31278631(-)_1_[178_-_3192]_
sma.482	33598888-33602088(-)_1_[1691_-_3187]_
sma.483	8495352-8498557(-)_1_[178_-_3192]_
sma.484	36277872-36281077(+)_1_[177_-_3191]_
sma.485	35798137-35801338(+)_1_[174_-_2399]_
sma.486	40313050-40316255(-)_1_[178_-_2331]_
sma.487	35085735-35088937(+)_1_[174_-_3188]_
sma.488	24520385-24523585(-)_1_[175_-_3186]_
sma.489	37983285-37986488(-)_2_[1426_-_3192]_
sma.490	45885257-45888458(+)_2_[1961_-_3187]_
sma.491	32865333-32868536(+)_1_[174_-_3188]_
sma.492	986048-989249(-)_2_[1422_-_3188]_
sma.493	31386816-31390017(+)_1_[212_-_3187]_
sma.494	11256100-11259302(+)_1_[174_-_3188]_
sma.495	18558491-18561688(+)_1_[1957_-_3183]_
sma.496	42742029-42745223(-)_1_[462_-_2861]_
sma.497	23383549-23386749(+)_2_[1960_-_3186]_
sma.498	38851091-38854298(+)_2_[1457_-_2647]_
sma.499	14415285-14418480(+)_1_[178_-_2148]_
sma.500	25462489-25465690(+)_1_[212_-_2914]_
sma.501	43984382-43987581(-)_2_[2137_-_3186]_
sma.502	28948192-28951397(-)_1_[178_-_3192]_
sma.503	30728020-30731213(-)_1_[1448_-_2959]_
sma.504	21676258-21679458(+)_1_[995_-_2467]_
sma.505	13208136-13211333(+)_1_[1687_-_3183]_
sma.506	44709563-44712733(+)_2_[1661_-_2953]_
sma.507	39263297-39266489(+)_1_[508_-_3006]_
sma.508	39200137-39203329(-)_1_[485_-_3007]_
sma.509	30234708-30237909(+)_2_[1691_-_3187]_
sma.510	23738408-23741607(+)_1_[997_-_2316]_
sma.511	24175970-24179162(+)_1_[164_-_3178]_
sma.512	36395871-36399069(+)_1_[1958_-_3184]_
sma.513	10578937-10582135(-)_1_[931_-_2967]_
sma.514	45044873-45048071(+)_1_[175_-_2454]_
sma.515	38536472-38539648(+)_2_[1938_-_3164]_
sma.516	30877456-30880650(-)_1_[924_-_3182]_
sma.517	27074568-27077767(-)_2_[1960_-_2892]_
sma.518	23822382-23825588(+)_1_[933_-_2150]_
sma.519	34693820-34697022(+)_1_[564_-_2375]_
sma.520	22193495-22196683(-)_1_[1163_-_2278]_
sma.521	18771177-18774358(+)_2_[1196_-_2152]_
sma.522	28281480-28284430(-)_2_[1441_-_2937]_
sma.523	16874742-16877567(-)_1_[1154_-_2428]_
sma.524	42395316-42397972(+)_1_[1135_-_2505]_
sma.525	12100524-12102787(-)_1_[216_-_1121]_
sma.526	4926501-4929707(+)_1_[933_-_2783]_
sma.527	23014996-23018204(-)_1_[180_-_3197]_
sma.528	23309920-23313120(+)_1_[683_-_2713]_
sma.529	22280617-22283808(-)_2_[1679_-_3190]_
sma.530	11288632-11291832(-)_2_[1196_-_2377]_
sma.531	16280406-16283545(-)_1_[112_-_2394]_
sma.532	1414460-1417648(-)_1_[1695_-_2798]_
sma.533	18901568-18904757(+)_1_[67_-_2631]_
sma.534	21500065-21503261(-)_1_[177_-_3185]_
sma.535	2064052-2067235(-)_1_[792_-_2075]_
sma.536	2064052-2067235(-)_2_[2110_-_3069]_
sma.537	16570864-16574066(-)_1_[934_-_2952]_
sma.538	7207108-7210315(+)_1_[322_-_2331]_
sma.539	10495120-10498080(-)_2_[1728_-_2693]_
sma.540	8562850-8566041(-)_1_[1000_-_2724]_
sma.541	16909910-16912887(-)_1_[705_-_2021]_
sma.542	17683476-17686133(-)_1_[17_-_2647]_
sma.543	18271597-18273844(-)_1_[177_-_2246]_
sma.544	14357553-14360760(-)_1_[936_-_3194]_
sma.545	13572248-13575449(-)_1_[996_-_3188]_
sma.546	23040427-23043632(+)_2_[1965_-_3191]_
sma.547	15137921-15141124(-)_1_[933_-_2402]_
sma.548	15363222-15366425(-)_2_[1458_-_3191]_
sma.549	20628666-20631863(+)_2_[1419_-_2642]_
sma.550	3000090-3003288(+)_1_[692_-_3184]_
sma.551	17897646-17900848(-)_1_[175_-_3009]_
sma.552	12831896-12835097(+)_1_[174_-_3191]_
sma.553	13337020-13340220(-)_2_[1962_-_3188]_
sma.554	19192163-19195364(+)_2_[1961_-_3187]_
sma.555	23604093-23607295(+)_1_[174_-_3188]_
sma.556	8445935-8449136(-)_1_[175_-_2469]_
sma.557	5878130-5881330(+)_2_[1960_-_3186]_
sma.558	6638744-6641945(-)_1_[1693_-_2895]_
sma.559	21002100-21005304(+)_1_[465_-_3191]_
sma.560	24553917-24557110(+)_2_[1683_-_3179]_
sma.561	20995685-20998885(-)_1_[466_-_3192]_
sma.562	19218439-19221645(+)_2_[1963_-_3192]_
sma.563	19890558-19893761(+)_2_[1891_-_3189]_
sma.564	6380708-6383904(-)_1_[173_-_2599]_
sma.565	19001409-19004610(-)_1_[178_-_3192]_
sma.566	20190336-20193540(+)_1_[1425_-_2453]_
sma.567	18734246-18737443(+)_2_[1205_-_2788]_
sma.568	14843565-14846768(-)_1_[1133_-_3193]_
sma.569	18838448-18841632(+)_2_[1184_-_2374]_
sma.570	23425291-23428480(-)_1_[1004_-_2683]_
sma.571	14490412-14493501(-)_2_[1304_-_2902]_
sma.572	17270270-17273462(-)_1_[964_-_2958]_
sma.573	2151828-2154514(-)_1_[46_-_2673]_
sma.574	21347309-21349728(+)_1_[177_-_2417]_
sma.575	39580751-39583946(-)_2_[1690_-_3189]_
sma.576	48455518-48458727(-)_1_[1257_-_2747]_
sma.577	7161192-7164394(-)_1_[175_-_2646]_
sma.578	6468673-6471876(-)_2_[1962_-_2864]_
sma.579	15077692-15080899(+)_2_[1836_-_3041]_
sma.580	35088472-35091671(+)_1_[1250_-_2860]_
sma.581	40492588-40495796(-)_1_[178_-_3195]_
sma.582	6764779-6767974(-)_1_[178_-_2565]_
sma.583	18916161-18919368(-)_2_[1248_-_3194]_
sma.584	2428929-2432127(+)_2_[1955_-_3184]_
sma.585	30870778-30873971(+)_2_[1167_-_3179]_
sma.586	37976207-37979376(+)_1_[229_-_3030]_
sma.587	47255281-47258479(+)_1_[1248_-_2384]_
sma.588	29058246-29061423(+)_1_[1249_-_2763]_
sma.589	3297879-3301089(-)_2_[1257_-_2708]_
sma.590	40024066-40027279(-)_1_[1006_-_3201]_
sma.591	3280426-3283633(+)_2_[1256_-_2704]_
sma.592	34779550-34782754(+)_1_[315_-_3137]_
sma.593	29785713-29788850(-)_1_[1350_-_2306]_
sma.594	30385542-30388729(+)_1_[162_-_3176]_
sma.595	43018289-43021481(+)_1_[1679_-_2587]_
sma.596	3978597-3981784(+)_1_[933_-_3185]_
sma.597	44187817-44191013(+)_1_[793_-_2244]_
sma.598	32652742-32655934(-)_1_[931_-_2076]_
sma.599	33594131-33597317(-)_2_[1963_-_3141]_
sma.600	4281540-4284715(+)_1_[1662_-_3161]_
sma.601	26230295-26233496(-)_1_[1692_-_3191]_
sma.602	3190243-3193448(+)_2_[1830_-_2729]_
sma.603	14483521-14486696(-)_1_[1250_-_2368]_
sma.604	29452680-29455693(-)_2_[1689_-_2684]_
sma.605	44253193-44256378(+)_1_[1256_-_2332]_
sma.606	25569939-25573094(+)_1_[1460_-_2596]_
sma.607	21478495-21481294(+)_1_[9_-_2789]_
sma.608	10550093-10552855(+)_2_[1702_-_2760]_
sma.609	11098385-11101146(+)_2_[1701_-_2759]_
sma.610	10502146-10504907(+)_2_[1701_-_2759]_
sma.611	10541071-10543832(+)_2_[1701_-_2759]_
sma.612	10469652-10472412(+)_1_[1700_-_2758]_
sma.613	10532290-10535051(+)_2_[1701_-_2759]_
sma.614	10863817-10866578(+)_2_[1701_-_2759]_
sma.615	11279296-11282058(+)_2_[1702_-_2760]_
sma.616	11288408-11291169(+)_2_[1701_-_2759]_
sma.617	10578977-10581737(+)_2_[1700_-_2758]_
sma.618	10619031-10621792(+)_1_[1701_-_2759]_
sma.619	10758967-10761728(+)_2_[1701_-_2759]_
sma.620	10628205-10630969(+)_2_[1797_-_2762]_
sma.621	10675496-10678257(+)_1_[1701_-_2759]_
sma.622	10641301-10644061(+)_2_[1700_-_2758]_
sma.623	11089339-11092099(+)_1_[1700_-_2758]_
sma.624	10388333-10391094(+)_2_[1701_-_2759]_
sma.625	11221073-11223833(+)_2_[1700_-_2758]_
sma.626	8385697-8388458(+)_2_[1409_-_2761]_
sma.627	10797044-10799798(+)_2_[1694_-_2752]_
sma.628	11039151-11041842(+)_2_[1631_-_2689]_
sma.629	10707944-10710635(+)_2_[1631_-_2689]_
sma.630	8008679-8011826(-)_1_[1924_-_2877]_
sma.631	37793896-37796462(-)_1_[43_-_2553]_
sma.632	24511361-24514548(-)_1_[990_-_2309]_
sma.633	45778746-45781343(-)_1_[790_-_2595]_
sma.634	9431610-9434010(-)_1_[133_-_1461]_
sma.635	41531693-41534012(-)_1_[951_-_2306]_
sma.636	10693155-10695439(+)_2_[1224_-_2282]_
sma.637	10850959-10853006(+)_1_[987_-_2045]_
sma.638	10839868-10841914(+)_1_[1079_-_2044]_
sma.639	49150204-49152220(-)_1_[63_-_1739]_
sma.640	8815267-8817511(+)_2_[1141_-_2244]_
sma.641	37906854-37908920(+)_1_[323_-_1651]_
sma.642	19789450-19792655(-)_1_[178_-_2151]_
sma.643	7186458-7189662(-)_1_[178_-_3192]_
sma.644	21058283-21061488(+)_1_[177_-_3191]_
sma.645	36998036-37001244(+)_2_[1694_-_3022]_
sma.646	12831452-12834656(-)_1_[177_-_3191]_
sma.647	39452900-39456098(-)_2_[1691_-_3187]_
sma.648	43901658-43904859(+)_1_[497_-_3061]_
sma.649	36153469-36156670(+)_2_[1961_-_3187]_
sma.650	39665520-39668722(+)_1_[174_-_3188]_
sma.651	38041939-38045141(+)_1_[177_-_2891]_
sma.652	46453938-46457137(+)_1_[177_-_3185]_
sma.653	11988103-11991298(+)_1_[674_-_3181]_
sma.654	38509565-38512763(+)_2_[1418_-_3184]_
sma.655	28528865-28532063(-)_2_[1156_-_3105]_
sma.656	20062360-20065562(-)_1_[175_-_3189]_
sma.657	40497366-40500566(-)_1_[1421_-_3187]_
sma.658	1175630-1178833(+)_1_[933_-_2186]_
sma.659	39767026-39770216(-)_1_[462_-_3188]_
sma.660	44662133-44665336(+)_1_[174_-_2864]_
sma.661	24032111-24035313(-)_1_[175_-_3201]_
sma.662	17860354-17863555(+)_1_[929_-_2263]_
sma.663	41878686-41881884(+)_2_[1421_-_3187]_
sma.664	9137263-9140465(+)_1_[174_-_3188]_
sma.665	33509669-33512869(+)_1_[174_-_2147]_
sma.666	1424356-1427558(-)_1_[175_-_3189]_
sma.667	32172829-32176020(+)_1_[1414_-_2940]_
sma.668	251833-255024(+)_1_[206_-_2449]_
sma.669	4379465-4382670(-)_1_[465_-_3191]_
sma.670	28039749-28042949(-)_1_[178_-_2151]_
sma.671	38461771-38464953(-)_1_[178_-_2511]_
sma.672	37411024-37414218(-)_2_[1652_-_3181]_
sma.673	43004566-43007766(+)_1_[168_-_3014]_
sma.674	38423745-38426913(-)_1_[178_-_2841]_
sma.675	21821142-21824316(+)_1_[177_-_2084]_
sma.676	16038975-16042160(+)_1_[1632_-_2732]_
sma.677	6402663-6405864(-)_1_[178_-_2646]_
sma.678	16000594-16003810(-)_1_[1629_-_2729]_
sma.679	331842-334574(+)_1_[197_-_2731]_
sma.680	47694272-47696646(-)_1_[1135_-_2361]_
sma.681	10034886-10038090(-)_1_[1414_-_2367]_
sma.682	568103-571309(-)_1_[176_-_3193]_
sma.683	1881368-1884570(-)_1_[935_-_3193]_
sma.684	6440993-6444203(+)_1_[933_-_2786]_
sma.685	8533869-8537068(-)_1_[1697_-_3145]_
sma.686	19588700-19591908(+)_2_[1695_-_3194]_
sma.687	19660221-19663429(+)_2_[1695_-_2720]_
sma.688	3315580-3318767(-)_1_[682_-_2259]_
sma.689	631348-634549(-)_1_[1689_-_2891]_
sma.690	11336940-11340137(+)_1_[993_-_3185]_
sma.691	19774613-19777814(+)_1_[499_-_2511]_
sma.692	18861246-18864449(+)_1_[177_-_3068]_
sma.693	14326612-14329810(+)_1_[177_-_2786]_
sma.694	251034-254240(-)_1_[178_-_2514]_
sma.695	19419856-19423018(-)_1_[1101_-_2711]_
sma.696	17344616-17347826(+)_1_[1693_-_2700]_
sma.697	12985275-12988445(-)_1_[1659_-_2666]_
sma.698	6143327-6146245(-)_1_[28_-_2907]_
sma.699	458171-461061(+)_1_[84_-_2387]_
sma.700	12583702-12586861(+)_1_[1657_-_2736]_
sma.701	7491150-7494342(-)_1_[1001_-_2404]_
sma.702	19252349-19255326(-)_1_[1459_-_2466]_
sma.703	2620397-2622844(+)_1_[1410_-_2375]_
sma.704	3888390-3890758(-)_1_[430_-_1434]_
sma.705	561582-563635(+)_1_[177_-_2051]_
sma.706	6163134-6166339(-)_2_[1696_-_3192]_
sma.707	18550284-18553482(+)_2_[1689_-_2642]_
sma.708	10831653-10834853(+)_1_[174_-_2645]_
sma.709	3211597-3214797(+)_2_[1960_-_3186]_
sma.710	8499521-8502721(-)_1_[929_-_3187]_
sma.711	11091546-11094747(-)_1_[175_-_3105]_
sma.712	17670232-17673431(-)_1_[930_-_3188]_
sma.713	11197302-11200504(-)_1_[175_-_2787]_
sma.714	1763386-1766587(-)_2_[1692_-_3188]_
sma.715	19472450-19475652(+)_2_[1690_-_3186]_
sma.716	8829091-8832283(+)_1_[165_-_2150]_
sma.717	19832532-19835734(-)_1_[175_-_3189]_
sma.718	5925153-5928358(+)_1_[177_-_2162]_
sma.719	8570797-8574003(+)_2_[1966_-_3192]_
sma.720	179881-183074(-)_1_[934_-_2562]_
sma.721	13853594-13856783(+)_2_[1679_-_2995]_
sma.722	10598331-10601537(-)_1_[1966_-_3195]_
sma.723	18407570-18410777(-)_2_[1696_-_3069]_
sma.724	19508172-19511370(-)_1_[168_-_3185]_
sma.725	5283808-5287009(-)_1_[1837_-_3195]_
sma.726	4264660-4267865(-)_2_[1695_-_3071]_
sma.727	19326256-19329457(+)_2_[1691_-_3190]_
sma.728	5899922-5903123(+)_1_[405_-_2867]_
sma.729	5963048-5966253(-)_1_[178_-_2760]_
sma.730	2960161-2963355(+)_2_[1410_-_3002]_
sma.731	1650301-1653500(+)_2_[1961_-_3196]_
sma.732	16046466-16049668(+)_1_[933_-_2951]_
sma.733	148440-151640(-)_2_[1257_-_3182]_
sma.734	2718908-2721486(+)_1_[564_-_2078]_
sma.735	792273-794849(+)_1_[221_-_2077]_
sma.736	20997098-20999581(-)_1_[210_-_1925]_
sma.737	11399337-11401820(+)_2_[1399_-_2304]_
sma.738	11180728-11183168(+)_1_[521_-_2209]_
sma.739	19254102-19256183(+)_1_[140_-_2026]_
sma.740	18728031-18730050(-)_1_[70_-_1461]_
sma.741	5129696-5131818(+)_1_[363_-_1328]_
sma.742	9703402-9706516(+)_1_[1702_-_2616]_
sma.743	18289146-18292351(-)_1_[178_-_2898]_
sma.744	19144626-19147829(-)_1_[178_-_3192]_
sma.745	180309-183514(+)_1_[177_-_3191]_
sma.746	11228280-11231484(+)_1_[932_-_3190]_
sma.747	15220061-15223264(+)_1_[175_-_3009]_
sma.748	15350756-15353962(+)_1_[176_-_3190]_
sma.749	4848168-4851369(+)_1_[1201_-_3195]_
sma.750	11150021-11153222(-)_1_[462_-_3188]_
sma.751	9753305-9756508(+)_1_[1310_-_2557]_
sma.752	550466-553671(-)_2_[1966_-_3114]_
sma.753	11435695-11438885(+)_1_[993_-_2249]_
sma.754	16330581-16333664(+)_1_[55_-_2310]_
sma.755	16458913-16461444(-)_2_[1532_-_2530]_
sma.756	11192202-11195003(+)_1_[176_-_2143]_
sma.757	22567296-22569654(-)_1_[465_-_2357]_
sma.758	19401156-19403173(-)_1_[446_-_1522]_
sma.759	4947172-4950378(+)_1_[1411_-_2493]_
sma.760	1149713-1152633(+)_1_[169_-_2361]_

## Sheet: Code - Annotation match table O
Orthologous group	Annotation
103317at33208	Rauricularia 103317at33208
103317at33208	Aimmaculata 103317at33208
103317at33208	Bstraminea 103317at33208
103317at33208	Sjap 103317at33208
103317at33208	Sman 103317at33208
10859at33208	Rauricularia 10859at33208
10859at33208	Aimmaculata 10859at33208
10859at33208	Bstraminea 10859at33208
10859at33208	Sjap 10859at33208
10859at33208	Sman 10859at33208
12896at33208	Rauricularia 12896at33208
12896at33208	Aimmaculata 12896at33208
12896at33208	Bstraminea 12896at33208
12896at33208	Sjap 12896at33208
12896at33208	Sman 12896at33208
13194at33208	Rauricularia 13194at33208
13194at33208	Aimmaculata 13194at33208
13194at33208	Bstraminea 13194at33208
13194at33208	Sjap 13194at33208
13194at33208	Sman 13194at33208
13380at33208	Rauricularia 13380at33208
13380at33208	Aimmaculata 13380at33208
13380at33208	Bstraminea 13380at33208
13380at33208	Sjap 13380at33208
13380at33208	Sman 13380at33208
1412at33208	Rauricularia 1412at33208
1412at33208	Aimmaculata 1412at33208
1412at33208	Bstraminea 1412at33208
1412at33208	Sjap 1412at33208
1412at33208	Sman 1412at33208
141607at33208	Rauricularia 141607at33208
141607at33208	Aimmaculata 141607at33208
141607at33208	Bstraminea 141607at33208
141607at33208	Sjap 141607at33208
141607at33208	Sman 141607at33208
141633at33208	Rauricularia 141633at33208
141633at33208	Aimmaculata 141633at33208
141633at33208	Bstraminea 141633at33208
141633at33208	Sjap 141633at33208
141633at33208	Sman 141633at33208
141660at33208	Rauricularia 141660at33208
141660at33208	Aimmaculata 141660at33208
141660at33208	Bstraminea 141660at33208
141660at33208	Sjap 141660at33208
141660at33208	Sman 141660at33208
142032at33208	Rauricularia 142032at33208
142032at33208	Aimmaculata 142032at33208
142032at33208	Bstraminea 142032at33208
142032at33208	Sjap 142032at33208
142032at33208	Sman 142032at33208
142682at33208	Rauricularia 142682at33208
142682at33208	Aimmaculata 142682at33208
142682at33208	Bstraminea 142682at33208
142682at33208	Sjap 142682at33208
142682at33208	Sman 142682at33208
142754at33208	Rauricularia 142754at33208
142754at33208	Aimmaculata 142754at33208
142754at33208	Bstraminea 142754at33208
142754at33208	Sjap 142754at33208
142754at33208	Sman 142754at33208
142860at33208	Rauricularia 142860at33208
142860at33208	Aimmaculata 142860at33208
142860at33208	Bstraminea 142860at33208
142860at33208	Sjap 142860at33208
142860at33208	Sman 142860at33208
143335at33208	Rauricularia 143335at33208
143335at33208	Aimmaculata 143335at33208
143335at33208	Bstraminea 143335at33208
143335at33208	Sjap 143335at33208
143335at33208	Sman 143335at33208
143433at33208	Rauricularia 143433at33208
143433at33208	Aimmaculata 143433at33208
143433at33208	Bstraminea 143433at33208
143433at33208	Sjap 143433at33208
143433at33208	Sman 143433at33208
144413at33208	Rauricularia 144413at33208
144413at33208	Aimmaculata 144413at33208
144413at33208	Bstraminea 144413at33208
144413at33208	Sjap 144413at33208
144413at33208	Sman 144413at33208
144595at33208	Rauricularia 144595at33208
144595at33208	Aimmaculata 144595at33208
144595at33208	Bstraminea 144595at33208
144595at33208	Sjap 144595at33208
144595at33208	Sman 144595at33208
144624at33208	Rauricularia 144624at33208
144624at33208	Aimmaculata 144624at33208
144624at33208	Bstraminea 144624at33208
144624at33208	Sjap 144624at33208
144624at33208	Sman 144624at33208
144650at33208	Rauricularia 144650at33208
144650at33208	Aimmaculata 144650at33208
144650at33208	Bstraminea 144650at33208
144650at33208	Sjap 144650at33208
144650at33208	Sman 144650at33208
144919at33208	Rauricularia 144919at33208
144919at33208	Aimmaculata 144919at33208
144919at33208	Bstraminea 144919at33208
144919at33208	Sjap 144919at33208
144919at33208	Sman 144919at33208
145273at33208	Rauricularia 145273at33208
145273at33208	Aimmaculata 145273at33208
145273at33208	Bstraminea 145273at33208
145273at33208	Sjap 145273at33208
145273at33208	Sman 145273at33208
145346at33208	Rauricularia 145346at33208
145346at33208	Aimmaculata 145346at33208
145346at33208	Bstraminea 145346at33208
145346at33208	Sjap 145346at33208
145346at33208	Sman 145346at33208
146522at33208	Rauricularia 146522at33208
146522at33208	Aimmaculata 146522at33208
146522at33208	Bstraminea 146522at33208
146522at33208	Sjap 146522at33208
146522at33208	Sman 146522at33208
146540at33208	Rauricularia 146540at33208
146540at33208	Aimmaculata 146540at33208
146540at33208	Bstraminea 146540at33208
146540at33208	Sjap 146540at33208
146540at33208	Sman 146540at33208
147124at33208	Rauricularia 147124at33208
147124at33208	Aimmaculata 147124at33208
147124at33208	Bstraminea 147124at33208
147124at33208	Sjap 147124at33208
147124at33208	Sman 147124at33208
148052at33208	Rauricularia 148052at33208
148052at33208	Aimmaculata 148052at33208
148052at33208	Bstraminea 148052at33208
148052at33208	Sjap 148052at33208
148052at33208	Sman 148052at33208
148284at33208	Rauricularia 148284at33208
148284at33208	Aimmaculata 148284at33208
148284at33208	Bstraminea 148284at33208
148284at33208	Sjap 148284at33208
148284at33208	Sman 148284at33208
148361at33208	Rauricularia 148361at33208
148361at33208	Aimmaculata 148361at33208
148361at33208	Bstraminea 148361at33208
148361at33208	Sjap 148361at33208
148361at33208	Sman 148361at33208
148772at33208	Rauricularia 148772at33208
148772at33208	Aimmaculata 148772at33208
148772at33208	Bstraminea 148772at33208
148772at33208	Sjap 148772at33208
148772at33208	Sman 148772at33208
149557at33208	Rauricularia 149557at33208
149557at33208	Aimmaculata 149557at33208
149557at33208	Bstraminea 149557at33208
149557at33208	Sjap 149557at33208
149557at33208	Sman 149557at33208
15392at33208	Rauricularia 15392at33208
15392at33208	Aimmaculata 15392at33208
15392at33208	Bstraminea 15392at33208
15392at33208	Sjap 15392at33208
15392at33208	Sman 15392at33208
15557at33208	Rauricularia 15557at33208
15557at33208	Aimmaculata 15557at33208
15557at33208	Bstraminea 15557at33208
15557at33208	Sjap 15557at33208
15557at33208	Sman 15557at33208
16081at33208	Rauricularia 16081at33208
16081at33208	Aimmaculata 16081at33208
16081at33208	Bstraminea 16081at33208
16081at33208	Sjap 16081at33208
16081at33208	Sman 16081at33208
16159at33208	Rauricularia 16159at33208
16159at33208	Aimmaculata 16159at33208
16159at33208	Bstraminea 16159at33208
16159at33208	Sjap 16159at33208
16159at33208	Sman 16159at33208
1676at33208	Rauricularia 1676at33208
1676at33208	Aimmaculata 1676at33208
1676at33208	Bstraminea 1676at33208
1676at33208	Sjap 1676at33208
1676at33208	Sman 1676at33208
1686437at33208	Rauricularia 1686437at33208
1686437at33208	Aimmaculata 1686437at33208
1686437at33208	Bstraminea 1686437at33208
1686437at33208	Sjap 1686437at33208
1686437at33208	Sman 1686437at33208
176899at33208	Rauricularia 176899at33208
176899at33208	Aimmaculata 176899at33208
176899at33208	Bstraminea 176899at33208
176899at33208	Sjap 176899at33208
176899at33208	Sman 176899at33208
178486at33208	Rauricularia 178486at33208
178486at33208	Aimmaculata 178486at33208
178486at33208	Bstraminea 178486at33208
178486at33208	Sjap 178486at33208
178486at33208	Sman 178486at33208
180186at33208	Rauricularia 180186at33208
180186at33208	Aimmaculata 180186at33208
180186at33208	Bstraminea 180186at33208
180186at33208	Sjap 180186at33208
180186at33208	Sman 180186at33208
181628at33208	Rauricularia 181628at33208
181628at33208	Aimmaculata 181628at33208
181628at33208	Bstraminea 181628at33208
181628at33208	Sjap 181628at33208
181628at33208	Sman 181628at33208
184133at33208	Rauricularia 184133at33208
184133at33208	Aimmaculata 184133at33208
184133at33208	Bstraminea 184133at33208
184133at33208	Sjap 184133at33208
184133at33208	Sman 184133at33208
186068at33208	Rauricularia 186068at33208
186068at33208	Aimmaculata 186068at33208
186068at33208	Bstraminea 186068at33208
186068at33208	Sjap 186068at33208
186068at33208	Sman 186068at33208
186882at33208	Rauricularia 186882at33208
186882at33208	Aimmaculata 186882at33208
186882at33208	Bstraminea 186882at33208
186882at33208	Sjap 186882at33208
186882at33208	Sman 186882at33208
190483at33208	Rauricularia 190483at33208
190483at33208	Aimmaculata 190483at33208
190483at33208	Bstraminea 190483at33208
190483at33208	Sjap 190483at33208
190483at33208	Sman 190483at33208
196049at33208	Rauricularia 196049at33208
196049at33208	Aimmaculata 196049at33208
196049at33208	Bstraminea 196049at33208
196049at33208	Sjap 196049at33208
196049at33208	Sman 196049at33208
201217at33208	Rauricularia 201217at33208
201217at33208	Aimmaculata 201217at33208
201217at33208	Bstraminea 201217at33208
201217at33208	Sjap 201217at33208
201217at33208	Sman 201217at33208
2047136at33208	Rauricularia 2047136at33208
2047136at33208	Aimmaculata 2047136at33208
2047136at33208	Bstraminea 2047136at33208
2047136at33208	Sjap 2047136at33208
2047136at33208	Sman 2047136at33208
205501at33208	Rauricularia 205501at33208
205501at33208	Aimmaculata 205501at33208
205501at33208	Bstraminea 205501at33208
205501at33208	Sjap 205501at33208
205501at33208	Sman 205501at33208
206804at33208	Rauricularia 206804at33208
206804at33208	Aimmaculata 206804at33208
206804at33208	Bstraminea 206804at33208
206804at33208	Sjap 206804at33208
206804at33208	Sman 206804at33208
206805at33208	Rauricularia 206805at33208
206805at33208	Aimmaculata 206805at33208
206805at33208	Bstraminea 206805at33208
206805at33208	Sjap 206805at33208
206805at33208	Sman 206805at33208
2087853at33208	Rauricularia 2087853at33208
2087853at33208	Aimmaculata 2087853at33208
2087853at33208	Bstraminea 2087853at33208
2087853at33208	Sjap 2087853at33208
2087853at33208	Sman 2087853at33208
209763at33208	Rauricularia 209763at33208
209763at33208	Aimmaculata 209763at33208
209763at33208	Bstraminea 209763at33208
209763at33208	Sjap 209763at33208
209763at33208	Sman 209763at33208
211344at33208	Rauricularia 211344at33208
211344at33208	Aimmaculata 211344at33208
211344at33208	Bstraminea 211344at33208
211344at33208	Sjap 211344at33208
211344at33208	Sman 211344at33208
215396at33208	Rauricularia 215396at33208
215396at33208	Aimmaculata 215396at33208
215396at33208	Bstraminea 215396at33208
215396at33208	Sjap 215396at33208
215396at33208	Sman 215396at33208
2185560at33208	Rauricularia 2185560at33208
2185560at33208	Aimmaculata 2185560at33208
2185560at33208	Bstraminea 2185560at33208
2185560at33208	Sjap 2185560at33208
2185560at33208	Sman 2185560at33208
22540at33208	Rauricularia 22540at33208
22540at33208	Aimmaculata 22540at33208
22540at33208	Bstraminea 22540at33208
22540at33208	Sjap 22540at33208
22540at33208	Sman 22540at33208
2259271at33208	Rauricularia 2259271at33208
2259271at33208	Aimmaculata 2259271at33208
2259271at33208	Bstraminea 2259271at33208
2259271at33208	Sjap 2259271at33208
2259271at33208	Sman 2259271at33208
22643at33208	Rauricularia 22643at33208
22643at33208	Aimmaculata 22643at33208
22643at33208	Bstraminea 22643at33208
22643at33208	Sjap 22643at33208
22643at33208	Sman 22643at33208
23294at33208	Rauricularia 23294at33208
23294at33208	Aimmaculata 23294at33208
23294at33208	Bstraminea 23294at33208
23294at33208	Sjap 23294at33208
23294at33208	Sman 23294at33208
2351919at33208	Rauricularia 2351919at33208
2351919at33208	Aimmaculata 2351919at33208
2351919at33208	Bstraminea 2351919at33208
2351919at33208	Sjap 2351919at33208
2351919at33208	Sman 2351919at33208
246005at33208	Rauricularia 246005at33208
246005at33208	Aimmaculata 246005at33208
246005at33208	Bstraminea 246005at33208
246005at33208	Sjap 246005at33208
246005at33208	Sman 246005at33208
246258at33208	Rauricularia 246258at33208
246258at33208	Aimmaculata 246258at33208
246258at33208	Bstraminea 246258at33208
246258at33208	Sjap 246258at33208
246258at33208	Sman 246258at33208
246394at33208	Rauricularia 246394at33208
246394at33208	Aimmaculata 246394at33208
246394at33208	Bstraminea 246394at33208
246394at33208	Sjap 246394at33208
246394at33208	Sman 246394at33208
246908at33208	Rauricularia 246908at33208
246908at33208	Aimmaculata 246908at33208
246908at33208	Bstraminea 246908at33208
246908at33208	Sjap 246908at33208
246908at33208	Sman 246908at33208
247109at33208	Rauricularia 247109at33208
247109at33208	Aimmaculata 247109at33208
247109at33208	Bstraminea 247109at33208
247109at33208	Sjap 247109at33208
247109at33208	Sman 247109at33208
249236at33208	Rauricularia 249236at33208
249236at33208	Aimmaculata 249236at33208
249236at33208	Bstraminea 249236at33208
249236at33208	Sjap 249236at33208
249236at33208	Sman 249236at33208
249737at33208	Rauricularia 249737at33208
249737at33208	Aimmaculata 249737at33208
249737at33208	Bstraminea 249737at33208
249737at33208	Sjap 249737at33208
249737at33208	Sman 249737at33208
250404at33208	Rauricularia 250404at33208
250404at33208	Aimmaculata 250404at33208
250404at33208	Bstraminea 250404at33208
250404at33208	Sjap 250404at33208
250404at33208	Sman 250404at33208
251731at33208	Rauricularia 251731at33208
251731at33208	Aimmaculata 251731at33208
251731at33208	Bstraminea 251731at33208
251731at33208	Sjap 251731at33208
251731at33208	Sman 251731at33208
251824at33208	Rauricularia 251824at33208
251824at33208	Aimmaculata 251824at33208
251824at33208	Bstraminea 251824at33208
251824at33208	Sjap 251824at33208
251824at33208	Sman 251824at33208
2529765at33208	Rauricularia 2529765at33208
2529765at33208	Aimmaculata 2529765at33208
2529765at33208	Bstraminea 2529765at33208
2529765at33208	Sjap 2529765at33208
2529765at33208	Sman 2529765at33208
25992at33208	Rauricularia 25992at33208
25992at33208	Aimmaculata 25992at33208
25992at33208	Bstraminea 25992at33208
25992at33208	Sjap 25992at33208
25992at33208	Sman 25992at33208
29962at33208	Rauricularia 29962at33208
29962at33208	Aimmaculata 29962at33208
29962at33208	Bstraminea 29962at33208
29962at33208	Sjap 29962at33208
29962at33208	Sman 29962at33208
3156202at33208	Rauricularia 3156202at33208
3156202at33208	Aimmaculata 3156202at33208
3156202at33208	Bstraminea 3156202at33208
3156202at33208	Sjap 3156202at33208
3156202at33208	Sman 3156202at33208
3174419at33208	Rauricularia 3174419at33208
3174419at33208	Aimmaculata 3174419at33208
3174419at33208	Bstraminea 3174419at33208
3174419at33208	Sjap 3174419at33208
3174419at33208	Sman 3174419at33208
33275at33208	Rauricularia 33275at33208
33275at33208	Aimmaculata 33275at33208
33275at33208	Bstraminea 33275at33208
33275at33208	Sjap 33275at33208
33275at33208	Sman 33275at33208
35725at33208	Rauricularia 35725at33208
35725at33208	Aimmaculata 35725at33208
35725at33208	Bstraminea 35725at33208
35725at33208	Sjap 35725at33208
35725at33208	Sman 35725at33208
39742at33208	Rauricularia 39742at33208
39742at33208	Aimmaculata 39742at33208
39742at33208	Bstraminea 39742at33208
39742at33208	Sjap 39742at33208
39742at33208	Sman 39742at33208
4014326at33208	Rauricularia 4014326at33208
4014326at33208	Aimmaculata 4014326at33208
4014326at33208	Bstraminea 4014326at33208
4014326at33208	Sjap 4014326at33208
4014326at33208	Sman 4014326at33208
4065771at33208	Rauricularia 4065771at33208
4065771at33208	Aimmaculata 4065771at33208
4065771at33208	Bstraminea 4065771at33208
4065771at33208	Sjap 4065771at33208
4065771at33208	Sman 4065771at33208
4093563at33208	Rauricularia 4093563at33208
4093563at33208	Aimmaculata 4093563at33208
4093563at33208	Bstraminea 4093563at33208
4093563at33208	Sjap 4093563at33208
4093563at33208	Sman 4093563at33208
4162348at33208	Rauricularia 4162348at33208
4162348at33208	Aimmaculata 4162348at33208
4162348at33208	Bstraminea 4162348at33208
4162348at33208	Sjap 4162348at33208
4162348at33208	Sman 4162348at33208
4172159at33208	Rauricularia 4172159at33208
4172159at33208	Aimmaculata 4172159at33208
4172159at33208	Bstraminea 4172159at33208
4172159at33208	Sjap 4172159at33208
4172159at33208	Sman 4172159at33208
4176166at33208	Rauricularia 4176166at33208
4176166at33208	Aimmaculata 4176166at33208
4176166at33208	Bstraminea 4176166at33208
4176166at33208	Sjap 4176166at33208
4176166at33208	Sman 4176166at33208
4178590at33208	Rauricularia 4178590at33208
4178590at33208	Aimmaculata 4178590at33208
4178590at33208	Bstraminea 4178590at33208
4178590at33208	Sjap 4178590at33208
4178590at33208	Sman 4178590at33208
4199141at33208	Rauricularia 4199141at33208
4199141at33208	Aimmaculata 4199141at33208
4199141at33208	Bstraminea 4199141at33208
4199141at33208	Sjap 4199141at33208
4199141at33208	Sman 4199141at33208
4199360at33208	Rauricularia 4199360at33208
4199360at33208	Aimmaculata 4199360at33208
4199360at33208	Bstraminea 4199360at33208
4199360at33208	Sjap 4199360at33208
4199360at33208	Sman 4199360at33208
4199528at33208	Rauricularia 4199528at33208
4199528at33208	Aimmaculata 4199528at33208
4199528at33208	Bstraminea 4199528at33208
4199528at33208	Sjap 4199528at33208
4199528at33208	Sman 4199528at33208
4199942at33208	Rauricularia 4199942at33208
4199942at33208	Aimmaculata 4199942at33208
4199942at33208	Bstraminea 4199942at33208
4199942at33208	Sjap 4199942at33208
4199942at33208	Sman 4199942at33208
4200139at33208	Rauricularia 4200139at33208
4200139at33208	Aimmaculata 4200139at33208
4200139at33208	Bstraminea 4200139at33208
4200139at33208	Sjap 4200139at33208
4200139at33208	Sman 4200139at33208
4200295at33208	Rauricularia 4200295at33208
4200295at33208	Aimmaculata 4200295at33208
4200295at33208	Bstraminea 4200295at33208
4200295at33208	Sjap 4200295at33208
4200295at33208	Sman 4200295at33208
4200368at33208	Rauricularia 4200368at33208
4200368at33208	Aimmaculata 4200368at33208
4200368at33208	Bstraminea 4200368at33208
4200368at33208	Sjap 4200368at33208
4200368at33208	Sman 4200368at33208
4200708at33208	Rauricularia 4200708at33208
4200708at33208	Aimmaculata 4200708at33208
4200708at33208	Bstraminea 4200708at33208
4200708at33208	Sjap 4200708at33208
4200708at33208	Sman 4200708at33208
4201285at33208	Rauricularia 4201285at33208
4201285at33208	Aimmaculata 4201285at33208
4201285at33208	Bstraminea 4201285at33208
4201285at33208	Sjap 4201285at33208
4201285at33208	Sman 4201285at33208
4201767at33208	Rauricularia 4201767at33208
4201767at33208	Aimmaculata 4201767at33208
4201767at33208	Bstraminea 4201767at33208
4201767at33208	Sjap 4201767at33208
4201767at33208	Sman 4201767at33208
4201945at33208	Rauricularia 4201945at33208
4201945at33208	Aimmaculata 4201945at33208
4201945at33208	Bstraminea 4201945at33208
4201945at33208	Sjap 4201945at33208
4201945at33208	Sman 4201945at33208
4203719at33208	Rauricularia 4203719at33208
4203719at33208	Aimmaculata 4203719at33208
4203719at33208	Bstraminea 4203719at33208
4203719at33208	Sjap 4203719at33208
4203719at33208	Sman 4203719at33208
4203976at33208	Rauricularia 4203976at33208
4203976at33208	Aimmaculata 4203976at33208
4203976at33208	Bstraminea 4203976at33208
4203976at33208	Sjap 4203976at33208
4203976at33208	Sman 4203976at33208
4204000at33208	Rauricularia 4204000at33208
4204000at33208	Aimmaculata 4204000at33208
4204000at33208	Bstraminea 4204000at33208
4204000at33208	Sjap 4204000at33208
4204000at33208	Sman 4204000at33208
4205482at33208	Rauricularia 4205482at33208
4205482at33208	Aimmaculata 4205482at33208
4205482at33208	Bstraminea 4205482at33208
4205482at33208	Sjap 4205482at33208
4205482at33208	Sman 4205482at33208
4205539at33208	Rauricularia 4205539at33208
4205539at33208	Aimmaculata 4205539at33208
4205539at33208	Bstraminea 4205539at33208
4205539at33208	Sjap 4205539at33208
4205539at33208	Sman 4205539at33208
4206162at33208	Rauricularia 4206162at33208
4206162at33208	Aimmaculata 4206162at33208
4206162at33208	Bstraminea 4206162at33208
4206162at33208	Sjap 4206162at33208
4206162at33208	Sman 4206162at33208
4206763at33208	Rauricularia 4206763at33208
4206763at33208	Aimmaculata 4206763at33208
4206763at33208	Bstraminea 4206763at33208
4206763at33208	Sjap 4206763at33208
4206763at33208	Sman 4206763at33208
4207170at33208	Rauricularia 4207170at33208
4207170at33208	Aimmaculata 4207170at33208
4207170at33208	Bstraminea 4207170at33208
4207170at33208	Sjap 4207170at33208
4207170at33208	Sman 4207170at33208
4208150at33208	Rauricularia 4208150at33208
4208150at33208	Aimmaculata 4208150at33208
4208150at33208	Bstraminea 4208150at33208
4208150at33208	Sjap 4208150at33208
4208150at33208	Sman 4208150at33208
4208164at33208	Rauricularia 4208164at33208
4208164at33208	Aimmaculata 4208164at33208
4208164at33208	Bstraminea 4208164at33208
4208164at33208	Sjap 4208164at33208
4208164at33208	Sman 4208164at33208
4209470at33208	Rauricularia 4209470at33208
4209470at33208	Aimmaculata 4209470at33208
4209470at33208	Bstraminea 4209470at33208
4209470at33208	Sjap 4209470at33208
4209470at33208	Sman 4209470at33208
4209932at33208	Rauricularia 4209932at33208
4209932at33208	Aimmaculata 4209932at33208
4209932at33208	Bstraminea 4209932at33208
4209932at33208	Sjap 4209932at33208
4209932at33208	Sman 4209932at33208
4211829at33208	Rauricularia 4211829at33208
4211829at33208	Aimmaculata 4211829at33208
4211829at33208	Bstraminea 4211829at33208
4211829at33208	Sjap 4211829at33208
4211829at33208	Sman 4211829at33208
4213050at33208	Rauricularia 4213050at33208
4213050at33208	Aimmaculata 4213050at33208
4213050at33208	Bstraminea 4213050at33208
4213050at33208	Sjap 4213050at33208
4213050at33208	Sman 4213050at33208
4214014at33208	Rauricularia 4214014at33208
4214014at33208	Aimmaculata 4214014at33208
4214014at33208	Bstraminea 4214014at33208
4214014at33208	Sjap 4214014at33208
4214014at33208	Sman 4214014at33208
4214020at33208	Rauricularia 4214020at33208
4214020at33208	Aimmaculata 4214020at33208
4214020at33208	Bstraminea 4214020at33208
4214020at33208	Sjap 4214020at33208
4214020at33208	Sman 4214020at33208
4215069at33208	Rauricularia 4215069at33208
4215069at33208	Aimmaculata 4215069at33208
4215069at33208	Bstraminea 4215069at33208
4215069at33208	Sjap 4215069at33208
4215069at33208	Sman 4215069at33208
4215259at33208	Rauricularia 4215259at33208
4215259at33208	Aimmaculata 4215259at33208
4215259at33208	Bstraminea 4215259at33208
4215259at33208	Sjap 4215259at33208
4215259at33208	Sman 4215259at33208
4215465at33208	Rauricularia 4215465at33208
4215465at33208	Aimmaculata 4215465at33208
4215465at33208	Bstraminea 4215465at33208
4215465at33208	Sjap 4215465at33208
4215465at33208	Sman 4215465at33208
4215628at33208	Rauricularia 4215628at33208
4215628at33208	Aimmaculata 4215628at33208
4215628at33208	Bstraminea 4215628at33208
4215628at33208	Sjap 4215628at33208
4215628at33208	Sman 4215628at33208
4216214at33208	Rauricularia 4216214at33208
4216214at33208	Aimmaculata 4216214at33208
4216214at33208	Bstraminea 4216214at33208
4216214at33208	Sjap 4216214at33208
4216214at33208	Sman 4216214at33208
4216918at33208	Rauricularia 4216918at33208
4216918at33208	Aimmaculata 4216918at33208
4216918at33208	Bstraminea 4216918at33208
4216918at33208	Sjap 4216918at33208
4216918at33208	Sman 4216918at33208
4217346at33208	Rauricularia 4217346at33208
4217346at33208	Aimmaculata 4217346at33208
4217346at33208	Bstraminea 4217346at33208
4217346at33208	Sjap 4217346at33208
4217346at33208	Sman 4217346at33208
4217704at33208	Rauricularia 4217704at33208
4217704at33208	Aimmaculata 4217704at33208
4217704at33208	Bstraminea 4217704at33208
4217704at33208	Sjap 4217704at33208
4217704at33208	Sman 4217704at33208
4218232at33208	Rauricularia 4218232at33208
[truncated: 1,099 more rows]
