# Supplementary material for: Host–Parasite Interactions Revisited: Evidence of Horizontal Transfer of a Transposable Element Between a Snail and Its Parasite
Source: Genome Biol Evol. 2026 May 8;18(5):evag107. doi: 10.1093/gbe/evag107 (PMC13155389; doi:10.1093/gbe/evag107)
Supplement: evag107_Supplementary_Data [file evag107_supplementary_data.zip › SupplementaryTable3.xlsx]

## Sheet: Sheet1
Genbank Assembly	Assembly	Link	Length (bp)	Species	Perere-3 %ID	Perere-3 Max Length	Perere-3 E-Val	n(>1,000bp)	Sr3 %ID	Sr3 Max Length	Sr3 E-Val	n(>1,000bp)	Present in TimeTree
GCA_030445035.1	mDasNov1.hap2	ftp://ftp.ncbi.nlm.nih.gov/genomes/all/GCA/030/445/035/GCA_030445035.1_mDasNov1.hap2	130056132	Dasypus_novemcinctus	-	-	-	0	-	-	-	0	Yes
GCA_030435755.1	mOchPri1.hap1	ftp://ftp.ncbi.nlm.nih.gov/genomes/all/GCA/030/435/755/GCA_030435755.1_mOchPri1.hap1	73962893	Ochotona_princeps	-	-	-	0	84.211	57	1.69e-07	0	Yes
GCA_030247185.2	Malgen_1.1	ftp://ftp.ncbi.nlm.nih.gov/genomes/all/GCA/030/247/185/GCA_030247185.2_Malgen_1.1	304887826	Malaya_genurostris	62.418	306	1.07e-08	0	69.643	112	3.31e-06	0	Yes
GCA_958295425.1	fSolSol10.1	ftp://ftp.ncbi.nlm.nih.gov/genomes/all/GCA/958/295/425/GCA_958295425.1_fSolSol10.1	29068826	Solea_solea	64.185	994	9.04e-56	0	63.291	1106	2.8e-53	1	Yes
GCA_943734705.2	idAnoCousDA_361_x.2	ftp://ftp.ncbi.nlm.nih.gov/genomes/all/GCA/943/734/705/GCA_943734705.2_idAnoCousDA_361_x.2	94852749	Anopheles_coustani	-	-	-	0	-	-	-	0	No
GCA_030265055.1	RoL_Dexc_1.0	ftp://ftp.ncbi.nlm.nih.gov/genomes/all/GCA/030/265/055/GCA_030265055.1_RoL_Dexc_1.0	21699758	Doryrhamphus_excisus	66.939	245	8.16e-13	0	67.206	247	6.99e-14	0	Yes
GCA_030265065.1	ASM3026506v1	ftp://ftp.ncbi.nlm.nih.gov/genomes/all/GCA/030/265/065/GCA_030265065.1_ASM3026506v1	59287289	Corythoichthys_intestinalis	75	80	2.33e-06	0	61.722	418	2.09e-12	0	Yes
GCA_950005125.1	mChiNiv1.1	ftp://ftp.ncbi.nlm.nih.gov/genomes/all/GCA/950/005/125/GCA_950005125.1_mChiNiv1.1	88844950	Chionomys_nivalis	-	-	-	0	79.104	67	1.85e-06	0	Yes
GCA_029227915.2	HSymV2.1	ftp://ftp.ncbi.nlm.nih.gov/genomes/all/GCA/029/227/915/GCA_029227915.2_HSymV2.1	33314500	Hydractinia_symbiolongicarpus	-	-	-	0	-	-	-	0	Yes
GCA_024868665.2	Trosa_1v2	ftp://ftp.ncbi.nlm.nih.gov/genomes/all/GCA/024/868/665/GCA_024868665.2_Trosa_1v2	24840772	Triplophysa_rosa	65.556	2880	0	9	64.851	2882	0	9	Yes
GCA_030020395.1	mManPen7.hap1	ftp://ftp.ncbi.nlm.nih.gov/genomes/all/GCA/030/020/395/GCA_030020395.1_mManPen7.hap1	149551276	Manis_pentadactyla	-	-	-	0	-	-	-	0	Yes
GCA_023065955.2	UrsArc2.0	ftp://ftp.ncbi.nlm.nih.gov/genomes/all/GCA/023/065/955/GCA_023065955.2_UrsArc2.0	71981430	Ursus_arctos	-	-	-	0	-	-	-	0	Yes
GCA_030028045.1	mHipAmp2.hap2	ftp://ftp.ncbi.nlm.nih.gov/genomes/all/GCA/030/028/045/GCA_030028045.1_mHipAmp2.hap2	149218186	Hippopotamus_amphibius_kiboko	-	-	-	0	-	-	-	0	Yes
GCA_030028575.1	MMel_1.1	ftp://ftp.ncbi.nlm.nih.gov/genomes/all/GCA/030/028/575/GCA_030028575.1_MMel_1.1	1605486	Malurus_melanocephalus	-	-	-	0	-	-	-	0	Yes
GCA_949987535.1	mBalAcu1.1	ftp://ftp.ncbi.nlm.nih.gov/genomes/all/GCA/949/987/535/GCA_949987535.1_mBalAcu1.1	116513105	Balaenoptera_acutorostrata	-	-	-	0	-	-	-	0	Yes
GCA_029931775.1	rEulEur1.hap1	ftp://ftp.ncbi.nlm.nih.gov/genomes/all/GCA/029/931/775/GCA_029931775.1_rEulEur1.hap1	102317683	Euleptes_europaea	-	-	-	0	88.636	44	1.61e-05	0	Yes
GCA_943734765.2	idAnoZiCoDA_A2_x.2	ftp://ftp.ncbi.nlm.nih.gov/genomes/all/GCA/943/734/765/GCA_943734765.2_idAnoZiCoDA_A2_x.2	94852749	Anopheles_ziemanni	-	-	-	0	-	-	-	0	No
GCA_029834395.2	SorCin_2.1	ftp://ftp.ncbi.nlm.nih.gov/genomes/all/GCA/029/834/395/GCA_029834395.2_SorCin_2.1	42400022	Sorex_cinereus	-	-	-	0	-	-	-	0	Yes
GCA_943735745.2	idAnoBellAS_SP24_06.2	ftp://ftp.ncbi.nlm.nih.gov/genomes/all/GCA/943/735/745/GCA_943735745.2_idAnoBellAS_SP24_06.2	85293694	Anopheles_bellator	65.471	223	1.37e-12	0	-	-	-	0	No
GCA_024763615.2	Ppap_2.1	ftp://ftp.ncbi.nlm.nih.gov/genomes/all/GCA/024/763/615/GCA_024763615.2_Ppap_2.1	111783093	Phlebotomus_papatasi	-	-	-	0	-	-	-	0	Yes
GCA_029890125.1	OSU_Roscu_1.1	ftp://ftp.ncbi.nlm.nih.gov/genomes/all/GCA/029/890/125/GCA_029890125.1_OSU_Roscu_1.1	2916613	Rhinichthys_klamathensis_goyatoka	71.196	2951	0	23	71.339	3039	0	24	No
GCA_029852145.1	iyMicMedi2.1	ftp://ftp.ncbi.nlm.nih.gov/genomes/all/GCA/029/852/145/GCA_029852145.1_iyMicMedi2.1	26079713	Microplitis_mediator	-	-	-	0	-	-	-	0	No
GCA_029784155.1	ASM2978415v1	ftp://ftp.ncbi.nlm.nih.gov/genomes/all/GCA/029/784/155/GCA_029784155.1_ASM2978415v1	370270374	Uranotaenia_lowii	63.545	299	1.69e-12	0	61.468	327	4.29e-06	0	No
GCA_029784135.1	ASM2978413v1	ftp://ftp.ncbi.nlm.nih.gov/genomes/all/GCA/029/784/135/GCA_029784135.1_ASM2978413v1	333097027	Toxorhynchites_rutilus_septentrionalis	62.739	314	1.93e-10	0	81.034	58	8.16e-06	0	No
GCA_029784165.1	ASM2978416v1	ftp://ftp.ncbi.nlm.nih.gov/genomes/all/GCA/029/784/165/GCA_029784165.1_ASM2978416v1	278041626	Wyeomyia_smithii	64.038	317	3.74e-10	0	72.941	85	1.58e-05	0	Yes
GCA_029407905.2	PCC_UOA_SB_1v2	ftp://ftp.ncbi.nlm.nih.gov/genomes/all/GCA/029/407/905/GCA_029407905.2_PCC_UOA_SB_1v2	121846921	Bubalus_carabanensis	64.563	206	4.35e-07	0	77.143	70	1.15e-05	0	Yes
GCA_029633865.1	fLamInc1.hap2	ftp://ftp.ncbi.nlm.nih.gov/genomes/all/GCA/029/633/865/GCA_029633865.1_fLamInc1.hap2	62607046	Lampris_incognitus	65.722	706	1.53e-57	0	63.848	686	2.13e-39	0	Yes
GCA_029603195.2	ASM2960319v2	ftp://ftp.ncbi.nlm.nih.gov/genomes/all/GCA/029/603/195/GCA_029603195.2_ASM2960319v2	7241979	Condylostylus_longicornis	64.97	334	2.47e-21	0	61.42	324	4.92e-06	0	No
GCA_029499605.1	aHylSar1.hap1	ftp://ftp.ncbi.nlm.nih.gov/genomes/all/GCA/029/499/605/GCA_029499605.1_aHylSar1.hap1	384967061	Hyla_sarda	-	-	-	0	-	-	-	0	Yes
GCA_029582105.1	OMel1.0	ftp://ftp.ncbi.nlm.nih.gov/genomes/all/GCA/029/582/105/GCA_029582105.1_OMel1.0	69618406	Oenanthe_melanoleuca	-	-	-	0	-	-	-	0	No
GCA_014805625.1	Yale_Gfus_2	ftp://ftp.ncbi.nlm.nih.gov/genomes/all/GCA/014/805/625/GCA_014805625.1_Yale_Gfus_2	9601783	Glossina_fuscipes	-	-	-	0	-	-	-	0	No
GCA_006496715.1	Aalbo_primary.1	ftp://ftp.ncbi.nlm.nih.gov/genomes/all/GCA/006/496/715/GCA_006496715.1_Aalbo_primary.1	55702539	Aedes_albopictus	63.889	432	1.41e-24	0	64.8	250	1.96e-06	0	Yes
GCA_014356525.1	ASM1435652v1	ftp://ftp.ncbi.nlm.nih.gov/genomes/all/GCA/014/356/525/GCA_014356525.1_ASM1435652v1	77631935	Nilaparvata_lugens	59.694	588	3.71e-07	0	64.634	328	1.46e-13	0	Yes
GCA_002837175.5	ASM283717v5	ftp://ftp.ncbi.nlm.nih.gov/genomes/all/GCA/002/837/175/GCA_002837175.5_ASM283717v5	122182240	Physeter_catodon	-	-	-	0	-	-	-	0	Yes
GCA_002814215.1	Sedor1	ftp://ftp.ncbi.nlm.nih.gov/genomes/all/GCA/002/814/215/GCA_002814215.1_Sedor1	1269737	Seriola_lalandi_dorsalis	77.465	71	1.28e-06	0	69.481	154	1.28e-06	0	Yes
GCA_001890085.1	ASM189008v1	ftp://ftp.ncbi.nlm.nih.gov/genomes/all/GCA/001/890/085/GCA_001890085.1_ASM189008v1	2328177	Hipposideros_armiger	-	-	-	0	-	-	-	0	Yes
GCA_029448725.1	ASM2944872v1	ftp://ftp.ncbi.nlm.nih.gov/genomes/all/GCA/029/448/725/GCA_029448725.1_ASM2944872v1	50983633	Salvelinus_fontinalis	63.883	443	3.36e-13	0	65.816	392	3.14e-24	0	Yes
GCA_001594065.1	Ccosl1.0	ftp://ftp.ncbi.nlm.nih.gov/genomes/all/GCA/001/594/065/GCA_001594065.1_Ccosl1.0	1159032	Cyphomyrmex_costatus	73.75	80	1.39e-05	0	76.056	71	6.15e-06	0	Yes
GCA_002443255.1	Vdes_3.0	ftp://ftp.ncbi.nlm.nih.gov/genomes/all/GCA/002/443/255/GCA_002443255.1_Vdes_3.0	58536683	Varroa_destructor	-	-	-	0	-	-	-	0	Yes
GCA_000503995.1	CerSol_1.0	ftp://ftp.ncbi.nlm.nih.gov/genomes/all/GCA/000/503/995/GCA_000503995.1_CerSol_1.0	10507856	Ceratosolen_solmsi_marchali	-	-	-	0	-	-	-	0	Yes
GCA_015228065.1	NSTDA_Pmon_1	ftp://ftp.ncbi.nlm.nih.gov/genomes/all/GCA/015/228/065/GCA_015228065.1_NSTDA_Pmon_1	44862054	Penaeus_monodon	-	-	-	0	-	-	-	0	Yes
GCA_000326865.1	Helobdella_robusta_v1.0	ftp://ftp.ncbi.nlm.nih.gov/genomes/all/GCA/000/326/865/GCA_000326865.1_Helobdella_robusta_v1.0	3060193	Helobdella_robusta	97.143	35	9.37e-07	0	75	76	4.83e-06	0	Yes
GCA_010645085.2	ASM1064508v2	ftp://ftp.ncbi.nlm.nih.gov/genomes/all/GCA/010/645/085/GCA_010645085.2_ASM1064508v2	42361471	Acipenser_ruthenus	69.983	603	4.87e-72	0	69.652	603	1.51e-69	0	Yes
GCA_000241765.5	Chrysemys_picta_BioNano-3.0.4	ftp://ftp.ncbi.nlm.nih.gov/genomes/all/GCA/000/241/765/GCA_000241765.5_Chrysemys_picta_BioNano-3.0.4	16028813	Chrysemys_picta_bellii	64.428	2963	0	66	65.923	2914	0	63	Yes
GCA_009829125.3	fPerMag1.2.pri	ftp://ftp.ncbi.nlm.nih.gov/genomes/all/GCA/009/829/125/GCA_009829125.3_fPerMag1.2.pri	32865169	Periophthalmus_magnuspinnatus	66.667	144	6.8e-06	0	-	-	-	0	Yes
GCA_029281585.1	NHGRI_mGorGor1-v1.1-0.2.freeze_pri	ftp://ftp.ncbi.nlm.nih.gov/genomes/all/GCA/029/281/585/GCA_029281585.1_NHGRI_mGorGor1-v1.1-0.2.freeze_pri	151559850	Gorilla_gorilla_gorilla	-	-	-	0	-	-	-	0	Yes
GCA_900094665.2	CAROLI_EIJ_v1.1	ftp://ftp.ncbi.nlm.nih.gov/genomes/all/GCA/900/094/665/GCA_900094665.2_CAROLI_EIJ_v1.1	122627250	Mus_caroli	-	-	-	0	-	-	-	0	Yes
GCA_900634795.4	fBetSpl5.4	ftp://ftp.ncbi.nlm.nih.gov/genomes/all/GCA/900/634/795/GCA_900634795.4_fBetSpl5.4	19821211	Betta_splendens	-	-	-	0	-	-	-	0	Yes
GCA_029289425.1	NHGRI_mPanPan1-v1.1-0.1.freeze_pri	ftp://ftp.ncbi.nlm.nih.gov/genomes/all/GCA/029/289/425/GCA_029289425.1_NHGRI_mPanPan1-v1.1-0.1.freeze_pri	141811947	Pan_paniscus	-	-	-	0	-	-	-	0	Yes
GCA_011947565.3	Ppol_2.1	ftp://ftp.ncbi.nlm.nih.gov/genomes/all/GCA/011/947/565/GCA_011947565.3_Ppol_2.1	47009503	Pollicipes_pollicipes	-	-	-	0	-	-	-	0	Yes
GCA_029220125.1	NWPU_hadal_v1	ftp://ftp.ncbi.nlm.nih.gov/genomes/all/GCA/029/220/125/GCA_029220125.1_NWPU_hadal_v1	25738204	Pseudoliparis_swirei	60.291	1239	3.11e-31	6	60.82	1659	1.64e-51	9	Yes
GCA_027744805.2	RoL_Ddac_1.1	ftp://ftp.ncbi.nlm.nih.gov/genomes/all/GCA/027/744/805/GCA_027744805.2_RoL_Ddac_1.1	32514960	Dunckerocampus_dactyliophorus	64.7	1034	3.64e-41	1	65.322	793	1.57e-57	0	Yes
GCA_020745825.3	Agelaius_phoeniceus_1.1	ftp://ftp.ncbi.nlm.nih.gov/genomes/all/GCA/020/745/825/GCA_020745825.3_Agelaius_phoeniceus_1.1	36435137	Agelaius_phoeniceus	-	-	-	0	-	-	-	0	Yes
GCA_012460135.3	BPBGC_Mater_1.1	ftp://ftp.ncbi.nlm.nih.gov/genomes/all/GCA/012/460/135/GCA_012460135.3_BPBGC_Mater_1.1	70107701	Molothrus_ater	-	-	-	0	-	-	-	0	Yes
GCA_027791375.2	UM_Iind_1.1	ftp://ftp.ncbi.nlm.nih.gov/genomes/all/GCA/027/791/375/GCA_027791375.2_UM_Iind_1.1	38137700	Indicator_indicator	-	-	-	0	-	-	-	0	Yes
GCA_015342785.2	UCSD_Lpic_2.1	ftp://ftp.ncbi.nlm.nih.gov/genomes/all/GCA/015/342/785/GCA_015342785.2_UCSD_Lpic_2.1	46031485	Lytechinus_pictus	60.784	561	2.92e-08	0	61.557	424	8.08e-12	0	No
GCA_028554725.2	idZeuCucr1.2	ftp://ftp.ncbi.nlm.nih.gov/genomes/all/GCA/028/554/725/GCA_028554725.2_idZeuCucr1.2	75513634	Zeugodacus_cucurbitae	65.443	327	7.54e-23	0	68.345	139	2.91e-08	0	Yes
GCA_028885655.1	NHGRI_mPonAbe1-v1.1-hic.freeze_pri	ftp://ftp.ncbi.nlm.nih.gov/genomes/all/GCA/028/885/655/GCA_028885655.1_NHGRI_mPonAbe1-v1.1-hic.freeze_pri	137042698	Pongo_abelii	-	-	-	0	82.143	56	1.34e-05	0	Yes
GCA_014898055.3	MPIMG_talOcc4v2.1	ftp://ftp.ncbi.nlm.nih.gov/genomes/all/GCA/014/898/055/GCA_014898055.3_MPIMG_talOcc4v2.1	119794413	Talpa_occidentalis	-	-	-	0	-	-	-	0	Yes
GCA_028885625.1	NHGRI_mPonPyg2-v1.1-hic.freeze_pri	ftp://ftp.ncbi.nlm.nih.gov/genomes/all/GCA/028/885/625/GCA_028885625.1_NHGRI_mPonPyg2-v1.1-hic.freeze_pri	140977933	Pongo_pygmaeus	-	-	-	0	82.143	56	1.29e-05	0	Yes
GCA_028878055.1	NHGRI_mSymSyn1-v1.1-hic.freeze_pri	ftp://ftp.ncbi.nlm.nih.gov/genomes/all/GCA/028/878/055/GCA_028878055.1_NHGRI_mSymSyn1-v1.1-hic.freeze_pri	142586120	Symphalangus_syndactylus	-	-	-	0	-	-	-	0	Yes
GCA_028858775.1	NHGRI_mPanTro3-v1.1-hic.freeze_pri	ftp://ftp.ncbi.nlm.nih.gov/genomes/all/GCA/028/858/775/GCA_028858775.1_NHGRI_mPanTro3-v1.1-hic.freeze_pri	144388002	Pan_troglodytes	-	-	-	0	-	-	-	0	Yes
GCA_028858705.1	bGruAme1.mat	ftp://ftp.ncbi.nlm.nih.gov/genomes/all/GCA/028/858/705/GCA_028858705.1_bGruAme1.mat	82903739	Grus_americana	-	-	-	0	-	-	-	0	Yes
GCA_028640845.1	ASM2864084v1	ftp://ftp.ncbi.nlm.nih.gov/genomes/all/GCA/028/640/845/GCA_028640845.1_ASM2864084v1	231952326	Ahaetulla_prasina	82.812	64	1.01e-08	0	81.944	72	1.67e-10	0	Yes
GCA_028641065.1	Leri_hhj_1	ftp://ftp.ncbi.nlm.nih.gov/genomes/all/GCA/028/641/065/GCA_028641065.1_Leri_hhj_1	57189699	Leucoraja_erinacea	61.847	1245	8.71e-43	5	62.649	1344	2.64e-56	3	No
GCA_028750875.1	UCM_ALF_1.0	ftp://ftp.ncbi.nlm.nih.gov/genomes/all/GCA/028/750/875/GCA_028750875.1_UCM_ALF_1.0	116548684	Macrosteles_quadrilineatus	59.633	654	7.48e-09	0	61.697	389	1.24e-10	0	Yes
GCA_000836235.2	Pxut_1.1	ftp://ftp.ncbi.nlm.nih.gov/genomes/all/GCA/000/836/235/GCA_000836235.2_Pxut_1.1	6417446	Papilio_xuthus	71	100	2.02e-06	0	-	-	-	0	Yes
GCA_027596085.2	Afim_UVic_2022	ftp://ftp.ncbi.nlm.nih.gov/genomes/all/GCA/027/596/085/GCA_027596085.2_Afim_UVic_2022	26734982	Anoplopoma_fimbria	65.7	2344	0	8	66.624	2334	0	8	Yes
GCA_943734655.2	idSabCyanKW18_F2	ftp://ftp.ncbi.nlm.nih.gov/genomes/all/GCA/943/734/655/GCA_943734655.2_idSabCyanKW18_F2	246577358	Sabethes_cyaneus	62.908	337	4.68e-13	0	63.091	317	2.41e-12	0	Yes
GCA_002776525.5	ASM277652v5	ftp://ftp.ncbi.nlm.nih.gov/genomes/all/GCA/002/776/525/GCA_002776525.5_ASM277652v5	131283114	Piliocolobus_tephrosceles	-	-	-	0	-	-	-	0	Yes
GCA_000442215.2	Lipotes_vexillifer_v1.1	ftp://ftp.ncbi.nlm.nih.gov/genomes/all/GCA/000/442/215/GCA_000442215.2_Lipotes_vexillifer_v1.1	2434970	Lipotes_vexillifer	-	-	-	0	82.143	56	9.63e-06	0	Yes
GCA_026212275.2	iyMicDemo2.1a	ftp://ftp.ncbi.nlm.nih.gov/genomes/all/GCA/026/212/275/GCA_026212275.2_iyMicDemo2.1a	23799781	Microplitis_demolitor	-	-	-	0	-	-	-	0	No
GCA_028583425.1	MPM_Emac_v1.0	ftp://ftp.ncbi.nlm.nih.gov/genomes/all/GCA/028/583/425/GCA_028583425.1_MPM_Emac_v1.0	145573841	Eublepharis_macularius	-	-	-	0	-	-	-	0	Yes
GCA_028500815.1	bRisTri1.patW.cur.20221130	ftp://ftp.ncbi.nlm.nih.gov/genomes/all/GCA/028/500/815/GCA_028500815.1_bRisTri1.patW.cur.20221130	88208671	Rissa_tridactyla	-	-	-	0	-	-	-	0	Yes
GCA_028554395.1	APGP_CSIRO_Pwel_v1	ftp://ftp.ncbi.nlm.nih.gov/genomes/all/GCA/028/554/395/GCA_028554395.1_APGP_CSIRO_Pwel_v1	3815874	Pezoporus_wallicus	-	-	-	0	-	-	-	0	Yes
GCA_028551555.1	PUWL_Pcris_2	ftp://ftp.ncbi.nlm.nih.gov/genomes/all/GCA/028/551/555/GCA_028551555.1_PUWL_Pcris_2	22266903	Melozone_crissalis	-	-	-	0	-	-	-	0	Yes
GCA_028408465.1	idAnaLude1.1	ftp://ftp.ncbi.nlm.nih.gov/genomes/all/GCA/028/408/465/GCA_028408465.1_idAnaLude1.1	131385309	Anastrepha_ludens	62.013	308	2.8e-07	0	63.88	299	1.11e-13	0	No
GCA_028018845.1	bMelGeo1.pri	ftp://ftp.ncbi.nlm.nih.gov/genomes/all/GCA/028/018/845/GCA_028018845.1_bMelGeo1.pri	74254230	Melospiza_georgiana	-	-	-	0	-	-	-	0	Yes
GCA_027358695.2	aSpeBom1.2.pri	ftp://ftp.ncbi.nlm.nih.gov/genomes/all/GCA/027/358/695/GCA_027358695.2_aSpeBom1.2.pri	114150385	Spea_bombifrons	65.198	454	2.21e-15	0	63.962	419	1.81e-11	0	Yes
GCA_028296485.1	nextdenovo-longstitch-racon4-pilon3	ftp://ftp.ncbi.nlm.nih.gov/genomes/all/GCA/028/296/485/GCA_028296485.1_nextdenovo-longstitch-racon4-pilon3	4409514	Oppia_nitens	-	-	-	0	-	-	-	0	No
GCA_024256425.2	CGAR_prim_01v2	ftp://ftp.ncbi.nlm.nih.gov/genomes/all/GCA/024/256/425/GCA_024256425.2_CGAR_prim_01v2	33715535	Clarias_gariepinus	64.766	1263	3.3e-81	1	66.712	739	2.12e-68	0	Yes
GCA_027943255.1	idAnaObli1_1.0	ftp://ftp.ncbi.nlm.nih.gov/genomes/all/GCA/027/943/255/GCA_027943255.1_idAnaObli1_1.0	134537425	Anastrepha_obliqua	60.088	456	1.72e-05	0	64.214	299	4.25e-15	0	No
GCA_027887165.1	mMonDom1.pri	ftp://ftp.ncbi.nlm.nih.gov/genomes/all/GCA/027/887/165/GCA_027887165.1_mMonDom1.pri	538302405	Monodelphis_domestica	-	-	-	0	-	-	-	0	Yes
GCA_027887155.1	rMalTer1.hap1	ftp://ftp.ncbi.nlm.nih.gov/genomes/all/GCA/027/887/155/GCA_027887155.1_rMalTer1.hap1	144565223	Malaclemys_terrapin_pileata	65.902	3182	0	129	66.804	2916	0	124	Yes
GCA_027744825.1	RoL_Sspl_1.0	ftp://ftp.ncbi.nlm.nih.gov/genomes/all/GCA/027/744/825/GCA_027744825.1_RoL_Sspl_1.0	26259131	Synchiropus_splendidus	-	-	-	0	-	-	-	0	Yes
GCA_027789165.1	UI_Nfuz_MZM_1.0	ftp://ftp.ncbi.nlm.nih.gov/genomes/all/GCA/027/789/165/GCA_027789165.1_UI_Nfuz_MZM_1.0	42375988	Nothobranchius_furzeri	66.221	1122	8.37e-99	1	64.754	854	1.4e-63	0	Yes
GCA_026875155.2	ASM2687515v2	ftp://ftp.ncbi.nlm.nih.gov/genomes/all/GCA/026/875/155/GCA_026875155.2_ASM2687515v2	45061517	Cherax_quadricarinatus	-	-	-	0	-	-	-	0	Yes
GCA_027580225.1	HAU_Mang_1.0	ftp://ftp.ncbi.nlm.nih.gov/genomes/all/GCA/027/580/225/GCA_027580225.1_HAU_Mang_1.0	42952821	Misgurnus_anguillicaudatus	64.702	2969	0	24	67.333	2951	0	27	Yes
GCA_027595985.1	mSorAra2.pri	ftp://ftp.ncbi.nlm.nih.gov/genomes/all/GCA/027/595/985/GCA_027595985.1_mSorAra2.pri	374364821	Sorex_araneus	-	-	-	0	-	-	-	0	Yes
GCA_027574615.1	DD_ASM_mEF_20220401	ftp://ftp.ncbi.nlm.nih.gov/genomes/all/GCA/027/574/615/GCA_027574615.1_DD_ASM_mEF_20220401	102817582	Eptesicus_fuscus	-	-	-	0	-	-	-	0	No
GCA_027579735.1	aBomBom1.pri	ftp://ftp.ncbi.nlm.nih.gov/genomes/all/GCA/027/579/735/GCA_027579735.1_aBomBom1.pri	1241340601	Bombina_bombina	62.269	1675	3.89e-58	5	62.478	1735	1.13e-66	7	Yes
GCA_027563975.1	ilPloInte3.1	ftp://ftp.ncbi.nlm.nih.gov/genomes/all/GCA/027/563/975/GCA_027563975.1_ilPloInte3.1	10311656	Plodia_interpunctella	-	-	-	0	-	-	-	0	Yes
GCA_027475565.2	VMU_Ajub_asm_v1.0	ftp://ftp.ncbi.nlm.nih.gov/genomes/all/GCA/027/475/565/GCA_027475565.2_VMU_Ajub_asm_v1.0	144444042	Acinonyx_jubatus	-	-	-	0	-	-	-	0	Yes
GCA_027406575.1	mNycCou1.pri	ftp://ftp.ncbi.nlm.nih.gov/genomes/all/GCA/027/406/575/GCA_027406575.1_mNycCou1.pri	135917784	Nycticebus_coucang	-	-	-	0	-	-	-	0	Yes
GCA_027358585.1	fPanHyp1.pri	ftp://ftp.ncbi.nlm.nih.gov/genomes/all/GCA/027/358/585/GCA_027358585.1_fPanHyp1.pri	26128932	Pangasianodon_hypophthalmus	66.553	879	9e-73	0	65.42	882	1.12e-60	0	Yes
GCA_027244095.1	rHemCap1.1.pri	ftp://ftp.ncbi.nlm.nih.gov/genomes/all/GCA/027/244/095/GCA_027244095.1_rHemCap1.1.pri	359646233	Hemicordylus_capensis	-	-	-	0	-	-	-	0	Yes
GCA_027409825.1	fScoJap1.pri	ftp://ftp.ncbi.nlm.nih.gov/genomes/all/GCA/027/409/825/GCA_027409825.1_fScoJap1.pri	34636535	Scomber_japonicus	62.57	358	5.74e-13	0	63.901	446	3.94e-26	0	Yes
GCA_027474105.1	Auburn_PproV2	ftp://ftp.ncbi.nlm.nih.gov/genomes/all/GCA/027/474/105/GCA_027474105.1_Auburn_PproV2	8077358	Poeciliopsis_prolifica	71.569	102	5.22e-07	0	-	-	-	0	Yes
GCA_027172205.1	rPodRaf1.pri	ftp://ftp.ncbi.nlm.nih.gov/genomes/all/GCA/027/172/205/GCA_027172205.1_rPodRaf1.pri	93623253	Podarcis_raffonei	-	-	-	0	72.165	97	1.17e-06	0	Yes
GCA_026979565.1	bVidCha1_merged_haplotype	ftp://ftp.ncbi.nlm.nih.gov/genomes/all/GCA/026/979/565/GCA_026979565.1_bVidCha1_merged_haplotype	72553174	Vidua_chalybeata	-	-	-	0	-	-	-	0	Yes
GCA_021288785.3	ASM2128878v3	ftp://ftp.ncbi.nlm.nih.gov/genomes/all/GCA/021/288/785/GCA_021288785.3_ASM2128878v3	139676048	Mirounga_angustirostris	-	-	-	0	-	-	-	0	Yes
GCA_026930045.1	Udiv.v.3.1	ftp://ftp.ncbi.nlm.nih.gov/genomes/all/GCA/026/930/045/GCA_026930045.1_Udiv.v.3.1	185519777	Uloborus_diversus	77.612	67	1.94e-05	0	64.39	205	7.34e-07	0	Yes
GCA_947568905.1	xbOstEdul1.1	ftp://ftp.ncbi.nlm.nih.gov/genomes/all/GCA/947/568/905/GCA_947568905.1_xbOstEdul1.1	94306699	Ostrea_edulis	63.403	2768	0	61	62.164	2828	2.55e-135	56	Yes
GCA_947563725.1	qqArgBrue1.1	ftp://ftp.ncbi.nlm.nih.gov/genomes/all/GCA/947/563/725/GCA_947563725.1_qqArgBrue1.1	139055214	Argiope_bruennichi	-	-	-	0	-	-	-	0	Yes
GCA_026914265.1	ASM2691426v1	ftp://ftp.ncbi.nlm.nih.gov/genomes/all/GCA/026/914/265/GCA_026914265.1_ASM2691426v1	71556252	Mya_arenaria	-	-	-	0	-	-	-	0	Yes
GCA_025612915.2	ASM2561291v2	ftp://ftp.ncbi.nlm.nih.gov/genomes/all/GCA/025/612/915/GCA_025612915.2_ASM2561291v2	60476782	Crassostrea_angulata	60.32	1502	2.6e-48	5	64.305	1482	1.82e-82	6	Yes
GCA_026898425.1	CSIRO_AGI_GalMel_v1	ftp://ftp.ncbi.nlm.nih.gov/genomes/all/GCA/026/898/425/GCA_026898425.1_CSIRO_AGI_GalMel_v1	6427407	Galleria_mellonella	-	-	-	0	-	-	-	0	Yes
GCA_932274485.2	xgPatVulg1.2	ftp://ftp.ncbi.nlm.nih.gov/genomes/all/GCA/932/274/485/GCA_932274485.2_xgPatVulg1.2	87393929	Patella_vulgata	64.267	389	1.14e-17	0	65.333	375	3.16e-21	0	Yes
GCA_023091745.2	Takin1.1	ftp://ftp.ncbi.nlm.nih.gov/genomes/all/GCA/023/091/745/GCA_023091745.2_Takin1.1	109747698	Budorcas_taxicolor	-	-	-	0	78.261	69	2.21e-06	0	Yes
GCA_947347685.1	fPlePla1.1	ftp://ftp.ncbi.nlm.nih.gov/genomes/all/GCA/947/347/685/GCA_947347685.1_fPlePla1.1	26648505	Pleuronectes_platessa	64.706	3009	0	28	67.49	2916	0	28	Yes
GCA_026419915.1	bHarHar1_primary_haplotype	ftp://ftp.ncbi.nlm.nih.gov/genomes/all/GCA/026/419/915/GCA_026419915.1_bHarHar1_primary_haplotype	58111031	Harpia_harpyja	-	-	-	0	-	-	-	0	No
GCA_026283585.1	UHH_iyHylVolc1.0_haploid	ftp://ftp.ncbi.nlm.nih.gov/genomes/all/GCA/026/283/585/GCA_026283585.1_UHH_iyHylVolc1.0_haploid	30801132	Hylaeus_volcanicus	-	-	-	0	-	-	-	0	No
GCA_026250575.1	icDioCari1.1	ftp://ftp.ncbi.nlm.nih.gov/genomes/all/GCA/026/250/575/GCA_026250575.1_icDioCari1.1	34144059	Diorhabda_carinulata	76.056	71	8.51e-06	0	74.699	83	3.22e-07	0	No
GCA_026230105.1	icDioSubl1.1	ftp://ftp.ncbi.nlm.nih.gov/genomes/all/GCA/026/230/105/GCA_026230105.1_icDioSubl1.1	38450617	Diorhabda_sublineata	77.612	67	4.12e-06	0	73.494	83	9.36e-06	0	No
GCA_026213295.1	NIFS_Gcha_1.0	ftp://ftp.ncbi.nlm.nih.gov/genomes/all/GCA/026/213/295/GCA_026213295.1_NIFS_Gcha_1.0	27035343	Gadus_chalcogrammus	64.733	3000	0	36	66.838	2916	0	38	Yes
GCA_026225885.1	UHH_iyHylAnth1.0_haploid	ftp://ftp.ncbi.nlm.nih.gov/genomes/all/GCA/026/225/885/GCA_026225885.1_UHH_iyHylAnth1.0_haploid	16178422	Hylaeus_anthracinus	-	-	-	0	-	-	-	0	Yes
GCA_026225935.1	ASM2622593v1	ftp://ftp.ncbi.nlm.nih.gov/genomes/all/GCA/026/225/935/GCA_026225935.1_ASM2622593v1	40739614	Boleophthalmus_pectinirostris	-	-	-	0	-	-	-	0	Yes
GCA_026119805.1	pur_lepc_1.0	ftp://ftp.ncbi.nlm.nih.gov/genomes/all/GCA/026/119/805/GCA_026119805.1_pur_lepc_1.0	45339891	Tympanuchus_pallidicinctus	-	-	-	0	-	-	-	0	Yes
GCA_025434085.3	ASM2543408v3	ftp://ftp.ncbi.nlm.nih.gov/genomes/all/GCA/025/434/085/GCA_025434085.3_ASM2543408v3	26043804	Hippocampus_zosterae	-	-	-	0	64.835	182	2.17e-06	0	Yes
GCA_947242115.1	xgBioGlab47.1	ftp://ftp.ncbi.nlm.nih.gov/genomes/all/GCA/947/242/115/GCA_947242115.1_xgBioGlab47.1	48536009	Biomphalaria_glabrata	63.297	1553	2.65e-71	16	61.635	1994	2.48e-45	13	No
GCA_947172395.1	ilBicAnyn1.1	ftp://ftp.ncbi.nlm.nih.gov/genomes/all/GCA/947/172/395/GCA_947172395.1_ilBicAnyn1.1	17439807	Bicyclus_anynana	-	-	-	0	-	-	-	0	Yes
GCA_947179515.1	mApoSyl1.1	ftp://ftp.ncbi.nlm.nih.gov/genomes/all/GCA/947/179/515/GCA_947179515.1_mApoSyl1.1	120938251	Apodemus_sylvaticus	-	-	-	0	76.316	76	2.24e-06	0	Yes
GCA_016432865.2	AdamAnt_v2	ftp://ftp.ncbi.nlm.nih.gov/genomes/all/GCA/016/432/865/GCA_016432865.2_AdamAnt_v2	636717922	Antechinus_flavipes	-	-	-	0	-	-	-	0	Yes
GCA_019703515.2	UBuf_Myxa_2	ftp://ftp.ncbi.nlm.nih.gov/genomes/all/GCA/019/703/515/GCA_019703515.2_UBuf_Myxa_2	47849308	Myxocyprinus_asiaticus	65.404	2957	0	18	65.9	2956	0	19	Yes
GCA_025860055.1	RBS_HiC_50CHRs	ftp://ftp.ncbi.nlm.nih.gov/genomes/all/GCA/025/860/055/GCA_025860055.1_RBS_HiC_50CHRs	43767000	Xyrauchen_texanus	67.062	2948	0	15	67.435	2951	0	15	Yes
GCA_001660625.3	Coco_2.0	ftp://ftp.ncbi.nlm.nih.gov/genomes/all/GCA/001/660/625/GCA_001660625.3_Coco_2.0	29208522	Ictalurus_punctatus	67.33	352	3.83e-21	0	62.564	390	4.28e-15	0	Yes
GCA_001194135.2	ASM119413v2	ftp://ftp.ncbi.nlm.nih.gov/genomes/all/GCA/001/194/135/GCA_001194135.2_ASM119413v2	96881196	Octopus_bimaculoides	61.818	770	3.75e-33	0	62.306	772	9.94e-32	0	Yes
GCA_025592945.1	ASM2559294v1	ftp://ftp.ncbi.nlm.nih.gov/genomes/all/GCA/025/592/945/GCA_025592945.1_ASM2559294v1	15991245	Manacus_candei	-	-	-	0	-	-	-	0	Yes
GCA_025231255.1	RU_DBia_V1.1	ftp://ftp.ncbi.nlm.nih.gov/genomes/all/GCA/025/231/255/GCA_025231255.1_RU_DBia_V1.1	26917925	Drosophila_biarmipes	-	-	-	0	-	-	-	0	Yes
GCA_025201925.1	rGopFla2.mat.asm	ftp://ftp.ncbi.nlm.nih.gov/genomes/all/GCA/025/201/925/GCA_025201925.1_rGopFla2.mat.asm	162938067	Gopherus_flavomarginatus	65.455	2999	0	231	65.036	2923	0	229	Yes
GCA_025200985.1	Dgunungcola_SK_2	ftp://ftp.ncbi.nlm.nih.gov/genomes/all/GCA/025/200/985/GCA_025200985.1_Dgunungcola_SK_2	3022255	Drosophila_gunungcola	-	-	-	0	-	-	-	0	Yes
GCA_945859685.1	idEupCoro1.1	ftp://ftp.ncbi.nlm.nih.gov/genomes/all/GCA/945/859/685/GCA_945859685.1_idEupCoro1.1	158619773	Eupeodes_corollae	63.248	234	1.14e-06	0	61.921	302	1.14e-06	0	No
GCA_945859705.1	idEpiBalt1.1	ftp://ftp.ncbi.nlm.nih.gov/genomes/all/GCA/945/859/705/GCA_945859705.1_idEpiBalt1.1	133640122	Episyrphus_balteatus	-	-	-	0	-	-	-	0	Yes
GCA_024516045.2	iyBomAffi1.2	ftp://ftp.ncbi.nlm.nih.gov/genomes/all/GCA/024/516/045/GCA_024516045.2_iyBomAffi1.2	12331690	Bombus_affinis	-	-	-	0	-	-	-	0	Yes
GCA_025091365.1	ASM2509136v1	ftp://ftp.ncbi.nlm.nih.gov/genomes/all/GCA/025/091/365/GCA_025091365.1_ASM2509136v1	45892627	Daktulosphaira_vitifoliae	63.819	199	1.31e-05	0	67.876	193	7.39e-15	0	Yes
GCA_018139145.2	ASM1813914v2	ftp://ftp.ncbi.nlm.nih.gov/genomes/all/GCA/018/139/145/GCA_018139145.2_ASM1813914v2	85355094	Gymnogyps_californianus	-	-	-	0	-	-	-	0	Yes
GCA_023101765.3	AGI-APGP_CSIRO_Sfru_2.0	ftp://ftp.ncbi.nlm.nih.gov/genomes/all/GCA/023/101/765/GCA_023101765.3_AGI-APGP_CSIRO_Sfru_2.0	13003764	Spodoptera_frugiperda	64.651	215	4.94e-09	0	61.168	394	1.12e-08	0	Yes
GCA_022539315.2	serCan2020	ftp://ftp.ncbi.nlm.nih.gov/genomes/all/GCA/022/539/315/GCA_022539315.2_serCan2020	72083177	Serinus_canaria	-	-	-	0	-	-	-	0	Yes
GCA_024586455.2	APGP_CSIRO_Bneo_wtdbg2-racon-allhic-juicebox.fasta_v2	ftp://ftp.ncbi.nlm.nih.gov/genomes/all/GCA/024/586/455/GCA_024586455.2_APGP_CSIRO_Bneo_wtdbg2-racon-allhic-juicebox.fasta_v2	78989042	Bactrocera_neohumeralis	-	-	-	0	-	-	-	0	Yes
GCA_009650485.2	ASM965048v2	ftp://ftp.ncbi.nlm.nih.gov/genomes/all/GCA/009/650/485/GCA_009650485.2_ASM965048v2	35291776	Drosophila_albomicans	-	-	-	0	-	-	-	0	Yes
GCA_021218885.2	Marmota_monax_Labrador192_F-V1.1	ftp://ftp.ncbi.nlm.nih.gov/genomes/all/GCA/021/218/885/GCA_021218885.2_Marmota_monax_Labrador192_F-V1.1	11523559	Marmota_monax	-	-	-	0	78.873	71	1.75e-07	0	Yes
GCA_024679095.1	ASM2467909v1	ftp://ftp.ncbi.nlm.nih.gov/genomes/all/GCA/024/679/095/GCA_024679095.1_ASM2467909v1	16975517	Eriocheir_sinensis	-	-	-	0	70.175	114	6.02e-07	0	Yes
GCA_014885135.2	M_Fortis_MF-2015_v1.1	ftp://ftp.ncbi.nlm.nih.gov/genomes/all/GCA/014/885/135/GCA_014885135.2_M_Fortis_MF-2015_v1.1	9992017	Microtus_fortis	-	-	-	0	77.465	71	3.84e-06	0	Yes
GCA_023375885.2	qqDerAnde1.2	ftp://ftp.ncbi.nlm.nih.gov/genomes/all/GCA/023/375/885/GCA_023375885.2_qqDerAnde1.2	56155975	Dermacentor_andersoni	-	-	-	0	-	-	-	0	Yes
GCA_020184175.2	ASM2018417v2	ftp://ftp.ncbi.nlm.nih.gov/genomes/all/GCA/020/184/175/GCA_020184175.2_ASM2018417v2	89127860	Aphis_gossypii	68.085	141	2.22e-08	0	-	-	-	0	Yes
GCA_022605725.3	icAntGran1.3	ftp://ftp.ncbi.nlm.nih.gov/genomes/all/GCA/022/605/725/GCA_022605725.3_icAntGran1.3	36454210	Anthonomus_grandis_grandis	-	-	-	0	-	-	-	0	Yes
GCA_024542745.1	ASM2454274v1	ftp://ftp.ncbi.nlm.nih.gov/genomes/all/GCA/024/542/745/GCA_024542745.1_ASM2454274v1	150623419	Macaca_thibetana_thibetana	-	-	-	0	-	-	-	0	Yes
GCA_024542735.1	iyBomHunt1.1	ftp://ftp.ncbi.nlm.nih.gov/genomes/all/GCA/024/542/735/GCA_024542735.1_iyBomHunt1.1	17546577	Bombus_huntii	-	-	-	0	-	-	-	0	Yes
GCA_016801865.2	TS_CPP_V2	ftp://ftp.ncbi.nlm.nih.gov/genomes/all/GCA/016/801/865/GCA_016801865.2_TS_CPP_V2	186194774	Culex_pipiens_pallens	70.192	104	1.16e-05	0	65.823	158	5.12e-06	0	Yes
GCA_917563875.2	PGI_DIABVI_V3a	ftp://ftp.ncbi.nlm.nih.gov/genomes/all/GCA/917/563/875/GCA_917563875.2_PGI_DIABVI_V3a	264456228	Diabrotica_virgifera_virgifera	59.422	658	8.64e-07	0	60.629	668	4.16e-17	0	No
GCA_024509145.1	ASM2450914v1	ftp://ftp.ncbi.nlm.nih.gov/genomes/all/GCA/024/509/145/GCA_024509145.1_ASM2450914v1	61801348	Vidua_macroura	-	-	-	0	-	-	-	0	Yes
GCA_013377495.2	CAtr_DNAZoo_HiC_assembly	ftp://ftp.ncbi.nlm.nih.gov/genomes/all/GCA/013/377/495/GCA_013377495.2_CAtr_DNAZoo_HiC_assembly	84552148	Cygnus_atratus	-	-	-	0	-	-	-	0	Yes
GCA_001640805.2	TLL_Latcal_v3	ftp://ftp.ncbi.nlm.nih.gov/genomes/all/GCA/001/640/805/GCA_001640805.2_TLL_Latcal_v3	25538952	Lates_calcarifer	66.939	245	9.47e-19	0	65.836	281	4.18e-19	0	Yes
GCA_023897955.2	iqSchGreg1.2	ftp://ftp.ncbi.nlm.nih.gov/genomes/all/GCA/023/897/955/GCA_023897955.2_iqSchGreg1.2	791150472	Schistocerca_gregaria	62.89	353	5.18e-13	0	63.059	425	4.64e-19	0	Yes
GCA_023864345.3	iqSchSeri2.2	ftp://ftp.ncbi.nlm.nih.gov/genomes/all/GCA/023/864/345/GCA_023864345.3_iqSchSeri2.2	849285246	Schistocerca_serialis_cubense	60.993	423	5.15e-08	0	60	680	6.29e-12	0	No
GCA_024364675.1	icAetTumi1.1	ftp://ftp.ncbi.nlm.nih.gov/genomes/all/GCA/024/364/675/GCA_024364675.1_icAetTumi1.1	36783356	Aethina_tumida	-	-	-	0	-	-	-	0	No
GCA_024362695.1	ilPecGoss1.1	ftp://ftp.ncbi.nlm.nih.gov/genomes/all/GCA/024/362/695/GCA_024362695.1_ilPecGoss1.1	16702263	Pectinophora_gossypiella	100	32	4.31e-06	0	100	32	4.31e-06	0	No
GCA_024362965.1	ASM2436296v1	ftp://ftp.ncbi.nlm.nih.gov/genomes/all/GCA/024/362/965/GCA_024362965.1_ASM2436296v1	126810544	Panthera_pardus	-	-	-	0	-	-	-	0	Yes
GCA_024334085.1	ASM2433408v1	ftp://ftp.ncbi.nlm.nih.gov/genomes/all/GCA/024/334/085/GCA_024334085.1_ASM2433408v1	40620313	Lutzomyia_longipalpis	61.875	320	2.22e-08	0	-	-	-	0	No
GCA_001704415.2	ARS1.2	ftp://ftp.ncbi.nlm.nih.gov/genomes/all/GCA/001/704/415/GCA_001704415.2_ARS1.2	87277232	Capra_hircus	65.341	176	5.13e-06	0	77.941	68	1.16e-05	0	Yes
GCA_943737965.1	PHOROB	ftp://ftp.ncbi.nlm.nih.gov/genomes/all/GCA/943/737/965/GCA_943737965.1_PHOROB	25775705	Phodopus_roborovskii	-	-	-	0	77.465	71	4.19e-06	0	Yes
GCA_024166365.1	mEleMax1_primary_haplotype	ftp://ftp.ncbi.nlm.nih.gov/genomes/all/GCA/024/166/365/GCA_024166365.1_mEleMax1_primary_haplotype	127432672	Elephas_maximus_indicus	-	-	-	0	-	-	-	0	Yes
GCA_024139225.1	mSunEtr1.pri.cur	ftp://ftp.ncbi.nlm.nih.gov/genomes/all/GCA/024/139/225/GCA_024139225.1_mSunEtr1.pri.cur	131952995	Suncus_etruscus	-	-	-	0	79.104	67	1.91e-06	0	Yes
GCA_023898315.2	iqSchNite1.1	ftp://ftp.ncbi.nlm.nih.gov/genomes/all/GCA/023/898/315/GCA_023898315.2_iqSchNite1.1	992907699	Schistocerca_nitens	63.357	423	8.7e-15	0	61.224	637	4.01e-20	0	No
GCA_023864275.2	iqSchCanc2.1	ftp://ftp.ncbi.nlm.nih.gov/genomes/all/GCA/023/864/275/GCA_023864275.2_iqSchCanc2.1	939673033	Schistocerca_cancellata	60.52	423	1.5e-05	0	61.168	685	3.55e-10	0	No
GCA_943734685.1	AcolN3	ftp://ftp.ncbi.nlm.nih.gov/genomes/all/GCA/943/734/685/GCA_943734685.1_AcolN3	95248607	Anopheles_coluzzii	-	-	-	0	-	-	-	0	No
GCA_943734845.1	idAnoFuneDA-416_04	ftp://ftp.ncbi.nlm.nih.gov/genomes/all/GCA/943/734/845/GCA_943734845.1_idAnoFuneDA-416_04	84636641	Anopheles_funestus	-	-	-	0	-	-	-	0	Yes
GCA_013339695.2	BIME_Rsan_1.4	ftp://ftp.ncbi.nlm.nih.gov/genomes/all/GCA/013/339/695/GCA_013339695.2_BIME_Rsan_1.4	208696187	Rhipicephalus_sanguineus	-	-	-	0	-	-	-	0	Yes
GCA_013339745.2	BIME_Dsil_1.4	ftp://ftp.ncbi.nlm.nih.gov/genomes/all/GCA/013/339/745/GCA_013339745.2_BIME_Dsil_1.4	189477455	Dermacentor_silvarum	-	-	-	0	-	-	-	0	Yes
GCA_003710045.2	USU_Nmel_1.3	ftp://ftp.ncbi.nlm.nih.gov/genomes/all/GCA/003/710/045/GCA_003710045.2_USU_Nmel_1.3	2408925	Nomia_melanderi	-	-	-	0	-	-	-	0	Yes
GCA_023856365.1	BBRACH_0.4	ftp://ftp.ncbi.nlm.nih.gov/genomes/all/GCA/023/856/365/GCA_023856365.1_BBRACH_0.4	27298164	Brienomyrus_brachyistius	64.655	2634	2.69e-167	14	63.31	2622	1.81e-122	13	Yes
GCA_943737925.1	idAnoNiliSN_F5_01	ftp://ftp.ncbi.nlm.nih.gov/genomes/all/GCA/943/737/925/GCA_943737925.1_idAnoNiliSN_F5_01	75938266	Anopheles_nili	-	-	-	0	-	-	-	0	No
GCA_943734635.1	idAnoCruzAS_RS32_06	ftp://ftp.ncbi.nlm.nih.gov/genomes/all/GCA/943/734/635/GCA_943734635.1_idAnoCruzAS_RS32_06	62075725	Anopheles_cruzii	67.424	264	3.16e-23	0	66.443	149	1.66e-06	0	No
GCA_943734695.1	idAnoMacuDA_375_x	ftp://ftp.ncbi.nlm.nih.gov/genomes/all/GCA/943/734/695/GCA_943734695.1_idAnoMacuDA_375_x	92548589	Anopheles_maculipalpis	-	-	-	0	-	-	-	0	No
GCA_943734745.1	idAnoDarlMG_H_01	ftp://ftp.ncbi.nlm.nih.gov/genomes/all/GCA/943/734/745/GCA_943734745.1_idAnoDarlMG_H_01	94951917	Anopheles_darlingi	-	-	-	0	-	-	-	0	Yes
GCA_943734725.1	idAnoMarsDA_429_01	ftp://ftp.ncbi.nlm.nih.gov/genomes/all/GCA/943/734/725/GCA_943734725.1_idAnoMarsDA_429_01	84416232	Anopheles_marshallii	-	-	-	0	-	-	-	0	Yes
GCA_943734755.1	idAnoMoucSN_F20_07	ftp://ftp.ncbi.nlm.nih.gov/genomes/all/GCA/943/734/755/GCA_943734755.1_idAnoMoucSN_F20_07	92649126	Anopheles_moucheti	-	-	-	0	-	-	-	0	No
GCA_943734665.1	idAnoAquaMG_Q_19	ftp://ftp.ncbi.nlm.nih.gov/genomes/all/GCA/943/734/665/GCA_943734665.1_idAnoAquaMG_Q_19	90077004	Anopheles_aquasalis	-	-	-	0	-	-	-	0	No
GCA_003676075.3	GSC_YBM_2.1	ftp://ftp.ncbi.nlm.nih.gov/genomes/all/GCA/003/676/075/GCA_003676075.3_GSC_YBM_2.1	11407078	Marmota_flaviventris	-	-	-	0	78.873	71	1.71e-07	0	Yes
GCA_023724105.1	carGib1.2-hapl.c	ftp://ftp.ncbi.nlm.nih.gov/genomes/all/GCA/023/724/105/GCA_023724105.1_carGib1.2-hapl.c	30677984	Carassius_gibelio	65.195	951	7.67e-84	0	65.298	974	2.13e-87	0	Yes
GCA_023721935.1	Puncia_PCG_1.0	ftp://ftp.ncbi.nlm.nih.gov/genomes/all/GCA/023/721/935/GCA_023721935.1_Puncia_PCG_1.0	112063229	Panthera_uncia	-	-	-	0	-	-	-	0	Yes
GCA_016699345.2	BCM_Sbol_2.1	ftp://ftp.ncbi.nlm.nih.gov/genomes/all/GCA/016/699/345/GCA_016699345.2_BCM_Sbol_2.1	87238321	Saimiri_boliviensis_boliviensis	-	-	-	0	-	-	-	0	Yes
GCA_023701775.1	HaSCD2	ftp://ftp.ncbi.nlm.nih.gov/genomes/all/GCA/023/701/775/GCA_023701775.1_HaSCD2	12270862	Helicoverpa_armigera	63.103	290	1.73e-10	0	63.91	266	1.49e-11	0	No
GCA_003227715.2	Hsal_v8.6	ftp://ftp.ncbi.nlm.nih.gov/genomes/all/GCA/003/227/715/GCA_003227715.2_Hsal_v8.6	1078644	Harpegnathos_saltator	66.438	146	6.85e-06	0	-	-	-	0	Yes
GCA_000747805.2	ChaPel_1.1	ftp://ftp.ncbi.nlm.nih.gov/genomes/all/GCA/000/747/805/GCA_000747805.2_ChaPel_1.1	3841852	Chaetura_pelagica	-	-	-	0	-	-	-	0	Yes
GCA_023653815.1	GSC_CCare_1.0	ftp://ftp.ncbi.nlm.nih.gov/genomes/all/GCA/023/653/815/GCA_023653815.1_GSC_CCare_1.0	130956235	Caretta_caretta	62.046	303	7.27e-07	0	61.017	413	2.75e-08	0	Yes
GCA_023375685.2	Billie_1.0	ftp://ftp.ncbi.nlm.nih.gov/genomes/all/GCA/023/375/685/GCA_023375685.2_Billie_1.0	30432001	Ictalurus_furcatus	67.935	368	3.92e-26	0	62.563	398	1.85e-15	0	Yes
GCA_023634155.1	bFalPer1.pri	ftp://ftp.ncbi.nlm.nih.gov/genomes/all/GCA/023/634/155/GCA_023634155.1_bFalPer1.pri	93682670	Falco_peregrinus	-	-	-	0	-	-	-	0	Yes
GCA_023638135.1	bFalBia1.pri	ftp://ftp.ncbi.nlm.nih.gov/genomes/all/GCA/023/638/135/GCA_023638135.1_bFalBia1.pri	91472507	Falco_biarmicus	-	-	-	0	-	-	-	0	Yes
GCA_023634085.1	bFalChe1.pri	ftp://ftp.ncbi.nlm.nih.gov/genomes/all/GCA/023/634/085/GCA_023634085.1_bFalChe1.pri	92426045	Falco_cherrug	-	-	-	0	-	-	-	0	Yes
GCA_023614345.1	UGA_ACOO_1.1	ftp://ftp.ncbi.nlm.nih.gov/genomes/all/GCA/023/614/345/GCA_023614345.1_UGA_ACOO_1.1	14867064	Adelges_cooleyi	69.565	115	4.74e-07	0	66.667	198	9.64e-13	0	Yes
GCA_937001465.1	mOrcOrc1.1	ftp://ftp.ncbi.nlm.nih.gov/genomes/all/GCA/937/001/465/GCA_937001465.1_mOrcOrc1.1	114219206	Orcinus_orca	-	-	-	0	-	-	-	0	Yes
GCA_023375975.1	AstMex3_surface	ftp://ftp.ncbi.nlm.nih.gov/genomes/all/GCA/023/375/975/GCA_023375975.1_AstMex3_surface	51923808	Astyanax_mexicanus	65.285	3016	0	6	64.696	2909	0	6	Yes
GCA_004382195.2	ASM438219v2	ftp://ftp.ncbi.nlm.nih.gov/genomes/all/GCA/004/382/195/GCA_004382195.2_ASM438219v2	24956976	Drosophila_sechellia	-	-	-	0	-	-	-	0	Yes
GCA_001698545.2	ASM169854v2	ftp://ftp.ncbi.nlm.nih.gov/genomes/all/GCA/001/698/545/GCA_001698545.2_ASM169854v2	2229159	Rhinopithecus_bieti	-	-	-	0	-	-	-	0	Yes
GCA_000164845.5	VicPac3.2	ftp://ftp.ncbi.nlm.nih.gov/genomes/all/GCA/000/164/845/GCA_000164845.5_VicPac3.2	24022313	Vicugna_pacos	-	-	-	0	-	-	-	0	Yes
GCA_023373825.1	ASM2337382v1	ftp://ftp.ncbi.nlm.nih.gov/genomes/all/GCA/023/373/825/GCA_023373825.1_ASM2337382v1	93297747	Bactrocera_dorsalis	-	-	-	0	-	-	-	0	Yes
GCA_023373465.1	Oket_V2	ftp://ftp.ncbi.nlm.nih.gov/genomes/all/GCA/023/373/465/GCA_023373465.1_Oket_V2	2025324	Oncorhynchus_keta	61.425	407	5.47e-10	0	64.103	312	2.52e-15	0	Yes
GCA_001891065.2	H_comes_QL1_v1.1	ftp://ftp.ncbi.nlm.nih.gov/genomes/all/GCA/001/891/065/GCA_001891065.2_H_comes_QL1_v1.1	2034572	Hippocampus_comes	60.304	723	1.83e-17	0	59.574	752	9.01e-12	0	Yes
GCA_006149115.2	Oner_1.1	ftp://ftp.ncbi.nlm.nih.gov/genomes/all/GCA/006/149/115/GCA_006149115.2_Oner_1.1	1063416	Oncorhynchus_nerka	63.378	527	6.14e-18	0	62.849	358	5.62e-08	0	Yes
GCA_023343835.1	bLagMut1_primary	ftp://ftp.ncbi.nlm.nih.gov/genomes/all/GCA/023/343/835/GCA_023343835.1_bLagMut1_primary	71229700	Lagopus_muta	-	-	-	0	-	-	-	0	Yes
GCA_020466585.2	Dpon_F_20191213v2	ftp://ftp.ncbi.nlm.nih.gov/genomes/all/GCA/020/466/585/GCA_020466585.2_Dpon_F_20191213v2	16553750	Dendroctonus_ponderosae	75	80	3.93e-07	0	80.556	72	2.47e-10	0	Yes
GCA_005508785.2	pea_aphid_22Mar2018_4r6ur_v2	ftp://ftp.ncbi.nlm.nih.gov/genomes/all/GCA/005/508/785/GCA_005508785.2_pea_aphid_22Mar2018_4r6ur_v2	132544852	Acyrthosiphon_pisum	66.292	178	3.02e-09	0	65.68	169	9.36e-07	0	Yes
GCA_017589495.2	AALO_Geno_1.1	ftp://ftp.ncbi.nlm.nih.gov/genomes/all/GCA/017/589/495/GCA_017589495.2_AALO_Geno_1.1	35353468	Alosa_alosa	64.082	735	1.28e-44	0	61.447	1009	1.12e-29	1	Yes
GCA_023159225.1	ASM2315922v1	ftp://ftp.ncbi.nlm.nih.gov/genomes/all/GCA/023/159/225/GCA_023159225.1_ASM2315922v1	72679016	Perognathus_longimembris_pacificus	-	-	-	0	82.456	57	3.88e-06	0	Yes
GCA_007827085.3	ASM782708v3	ftp://ftp.ncbi.nlm.nih.gov/genomes/all/GCA/007/827/085/GCA_007827085.3_ASM782708v3	115047232	Peromyscus_californicus_insignis	-	-	-	0	78.873	71	1.64e-07	0	Yes
GCA_023078275.1	LegGlyc_1.1	ftp://ftp.ncbi.nlm.nih.gov/genomes/all/GCA/023/078/275/GCA_023078275.1_LegGlyc_1.1	25267037	Leguminivora_glycinivorella	64.783	230	1.41e-10	0	60	605	3.2e-10	0	No
GCA_023055435.1	xgHalRufe1.0.p	ftp://ftp.ncbi.nlm.nih.gov/genomes/all/GCA/023/055/435/GCA_023055435.1_xgHalRufe1.0.p	45695856	Haliotis_rufescens	65.511	577	1.35e-36	0	65.695	583	2.24e-38	0	No
GCA_022985175.1	IGBB_LRoh.1.0	ftp://ftp.ncbi.nlm.nih.gov/genomes/all/GCA/022/985/175/GCA_022985175.1_IGBB_LRoh.1.0	37901974	Labeo_rohita	65.396	2361	0	2	63.288	2378	3.66e-150	3	Yes
GCA_002007445.3	ASM200744v3	ftp://ftp.ncbi.nlm.nih.gov/genomes/all/GCA/002/007/445/GCA_002007445.3_ASM200744v3	129245720	Ailuropoda_melanoleuca	-	-	-	0	-	-	-	0	Yes
GCA_022837055.1	UM_Priviv_1.0	ftp://ftp.ncbi.nlm.nih.gov/genomes/all/GCA/022/837/055/GCA_022837055.1_UM_Priviv_1.0	144906162	Prionailurus_viverrinus	-	-	-	0	-	-	-	0	Yes
GCA_021028975.2	MPM_Stown_v2.3	ftp://ftp.ncbi.nlm.nih.gov/genomes/all/GCA/021/028/975/GCA_021028975.2_MPM_Stown_v2.3	133801376	Sphaerodactylus_townsendi	62.571	350	6.45e-12	0	61.299	354	1.4e-06	0	Yes
GCA_019202785.2	ASM1920278v2	ftp://ftp.ncbi.nlm.nih.gov/genomes/all/GCA/019/202/785/GCA_019202785.2_ASM1920278v2	36870704	Penaeus_chinensis	73.563	87	2.57e-06	0	-	-	-	0	Yes
GCA_022539355.2	HSTE1.2	ftp://ftp.ncbi.nlm.nih.gov/genomes/all/GCA/022/539/355/GCA_022539355.2_HSTE1.2	27288303	Hippoglossus_stenolepis	60.462	1343	2.56e-32	7	60.672	1279	2.56e-32	3	Yes
GCA_022682495.1	HLdesRot8A	ftp://ftp.ncbi.nlm.nih.gov/genomes/all/GCA/022/682/495/GCA_022682495.1_HLdesRot8A	160127860	Desmodus_rotundus	-	-	-	0	-	-	-	0	Yes
GCA_932526225.1	jaNemVect1.1	ftp://ftp.ncbi.nlm.nih.gov/genomes/all/GCA/932/526/225/GCA_932526225.1_jaNemVect1.1	17865913	Nematostella_vectensis	65.211	2909	0	11	64.936	2909	0	12	Yes
GCA_022655615.1	HZAU_PFXX_2.0	ftp://ftp.ncbi.nlm.nih.gov/genomes/all/GCA/022/655/615/GCA_022655615.1_HZAU_PFXX_2.0	27158553	Tachysurus_fulvidraco	64.888	356	5.39e-23	0	65.123	367	3.95e-25	0	Yes
GCA_022581195.1	ilHelZeax1.1	ftp://ftp.ncbi.nlm.nih.gov/genomes/all/GCA/022/581/195/GCA_022581195.1_ilHelZeax1.1	12841304	Helicoverpa_zea	62.759	290	2.13e-09	0	63.91	266	1.56e-11	0	Yes
GCA_932276165.1	ilPluXylo3.1	ftp://ftp.ncbi.nlm.nih.gov/genomes/all/GCA/932/276/165/GCA_932276165.1_ilPluXylo3.1	11339310	Plutella_xylostella	61.741	609	4.75e-24	0	62.464	349	2.62e-12	0	No
GCA_022539595.1	ASM2253959v1	ftp://ftp.ncbi.nlm.nih.gov/genomes/all/GCA/022/539/595/GCA_022539595.1_ASM2253959v1	36880113	Amphiprion_ocellaris	66.38	1627	1.69e-148	1	67.132	1649	2.74e-166	1	Yes
GCA_022539395.1	myiCay2020	ftp://ftp.ncbi.nlm.nih.gov/genomes/all/GCA/022/539/395/GCA_022539395.1_myiCay2020	63679618	Myiozetetes_cayanensis	-	-	-	0	-	-	-	0	Yes
GCA_022458985.1	CIBA_Mcephalus_1.1	ftp://ftp.ncbi.nlm.nih.gov/genomes/all/GCA/022/458/985/GCA_022458985.1_CIBA_Mcephalus_1.1	28326520	Mugil_cephalus	70.088	341	1.62e-30	0	69.648	369	5.25e-33	0	Yes
GCA_021462225.2	DD_fGirMul_XY1	ftp://ftp.ncbi.nlm.nih.gov/genomes/all/GCA/021/462/225/GCA_021462225.2_DD_fGirMul_XY1	47419401	Girardinichthys_multiradiatus	64.58	1118	1.8e-86	1	64.706	1241	1.24e-99	1	Yes
GCA_022379125.1	ASM2237912v1	ftp://ftp.ncbi.nlm.nih.gov/genomes/all/GCA/022/379/125/GCA_022379125.1_ASM2237912v1	25762658	Scophthalmus_maximus	61.682	642	2.99e-25	0	62.625	701	1.23e-36	0	Yes
GCA_022376915.1	ASM2237691v1	ftp://ftp.ncbi.nlm.nih.gov/genomes/all/GCA/022/376/915/GCA_022376915.1_ASM2237691v1	102413370	Moschus_berezovskii	65.909	176	1.86e-07	0	75.309	81	2.18e-06	0	Yes
GCA_021461385.2	iqSchPice1.1	ftp://ftp.ncbi.nlm.nih.gov/genomes/all/GCA/021/461/385/GCA_021461385.2_iqSchPice1.1	854032331	Schistocerca_piceifrons	60.829	434	1.12e-07	0	60.352	681	4.25e-09	0	No
GCA_021461395.2	iqSchAmer2.1	ftp://ftp.ncbi.nlm.nih.gov/genomes/all/GCA/021/461/395/GCA_021461395.2_iqSchAmer2.1	854857182	Schistocerca_americana	61.06	434	9.9e-09	0	60.294	680	2.01e-14	0	No
GCA_022316705.1	sSteFas1.1	ftp://ftp.ncbi.nlm.nih.gov/genomes/all/GCA/022/316/705/GCA_022316705.1_sSteFas1.1	76588082	Stegostoma_fasciatum	74.49	98	3.05e-09	0	74.444	90	1.84e-07	0	No
GCA_022113875.1	Hydra_105_v3	ftp://ftp.ncbi.nlm.nih.gov/genomes/all/GCA/022/113/875/GCA_022113875.1_Hydra_105_v3	55045248	Hydra_vulgaris	-	-	-	0	-	-	-	0	Yes
GCA_910589235.2	iyVesCrab1.2	ftp://ftp.ncbi.nlm.nih.gov/genomes/all/GCA/910/589/235/GCA_910589235.2_iyVesCrab1.2	9767562	Vespa_crabro	-	-	-	0	-	-	-	0	No
GCA_910591885.2	iyBomTerr1.2	ftp://ftp.ncbi.nlm.nih.gov/genomes/all/GCA/910/591/885/GCA_910591885.2_iyBomTerr1.2	14593050	Bombus_terrestris	-	-	-	0	-	-	-	0	No
GCA_018902025.2	UCI_dwil_1.1	ftp://ftp.ncbi.nlm.nih.gov/genomes/all/GCA/018/902/025/GCA_018902025.2_UCI_dwil_1.1	9374611	Drosophila_willistoni	-	-	-	0	-	-	-	0	Yes
GCA_000699445.3	UoM_Shae.V3	ftp://ftp.ncbi.nlm.nih.gov/genomes/all/GCA/000/699/445/GCA_000699445.3_UoM_Shae.V3	48328128	Schistosoma_haematobium	76.422	3253	0	5864	75.467	3269	0	6050	No
GCA_021234035.2	SC_F0-13Bv2	ftp://ftp.ncbi.nlm.nih.gov/genomes/all/GCA/021/234/035/GCA_021234035.2_SC_F0-13Bv2	18885472	Daphnia_pulicaria	-	-	-	0	-	-	-	0	No
GCA_022079265.1	mLynRuf1.p	ftp://ftp.ncbi.nlm.nih.gov/genomes/all/GCA/022/079/265/GCA_022079265.1_mLynRuf1.p	142134035	Lynx_rufus	-	-	-	0	-	-	-	0	Yes
GCA_022045245.1	ASM2204524v1	ftp://ftp.ncbi.nlm.nih.gov/genomes/all/GCA/022/045/245/GCA_022045245.1_ASM2204524v1	71024062	Lucilia_cuprina	67.626	139	3.16e-07	0	64.74	173	1.9e-05	0	Yes
GCA_021976095.1	XeniaSp_v1	ftp://ftp.ncbi.nlm.nih.gov/genomes/all/GCA/021/976/095/GCA_021976095.1_XeniaSp_v1	14832246	Xenia_sp._Carnegie-2017	-	-	-	0	-	-	-	0	No
GCA_021917145.1	fHypTra1	ftp://ftp.ncbi.nlm.nih.gov/genomes/all/GCA/021/917/145/GCA_021917145.1_fHypTra1	14850352	Hypomesus_transpacificus	65.01	1006	1.33e-87	1	60.857	1050	2.83e-24	2	Yes
GCA_000001405.29	GRCh38.p14	ftp://ftp.ncbi.nlm.nih.gov/genomes/all/GCA/000/001/405/GCA_000001405.29_GRCh38.p14	67794873	Homo_sapiens	-	-	-	0	-	-	-	0	Yes
GCA_021869965.1	sRhiTyp1.1	ftp://ftp.ncbi.nlm.nih.gov/genomes/all/GCA/021/869/965/GCA_021869965.1_sRhiTyp1.1	70796938	Rhincodon_typus	73.469	98	3.71e-08	0	73.333	90	2.23e-06	0	No
GCA_021869535.1	xbMytCali1.0.p	ftp://ftp.ncbi.nlm.nih.gov/genomes/all/GCA/021/869/535/GCA_021869535.1_xbMytCali1.0.p	117871512	Mytilus_californianus	60.575	1253	7.67e-42	8	62.998	1481	3.78e-73	2	Yes
GCA_021901455.1	iyNeoLeco1.1	ftp://ftp.ncbi.nlm.nih.gov/genomes/all/GCA/021/901/455/GCA_021901455.1_iyNeoLeco1.1	41410448	Neodiprion_lecontei	-	-	-	0	-	-	-	0	No
GCA_021901495.1	iyNeoVirg1.1	ftp://ftp.ncbi.nlm.nih.gov/genomes/all/GCA/021/901/495/GCA_021901495.1_iyNeoVirg1.1	40070836	Neodiprion_virginianus	-	-	-	0	-	-	-	0	No
GCA_905475465.2	ilPieNapi1.2	ftp://ftp.ncbi.nlm.nih.gov/genomes/all/GCA/905/475/465/GCA_905475465.2_ilPieNapi1.2	13068865	Pieris_napi	61.35	326	2.88e-06	0	80	60	2.89e-06	0	Yes
GCA_021730395.1	MADL_Memer_1	ftp://ftp.ncbi.nlm.nih.gov/genomes/all/GCA/021/730/395/GCA_021730395.1_MADL_Memer_1	82914371	Mercenaria_mercenaria	61.101	1072	4.44e-41	1	61.301	876	1.32e-33	0	Yes
GCA_021613505.1	UCLA_HA_Equagga_1.0	ftp://ftp.ncbi.nlm.nih.gov/genomes/all/GCA/021/613/505/GCA_021613505.1_UCLA_HA_Equagga_1.0	122556673	Equus_quagga	-	-	-	0	-	-	-	0	Yes
GCA_021130785.2	UT_GWSS_2.1	ftp://ftp.ncbi.nlm.nih.gov/genomes/all/GCA/021/130/785/GCA_021130785.2_UT_GWSS_2.1	168834166	Homalodisca_vitripennis	61.644	365	1.31e-08	0	66.557	305	6.58e-24	0	No
GCA_021464435.1	ULB_Chis1_1.0	ftp://ftp.ncbi.nlm.nih.gov/genomes/all/GCA/021/464/435/GCA_021464435.1_ULB_Chis1_1.0	7954289	Cataglyphis_hispanica	77.612	67	1.87e-06	0	77.941	68	8.23e-07	0	Yes
GCA_021347895.1	KAUST_Apoly_ChrSc	ftp://ftp.ncbi.nlm.nih.gov/genomes/all/GCA/021/347/895/GCA_021347895.1_KAUST_Apoly_ChrSc	41709588	Acanthochromis_polyacanthus	65.937	2971	0	14	64.487	2951	0	13	Yes
GCA_021292245.1	ASM2129224v1	ftp://ftp.ncbi.nlm.nih.gov/genomes/all/GCA/021/292/245/GCA_021292245.1_ASM2129224v1	34173225	Micropterus_dolomieu	62.388	779	1.19e-39	0	61.039	770	3.94e-26	0	Yes
GCA_019186645.2	TTU_PhHast_1.1	ftp://ftp.ncbi.nlm.nih.gov/genomes/all/GCA/019/186/645/GCA_019186645.2_TTU_PhHast_1.1	39158280	Phyllostomus_hastatus	-	-	-	0	80.645	62	1.62e-06	0	Yes
GCA_020424385.2	ASM2042438v2	ftp://ftp.ncbi.nlm.nih.gov/genomes/all/GCA/020/424/385/GCA_020424385.2_ASM2042438v2	17011522	Procambarus_clarkii	-	-	-	0	-	-	-	0	Yes
GCA_021234435.1	CSHL_Jam_final	ftp://ftp.ncbi.nlm.nih.gov/genomes/all/GCA/021/234/435/GCA_021234435.1_CSHL_Jam_final	22092642	Artibeus_jamaicensis	-	-	-	0	-	-	-	0	Yes
GCA_021234165.1	CSHL_Meso_final	ftp://ftp.ncbi.nlm.nih.gov/genomes/all/GCA/021/234/165/GCA_021234165.1_CSHL_Meso_final	31477943	Pteronotus_parnellii_mesoamericanus	-	-	-	0	-	-	-	0	Yes
GCA_021184085.1	OgorEven_v1.0	ftp://ftp.ncbi.nlm.nih.gov/genomes/all/GCA/021/184/085/GCA_021184085.1_OgorEven_v1.0	85609528	Oncorhynchus_gorbuscha	63.498	526	3.38e-24	0	62.299	435	5.76e-10	0	Yes
GCA_021155765.1	iyDipSimi1.1	ftp://ftp.ncbi.nlm.nih.gov/genomes/all/GCA/021/155/765/GCA_021155765.1_iyDipSimi1.1	19013855	Diprion_similis	-	-	-	0	-	-	-	0	Yes
GCA_021155785.1	iyNeoFabr1.1	ftp://ftp.ncbi.nlm.nih.gov/genomes/all/GCA/021/155/785/GCA_021155785.1_iyNeoFabr1.1	40332006	Neodiprion_fabricii	-	-	-	0	-	-	-	0	No
GCA_021155775.1	iyNeoPine1.1	ftp://ftp.ncbi.nlm.nih.gov/genomes/all/GCA/021/155/775/GCA_021155775.1_iyNeoPine1.1	41400801	Neodiprion_pinetum	-	-	-	0	-	-	-	0	No
GCA_021134715.1	ASM2113471v1	ftp://ftp.ncbi.nlm.nih.gov/genomes/all/GCA/021/134/715/GCA_021134715.1_ASM2113471v1	12288052	Daphnia_pulex	-	-	-	0	-	-	-	0	Yes
GCA_021018895.1	ASM2101889v1	ftp://ftp.ncbi.nlm.nih.gov/genomes/all/GCA/021/018/895/GCA_021018895.1_ASM2101889v1	28520646	Seriola_aureovittata	76.056	71	1.33e-05	0	69.481	154	1.14e-06	0	No
GCA_015227805.3	bHirRus1.pri.v3	ftp://ftp.ncbi.nlm.nih.gov/genomes/all/GCA/015/227/805/GCA_015227805.3_bHirRus1.pri.v3	76187387	Hirundo_rustica	-	-	-	0	-	-	-	0	Yes
GCA_020975775.1	gsc_jax_bbear_1.0	ftp://ftp.ncbi.nlm.nih.gov/genomes/all/GCA/020/975/775/GCA_020975775.1_gsc_jax_bbear_1.0	13882922	Ursus_americanus	-	-	-	0	-	-	-	0	Yes
GCA_012559485.3	MFA1912RKSv2	ftp://ftp.ncbi.nlm.nih.gov/genomes/all/GCA/012/559/485/GCA_012559485.3_MFA1912RKSv2	149803873	Macaca_fascicularis	-	-	-	0	-	-	-	0	Yes
GCA_009828535.3	HMol_V3	ftp://ftp.ncbi.nlm.nih.gov/genomes/all/GCA/009/828/535/GCA_009828535.3_HMol_V3	125196221	Hylobates_moloch	-	-	-	0	-	-	-	0	Yes
GCA_020826845.1	mDicBic1.mat.cur	ftp://ftp.ncbi.nlm.nih.gov/genomes/all/GCA/020/826/845/GCA_020826845.1_mDicBic1.mat.cur	65026825	Diceros_bicornis_minor	-	-	-	0	-	-	-	0	Yes
GCA_020809275.1	ASM2080927v1	ftp://ftp.ncbi.nlm.nih.gov/genomes/all/GCA/020/809/275/GCA_020809275.1_ASM2080927v1	9265486	Dermatophagoides_farinae	-	-	-	0	-	-	-	0	Yes
GCA_020631705.2	ASM2063170v1.1	ftp://ftp.ncbi.nlm.nih.gov/genomes/all/GCA/020/631/705/GCA_020631705.2_ASM2063170v1.1	12546303	Daphnia_magna	-	-	-	0	-	-	-	0	Yes
GCA_020740795.1	bApuApu2.pri.cur	ftp://ftp.ncbi.nlm.nih.gov/genomes/all/GCA/020/740/795/GCA_020740795.1_bApuApu2.pri.cur	115508478	Apus_apus	-	-	-	0	-	-	-	0	Yes
GCA_020740605.1	mLemCat1.pri	ftp://ftp.ncbi.nlm.nih.gov/genomes/all/GCA/020/740/605/GCA_020740605.1_mLemCat1.pri	102162704	Lemur_catta	-	-	-	0	84.211	57	1.49e-07	0	Yes
GCA_020615455.1	ASM2061545v1	ftp://ftp.ncbi.nlm.nih.gov/genomes/all/GCA/020/615/455/GCA_020615455.1_ASM2061545v1	52021072	Coregonus_clupeaformis	62.179	661	9.81e-12	0	62.821	390	1.34e-09	0	Yes
GCA_020740685.1	mJacJac1.mat.Y.cur	ftp://ftp.ncbi.nlm.nih.gov/genomes/all/GCA/020/740/685/GCA_020740685.1_mJacJac1.mat.Y.cur	158244790	Jaculus_jaculus	-	-	-	0	-	-	-	0	Yes
GCA_020740725.1	bCorHaw1.pri.cur	ftp://ftp.ncbi.nlm.nih.gov/genomes/all/GCA/020/740/725/GCA_020740725.1_bCorHaw1.pri.cur	76278832	Corvus_hawaiiensis	-	-	-	0	-	-	-	0	Yes
GCA_011764305.2	ASM1176430v1.1	ftp://ftp.ncbi.nlm.nih.gov/genomes/all/GCA/011/764/305/GCA_011764305.2_ASM1176430v1.1	23598655	Mustela_putorius_furo	-	-	-	0	-	-	-	0	Yes
GCA_917208135.1	iyAthRosa1.1	ftp://ftp.ncbi.nlm.nih.gov/genomes/all/GCA/917/208/135/GCA_917208135.1_iyAthRosa1.1	25530711	Athalia_rosae	-	-	-	0	-	-	-	0	Yes
GCA_020536995.1	UMN_Dpol_1.0	ftp://ftp.ncbi.nlm.nih.gov/genomes/all/GCA/020/536/995/GCA_020536995.1_UMN_Dpol_1.0	117515028	Dreissena_polymorpha	64.238	3006	0	169	64.075	2920	0	179	Yes
GCA_002201575.2	ASM220157v2	ftp://ftp.ncbi.nlm.nih.gov/genomes/all/GCA/002/201/575/GCA_002201575.2_ASM220157v2	150810825	Neomonachus_schauinslandi	-	-	-	0	-	-	-	0	Yes
GCA_016077325.2	ASM1607732v2	ftp://ftp.ncbi.nlm.nih.gov/genomes/all/GCA/016/077/325/GCA_016077325.2_ASM1607732v2	98589534	Equus_asinus	-	-	-	0	-	-	-	0	Yes
GCA_020497125.1	ASM2049712v1	ftp://ftp.ncbi.nlm.nih.gov/genomes/all/GCA/020/497/125/GCA_020497125.1_ASM2049712v1	135065811	Mauremys_mutica	65.828	3178	0	127	66.678	2914	0	124	Yes
GCA_020382885.1	fScaArg1.pri	ftp://ftp.ncbi.nlm.nih.gov/genomes/all/GCA/020/382/885/GCA_020382885.1_fScaArg1.pri	24451451	Scatophagus_argus	-	-	-	0	-	-	-	0	Yes
GCA_016746395.2	Prin_Dsim_3.1	ftp://ftp.ncbi.nlm.nih.gov/genomes/all/GCA/016/746/395/GCA_016746395.2_Prin_Dsim_3.1	23399903	Drosophila_simulans	-	-	-	0	-	-	-	0	Yes
GCA_905147765.2	ilVanAtal1.2	ftp://ftp.ncbi.nlm.nih.gov/genomes/all/GCA/905/147/765/GCA_905147765.2_ilVanAtal1.2	12792537	Vanessa_atalanta	-	-	-	0	-	-	-	0	Yes
GCA_020171115.1	ASM_NN_V1	ftp://ftp.ncbi.nlm.nih.gov/genomes/all/GCA/020/171/115/GCA_020171115.1_ASM_NN_V1	220349319	Neogale_vison	-	-	-	0	-	-	-	0	Yes
GCA_020085105.1	ASM2008510v1	ftp://ftp.ncbi.nlm.nih.gov/genomes/all/GCA/020/085/105/GCA_020085105.1_ASM2008510v1	30013189	Siniperca_chuatsi	63.265	490	1.13e-12	0	64.809	341	3.27e-21	0	Yes
GCA_020080835.1	MPM_Cglom_v2.3	ftp://ftp.ncbi.nlm.nih.gov/genomes/all/GCA/020/080/835/GCA_020080835.1_MPM_Cglom_v2.3	27756834	Cotesia_glomerata	-	-	-	0	-	-	-	0	No
GCA_004010195.1	ASM401019v1	ftp://ftp.ncbi.nlm.nih.gov/genomes/all/GCA/004/010/195/GCA_004010195.1_ASM401019v1	73167256	Chiloscyllium_plagiosum	-	-	-	0	-	-	-	0	No
GCA_914767665.1	icHarAxyr1.1	ftp://ftp.ncbi.nlm.nih.gov/genomes/all/GCA/914/767/665/GCA_914767665.1_icHarAxyr1.1	63675256	Harmonia_axyridis	76.712	73	7.47e-07	0	77.143	70	1.7e-06	0	No
GCA_914725855.1	fThuAlb1.1	ftp://ftp.ncbi.nlm.nih.gov/genomes/all/GCA/914/725/855/GCA_914725855.1_fThuAlb1.1	34622995	Thunnus_albacares	62.92	1308	1.85e-57	2	62.182	1338	1.7e-47	1	Yes
GCA_019924925.1	HZGC01	ftp://ftp.ncbi.nlm.nih.gov/genomes/all/GCA/019/924/925/GCA_019924925.1_HZGC01	35662356	Ctenopharyngodon_idella	63.866	1107	2e-52	1	65.092	1143	4.15e-79	2	Yes
GCA_019923935.1	NDDB_SH_1	ftp://ftp.ncbi.nlm.nih.gov/genomes/all/GCA/019/923/935/GCA_019923935.1_NDDB_SH_1	116997125	Bubalus_bubalis	-	-	-	0	77.143	70	1.04e-05	0	Yes
GCA_009764565.4	rDerCor1.pri.v4	ftp://ftp.ncbi.nlm.nih.gov/genomes/all/GCA/009/764/565/GCA_009764565.4_rDerCor1.pri.v4	137568771	Dermochelys_coriacea	62.537	339	1.95e-05	0	60	535	3.25e-07	0	Yes
GCA_019740435.1	SWU_Gaff_1.0	ftp://ftp.ncbi.nlm.nih.gov/genomes/all/GCA/019/740/435/GCA_019740435.1_SWU_Gaff_1.0	29761488	Gambusia_affinis	68.345	139	4.51e-08	0	-	-	-	0	Yes
GCA_912999745.1	ilPapMach1.1	ftp://ftp.ncbi.nlm.nih.gov/genomes/all/GCA/912/999/745/GCA_912999745.1_ilPapMach1.1	8777606	Papilio_machaon	-	-	-	0	61.644	292	1.17e-05	0	No
GCA_019649055.1	Prichtersi_v1.0	ftp://ftp.ncbi.nlm.nih.gov/genomes/all/GCA/019/649/055/GCA_019649055.1_Prichtersi_v1.0	1033953	Paramacrobiotus_metropolitanus	-	-	-	0	-	-	-	0	Yes
GCA_912470025.1	iVesVel2.1	ftp://ftp.ncbi.nlm.nih.gov/genomes/all/GCA/912/470/025/GCA_912470025.1_iVesVel2.1	9190824	Vespa_velutina	-	-	-	0	-	-	-	0	No
GCA_019457755.1	ASM1945775v1	ftp://ftp.ncbi.nlm.nih.gov/genomes/all/GCA/019/457/755/GCA_019457755.1_ASM1945775v1	24994491	Venturia_canescens	-	-	-	0	-	-	-	0	No
GCA_016746235.2	Prin_Dtei_1.1	ftp://ftp.ncbi.nlm.nih.gov/genomes/all/GCA/016/746/235/GCA_016746235.2_Prin_Dtei_1.1	24551875	Drosophila_teissieri	63.636	352	5.57e-18	0	63.636	253	8.5e-10	0	Yes
GCA_019393635.1	mDroGli1.pri	ftp://ftp.ncbi.nlm.nih.gov/genomes/all/GCA/019/393/635/GCA_019393635.1_mDroGli1.pri	670775900	Dromiciops_gliroides	-	-	-	0	-	-	-	0	Yes
GCA_016746245.2	Prin_Dsan_1.1	ftp://ftp.ncbi.nlm.nih.gov/genomes/all/GCA/016/746/245/GCA_016746245.2_Prin_Dsan_1.1	25621868	Drosophila_santomea	62.784	352	4.48e-14	0	63.78	254	1.62e-10	0	Yes
GCA_016746365.2	Prin_Dyak_Tai18E2_2.1	ftp://ftp.ncbi.nlm.nih.gov/genomes/all/GCA/016/746/365/GCA_016746365.2_Prin_Dyak_Tai18E2_2.1	25180761	Drosophila_yakuba	62.89	353	8.78e-15	0	62.846	253	2.6e-07	0	Yes
GCA_016509475.2	Fcat_Pben_1.1_paternal_pri	ftp://ftp.ncbi.nlm.nih.gov/genomes/all/GCA/016/509/475/GCA_016509475.2_Fcat_Pben_1.1_paternal_pri	148587958	Prionailurus_bengalensis	-	-	-	0	-	-	-	0	Yes
GCA_019393585.1	ZJU_Lbou_2.1	ftp://ftp.ncbi.nlm.nih.gov/genomes/all/GCA/019/393/585/GCA_019393585.1_ZJU_Lbou_2.1	2668382	Leptopilina_boulardi	-	-	-	0	-	-	-	0	Yes
GCA_019320065.1	ASM1932006v1	ftp://ftp.ncbi.nlm.nih.gov/genomes/all/GCA/019/320/065/GCA_019320065.1_ASM1932006v1	77654944	Cervus_canadensis	65.341	176	4.43e-06	0	-	-	-	0	Yes
GCA_018350195.2	P.tigris_Pti1_mat1.1	ftp://ftp.ncbi.nlm.nih.gov/genomes/all/GCA/018/350/195/GCA_018350195.2_P.tigris_Pti1_mat1.1	146942463	Panthera_tigris	-	-	-	0	-	-	-	0	Yes
GCA_019279795.1	PAN1.0	ftp://ftp.ncbi.nlm.nih.gov/genomes/all/GCA/019/279/795/GCA_019279795.1_PAN1.0	1974114035	Protopterus_annectens	-	-	-	0	-	-	-	0	Yes
GCA_017639315.2	ASM1763931v2	ftp://ftp.ncbi.nlm.nih.gov/genomes/all/GCA/017/639/315/GCA_017639315.2_ASM1763931v2	26427416	Drosophila_ananassae	63.732	284	1.73e-12	0	-	-	-	0	Yes
GCA_019238085.1	USGS_WTPT01	ftp://ftp.ncbi.nlm.nih.gov/genomes/all/GCA/019/238/085/GCA_019238085.1_USGS_WTPT01	36287040	Lagopus_leucura	-	-	-	0	-	-	-	0	Yes
GCA_019232065.1	USGS_Curo_1.0	ftp://ftp.ncbi.nlm.nih.gov/genomes/all/GCA/019/232/065/GCA_019232065.1_USGS_Curo_1.0	34618776	Centrocercus_urophasianus	-	-	-	0	-	-	-	0	Yes
GCA_015237465.2	rCheMyd1.pri.v2	ftp://ftp.ncbi.nlm.nih.gov/genomes/all/GCA/015/237/465/GCA_015237465.2_rCheMyd1.pri.v2	134428053	Chelonia_mydas	61.69	355	2.75e-08	0	61.675	394	2.02e-10	0	Yes
GCA_900747795.4	fErpCal1.3	ftp://ftp.ncbi.nlm.nih.gov/genomes/all/GCA/900/747/795/GCA_900747795.4_fErpCal1.3	217689105	Erpetoichthys_calabaricus	64.934	2963	0	72	65.616	2888	0	72	Yes
GCA_019176455.1	IFAPA_SoseM_1	ftp://ftp.ncbi.nlm.nih.gov/genomes/all/GCA/019/176/455/GCA_019176455.1_IFAPA_SoseM_1	26091242	Solea_senegalensis	64.503	724	3.13e-36	0	64.326	712	9.69e-34	0	Yes
GCA_019175285.1	SceUnd_v1.1	ftp://ftp.ncbi.nlm.nih.gov/genomes/all/GCA/019/175/285/GCA_019175285.1_SceUnd_v1.1	275632209	Sceloporus_undulatus	-	-	-	0	-	-	-	0	Yes
GCA_910596095.1	fThuMac1.1	ftp://ftp.ncbi.nlm.nih.gov/genomes/all/GCA/910/596/095/GCA_910596095.1_fThuMac1.1	33761101	Thunnus_maccoyii	63.285	1370	2.91e-54	4	62.528	1337	6.91e-59	1	Yes
GCA_910594005.1	mCerEla1.1	ftp://ftp.ncbi.nlm.nih.gov/genomes/all/GCA/910/594/005/GCA_910594005.1_mCerEla1.1	83473711	Cervus_elaphus	66.892	148	5.06e-06	0	-	-	-	0	Yes
GCA_019097595.1	SWU_Hwy_1.0	ftp://ftp.ncbi.nlm.nih.gov/genomes/all/GCA/019/097/595/GCA_019097595.1_SWU_Hwy_1.0	26010843	Hemibagrus_wyckioides	65.109	321	1.85e-20	0	63.609	327	4.01e-15	0	Yes
GCA_019054845.1	ASM1905484v1	ftp://ftp.ncbi.nlm.nih.gov/genomes/all/GCA/019/054/845/GCA_019054845.1_ASM1905484v1	9612466	Dipodomys_spectabilis	-	-	-	0	77.465	71	4.99e-06	0	Yes
GCA_016920785.2	ASM1692078v2	ftp://ftp.ncbi.nlm.nih.gov/genomes/all/GCA/016/920/785/GCA_016920785.2_ASM1692078v2	132052651	Ixodes_scapularis	-	-	-	0	-	-	-	0	Yes
GCA_018977255.1	IMCB_Cmil_1.0	ftp://ftp.ncbi.nlm.nih.gov/genomes/all/GCA/018/977/255/GCA_018977255.1_IMCB_Cmil_1.0	69331348	Callorhinchus_milii	-	-	-	0	-	-	-	0	Yes
GCA_018831695.1	ASM1883169v1	ftp://ftp.ncbi.nlm.nih.gov/genomes/all/GCA/018/831/695/GCA_018831695.1_ASM1883169v1	25085836	Puntigrus_tetrazona	63.039	441	1.91e-14	0	67.363	383	5.78e-28	0	Yes
GCA_018812025.1	ASM1881202v1	ftp://ftp.ncbi.nlm.nih.gov/genomes/all/GCA/018/812/025/GCA_018812025.1_ASM1881202v1	42265598	Megalobrama_amblycephala	71.205	2945	0	3	71.65	3037	0	2	Yes
GCA_907164565.1	mPsaObe1.curated_primary_1811	ftp://ftp.ncbi.nlm.nih.gov/genomes/all/GCA/907/164/565/GCA_907164565.1_mPsaObe1.curated_primary_1811	20181630	Psammomys_obesus	-	-	-	0	77.027	74	1.83e-06	0	Yes
GCA_018691265.1	T.alba_DEE_v4.0	ftp://ftp.ncbi.nlm.nih.gov/genomes/all/GCA/018/691/265/GCA_018691265.1_T.alba_DEE_v4.0	36032128	Tyto_alba	-	-	-	0	-	-	-	0	Yes
GCA_018492685.1	fAloSap1.pri	ftp://ftp.ncbi.nlm.nih.gov/genomes/all/GCA/018/492/685/GCA_018492685.1_fAloSap1.pri	38440066	Alosa_sapidissima	64.082	735	1.36e-44	0	61.546	1009	1.02e-30	1	Yes
GCA_907165205.1	icCocSept1.1	ftp://ftp.ncbi.nlm.nih.gov/genomes/all/GCA/907/165/205/GCA_907165205.1_icCocSept1.1	41442133	Coccinella_septempunctata	80.597	67	1.17e-08	0	80.597	67	1.17e-08	0	No
GCA_907164935.1	iOsmBic2.1	ftp://ftp.ncbi.nlm.nih.gov/genomes/all/GCA/907/164/935/GCA_907164935.1_iOsmBic2.1	10976010	Osmia_bicornis_bicornis	-	-	-	0	-	-	-	0	No
GCA_018398535.1	NCSU_Asbu1	ftp://ftp.ncbi.nlm.nih.gov/genomes/all/GCA/018/398/535/GCA_018398535.1_NCSU_Asbu1	1410599	Haplochromis_burtoni	60.343	875	4.34e-15	0	64.706	408	3.48e-27	0	Yes
GCA_903992535.2	mArvAmp1.2	ftp://ftp.ncbi.nlm.nih.gov/genomes/all/GCA/903/992/535/GCA_903992535.2_mArvAmp1.2	158924400	Arvicola_amphibius	-	-	-	0	80.597	67	6.71e-08	0	Yes
GCA_017639655.1	bFalNau1.pat	ftp://ftp.ncbi.nlm.nih.gov/genomes/all/GCA/017/639/655/GCA_017639655.1_bFalNau1.pat	91761059	Falco_naumanni	-	-	-	0	-	-	-	0	Yes
GCA_018350215.1	P.leo_Ple1_pat1.1	ftp://ftp.ncbi.nlm.nih.gov/genomes/all/GCA/018/350/215/GCA_018350215.1_P.leo_Ple1_pat1.1	147402474	Panthera_leo	-	-	-	0	-	-	-	0	Yes
GCA_018350155.1	O.geoffroyi_Oge1_pat1.0	ftp://ftp.ncbi.nlm.nih.gov/genomes/all/GCA/018/350/155/GCA_018350155.1_O.geoffroyi_Oge1_pat1.0	152606360	Leopardus_geoffroyi	-	-	-	0	-	-	-	0	Yes
GCA_018350175.1	F.catus_Fca126_mat1.0	ftp://ftp.ncbi.nlm.nih.gov/genomes/all/GCA/018/350/175/GCA_018350175.1_F.catus_Fca126_mat1.0	148491486	Felis_catus	-	-	-	0	-	-	-	0	Yes
GCA_018345385.1	ASM1834538v1	ftp://ftp.ncbi.nlm.nih.gov/genomes/all/GCA/018/345/385/GCA_018345385.1_ASM1834538v1	131537142	Vulpes_lagopus	-	-	-	0	-	-	-	0	Yes
GCA_018320785.1	ASM1832078v1	ftp://ftp.ncbi.nlm.nih.gov/genomes/all/GCA/018/320/785/GCA_018320785.1_ASM1832078v1	51466935	Cheilinus_undulatus	61.259	937	4.57e-22	0	62.654	648	1.08e-26	0	Yes
GCA_018340385.1	ASM1834038v1	ftp://ftp.ncbi.nlm.nih.gov/genomes/all/GCA/018/340/385/GCA_018340385.1_ASM1834038v1	29545497	Cyprinus_carpio	65.634	2744	0	10	65.177	2708	0	12	Yes
GCA_003031525.2	Neophocaena_asiaeorientalis_V1.1	ftp://ftp.ncbi.nlm.nih.gov/genomes/all/GCA/003/031/525/GCA_003031525.2_Neophocaena_asiaeorientalis_V1.1	6341296	Neophocaena_asiaeorientalis_asiaeorientalis	-	-	-	0	-	-	-	0	Yes
GCA_018296145.1	Otsh_v2.0	ftp://ftp.ncbi.nlm.nih.gov/genomes/all/GCA/018/296/145/GCA_018296145.1_Otsh_v2.0	2884253	Oncorhynchus_tshawytscha	62.5	416	4.4e-16	0	70.956	272	6.85e-29	0	Yes
GCA_003957565.4	bTaeGut1.4.pri	ftp://ftp.ncbi.nlm.nih.gov/genomes/all/GCA/003/957/565/GCA_003957565.4_bTaeGut1.4.pri	70982421	Taeniopygia_guttata	-	-	-	0	-	-	-	0	Yes
GCA_900496995.4	bAquChr1.4	ftp://ftp.ncbi.nlm.nih.gov/genomes/all/GCA/900/496/995/GCA_900496995.4_bAquChr1.4	46934974	Aquila_chrysaetos_chrysaetos	-	-	-	0	-	-	-	0	Yes
GCA_018143015.1	Lvar_3.0	ftp://ftp.ncbi.nlm.nih.gov/genomes/all/GCA/018/143/015/GCA_018143015.1_Lvar_3.0	45571165	Lytechinus_variegatus	63.533	3000	0	9	64.626	3005	0	10	Yes
GCA_018167655.1	Mior012	ftp://ftp.ncbi.nlm.nih.gov/genomes/all/GCA/018/167/655/GCA_018167655.1_Mior012	34833828	Microtus_oregoni	-	-	-	0	77.941	68	1.2e-05	0	Yes
GCA_011100555.2	mCalJa1.2.pat.X	ftp://ftp.ncbi.nlm.nih.gov/genomes/all/GCA/011/100/555/GCA_011100555.2_mCalJa1.2.pat.X	136971485	Callithrix_jacchus	-	-	-	0	-	-	-	0	Yes
GCA_018153835.1	ASM1815383v1	ftp://ftp.ncbi.nlm.nih.gov/genomes/all/GCA/018/153/835/GCA_018153835.1_ASM1815383v1	2288481	Drosophila_eugracilis	-	-	-	0	-	-	-	0	Yes
GCA_018153845.1	ASM1815384v1	ftp://ftp.ncbi.nlm.nih.gov/genomes/all/GCA/018/153/845/GCA_018153845.1_ASM1815384v1	15788854	Drosophila_bipectinata	64.789	284	1.9e-16	0	62.602	246	3.95e-06	0	Yes
GCA_018153295.1	ASM1815329v1	ftp://ftp.ncbi.nlm.nih.gov/genomes/all/GCA/018/153/295/GCA_018153295.1_ASM1815329v1	23286615	Drosophila_grimshawi	-	-	-	0	-	-	-	0	Yes
GCA_018153725.1	ASM1815372v1	ftp://ftp.ncbi.nlm.nih.gov/genomes/all/GCA/018/153/725/GCA_018153725.1_ASM1815372v1	24882697	Drosophila_mojavensis	-	-	-	0	-	-	-	0	Yes
GCA_018152505.1	ASM1815250v1	ftp://ftp.ncbi.nlm.nih.gov/genomes/all/GCA/018/152/505/GCA_018152505.1_ASM1815250v1	21933072	Drosophila_elegans	-	-	-	0	-	-	-	0	Yes
GCA_018152535.1	ASM1815253v1	ftp://ftp.ncbi.nlm.nih.gov/genomes/all/GCA/018/152/535/GCA_018152535.1_ASM1815253v1	21812520	Drosophila_kikkawai	-	-	-	0	-	-	-	0	Yes
GCA_018152695.1	ASM1815269v1	ftp://ftp.ncbi.nlm.nih.gov/genomes/all/GCA/018/152/695/GCA_018152695.1_ASM1815269v1	12380692	Drosophila_takahashii	-	-	-	0	-	-	-	0	Yes
GCA_018152265.1	ASM1815226v1	ftp://ftp.ncbi.nlm.nih.gov/genomes/all/GCA/018/152/265/GCA_018152265.1_ASM1815226v1	9958166	Drosophila_ficusphila	68.831	154	6.99e-12	0	68.182	154	1.85e-10	0	Yes
GCA_018152115.1	ASM1815211v1	ftp://ftp.ncbi.nlm.nih.gov/genomes/all/GCA/018/152/115/GCA_018152115.1_ASM1815211v1	15806012	Drosophila_rhopaloa	-	-	-	0	-	-	-	0	Yes
GCA_018151105.1	ASM1815110v1	ftp://ftp.ncbi.nlm.nih.gov/genomes/all/GCA/018/151/105/GCA_018151105.1_ASM1815110v1	3931141	Drosophila_obscura	-	-	-	0	-	-	-	0	Yes
GCA_017562075.2	AmerM5.1	ftp://ftp.ncbi.nlm.nih.gov/genomes/all/GCA/017/562/075/GCA_017562075.2_AmerM5.1	50316797	Anopheles_merus	-	-	-	0	-	-	-	0	No
GCA_905237075.1	dlabrax2021	ftp://ftp.ncbi.nlm.nih.gov/genomes/all/GCA/905/237/075/GCA_905237075.1_dlabrax2021	29885359	Dicentrarchus_labrax	67.91	134	1.22e-06	0	73.381	139	5.89e-17	0	Yes
GCA_905475395.1	inChrCarn1.1	ftp://ftp.ncbi.nlm.nih.gov/genomes/all/GCA/905/475/395/GCA_905475395.1_inChrCarn1.1	94407144	Chrysoperla_carnea	63.091	317	2e-12	0	63.636	275	5.29e-11	0	Yes
GCA_905475345.1	iyVesVulg1.1	ftp://ftp.ncbi.nlm.nih.gov/genomes/all/GCA/905/475/345/GCA_905475345.1_iyVesVulg1.1	8749684	Vespula_vulgaris	-	-	-	0	-	-	-	0	No
GCA_905404315.1	ilLepSina1.1	ftp://ftp.ncbi.nlm.nih.gov/genomes/all/GCA/905/404/315/GCA_905404315.1_ilLepSina1.1	14447461	Leptidea_sinapis	-	-	-	0	63.303	218	1.41e-05	0	Yes
GCA_905237065.2	Ssal_v3.1	ftp://ftp.ncbi.nlm.nih.gov/genomes/all/GCA/905/237/065/GCA_905237065.2_Ssal_v3.1	28058890	Salmo_salar	65.641	390	7.87e-24	0	65.625	416	5.77e-26	0	Yes
GCA_017976425.1	fToxJac2.pri	ftp://ftp.ncbi.nlm.nih.gov/genomes/all/GCA/017/976/425/GCA_017976425.1_fToxJac2.pri	26859436	Toxotes_jaculatrix	-	-	-	0	75.676	74	5.62e-06	0	Yes
GCA_017976375.1	bCucCan1.pri	ftp://ftp.ncbi.nlm.nih.gov/genomes/all/GCA/017/976/375/GCA_017976375.1_bCucCan1.pri	78325852	Cuculus_canorus	-	-	-	0	-	-	-	0	Yes
GCA_017976325.1	fCheRos1.pri	ftp://ftp.ncbi.nlm.nih.gov/genomes/all/GCA/017/976/325/GCA_017976325.1_fCheRos1.pri	27778429	Chelmon_rostratus	-	-	-	0	67.647	238	7.76e-20	0	Yes
GCA_017654675.1	Xenopus_laevis_v10.1	ftp://ftp.ncbi.nlm.nih.gov/genomes/all/GCA/017/654/675/GCA_017654675.1_Xenopus_laevis_v10.1	155250555	Xenopus_laevis	62.763	666	7.32e-35	0	64.402	736	8.74e-55	0	Yes
GCA_017654505.1	ASM1765450v1	ftp://ftp.ncbi.nlm.nih.gov/genomes/all/GCA/017/654/505/GCA_017654505.1_ASM1765450v1	48906729	Polyodon_spathula	65.191	2982	0	29	65.705	2913	0	32	Yes
GCA_009769625.2	bCygOlo1.pri.v2	ftp://ftp.ncbi.nlm.nih.gov/genomes/all/GCA/009/769/625/GCA_009769625.2_bCygOlo1.pri.v2	81481363	Cygnus_olor	-	-	-	0	-	-	-	0	Yes
GCA_017639745.1	fMelBoe1.pri	ftp://ftp.ncbi.nlm.nih.gov/genomes/all/GCA/017/639/745/GCA_017639745.1_fMelBoe1.pri	37878235	Melanotaenia_boesemani	78.125	64	1.77e-05	0	79.412	68	1.3e-07	0	Yes
GCA_017639785.1	BCM_Maur_2.0	ftp://ftp.ncbi.nlm.nih.gov/genomes/all/GCA/017/639/785/GCA_017639785.1_BCM_Maur_2.0	85184847	Mesocricetus_auratus	-	-	-	0	76.712	73	4.31e-06	0	Yes
GCA_017591425.1	NIBS_Ocur_1.0	ftp://ftp.ncbi.nlm.nih.gov/genomes/all/GCA/017/591/425/GCA_017591425.1_NIBS_Ocur_1.0	33876933	Ochotona_curzoniae	-	-	-	0	81.667	60	1.61e-06	0	Yes
GCA_017639515.1	sCarCar2.pri	ftp://ftp.ncbi.nlm.nih.gov/genomes/all/GCA/017/639/515/GCA_017639515.1_sCarCar2.pri	169918123	Carcharodon_carcharias	62.874	334	6.73e-12	0	64	275	7.52e-06	0	Yes
GCA_017591435.1	ASM1759143v1	ftp://ftp.ncbi.nlm.nih.gov/genomes/all/GCA/017/591/435/GCA_017591435.1_ASM1759143v1	21793880	Portunus_trituberculatus	-	-	-	0	-	-	-	0	Yes
GCA_017639235.1	C.kubaryi_AGA036_p1.0	ftp://ftp.ncbi.nlm.nih.gov/genomes/all/GCA/017/639/235/GCA_017639235.1_C.kubaryi_AGA036_p1.0	17891236	Corvus_kubaryi	-	-	-	0	-	-	-	0	Yes
GCA_009764475.2	sPriPec2.1.pri	ftp://ftp.ncbi.nlm.nih.gov/genomes/all/GCA/009/764/475/GCA_009764475.2_sPriPec2.1.pri	101699621	Pristis_pectinata	-	-	-	0	-	-	-	0	Yes
GCA_010909765.2	sAmbRad1.1.pri	ftp://ftp.ncbi.nlm.nih.gov/genomes/all/GCA/010/909/765/GCA_010909765.2_sAmbRad1.1.pri	62052929	Amblyraja_radiata	62.146	1342	2.82e-46	6	63.025	1382	1.04e-63	3	Yes
GCA_017590135.1	ASM1759013v1	ftp://ftp.ncbi.nlm.nih.gov/genomes/all/GCA/017/590/135/GCA_017590135.1_ASM1759013v1	9601729	Pyrgilauda_ruficollis	-	-	-	0	-	-	-	0	Yes
GCA_017590055.1	ASM1759005v1	ftp://ftp.ncbi.nlm.nih.gov/genomes/all/GCA/017/590/055/GCA_017590055.1_ASM1759005v1	9074114	Onychostruthus_taczanowskii	-	-	-	0	-	-	-	0	Yes
GCA_905333055.1	ilManJurt1.1	ftp://ftp.ncbi.nlm.nih.gov/genomes/all/GCA/905/333/055/GCA_905333055.1_ilManJurt1.1	15090120	Maniola_jurtina	-	-	-	0	-	-	-	0	Yes
GCA_014905685.2	NemWhi1	ftp://ftp.ncbi.nlm.nih.gov/genomes/all/GCA/014/905/685/GCA_014905685.2_NemWhi1	49984095	Nematolebias_whitei	61.5	1387	1.12e-63	16	62.093	1013	7.22e-51	12	Yes
GCA_900700415.2	Ch_v2.0.2	ftp://ftp.ncbi.nlm.nih.gov/genomes/all/GCA/900/700/415/GCA_900700415.2_Ch_v2.0.2	29845739	Clupea_harengus	64.119	3035	0	38	65.767	2927	0	33	Yes
GCA_014754425.2	SCBI_Odam_1.1	ftp://ftp.ncbi.nlm.nih.gov/genomes/all/GCA/014/754/425/GCA_014754425.2_SCBI_Odam_1.1	100398400	Oryx_dammah	-	-	-	0	-	-	-	0	Yes
GCA_016920715.1	AaraD3	ftp://ftp.ncbi.nlm.nih.gov/genomes/all/GCA/016/920/715/GCA_016920715.1_AaraD3	95710210	Anopheles_arabiensis	-	-	-	0	-	-	-	0	Yes
GCA_017311325.1	ASM1731132v1	ftp://ftp.ncbi.nlm.nih.gov/genomes/all/GCA/017/311/325/GCA_017311325.1_ASM1731132v1	72237886	Ursus_maritimus	-	-	-	0	-	-	-	0	Yes
GCA_016617805.2	CSIRO_BtryS06_freeze2	ftp://ftp.ncbi.nlm.nih.gov/genomes/all/GCA/016/617/805/GCA_016617805.2_CSIRO_BtryS06_freeze2	81886338	Bactrocera_tryoni	-	-	-	0	-	-	-	0	Yes
GCA_016920845.1	GAculeatus_UGA_version5	ftp://ftp.ncbi.nlm.nih.gov/genomes/all/GCA/016/920/845/GCA_016920845.1_GAculeatus_UGA_version5	20445003	Gasterosteus_aculeatus_aculeatus	-	-	-	0	-	-	-	0	Yes
GCA_016906955.1	ROS_Pafr_v1	ftp://ftp.ncbi.nlm.nih.gov/genomes/all/GCA/016/906/955/GCA_016906955.1_ROS_Pafr_v1	141887063	Phacochoerus_africanus	-	-	-	0	-	-	-	0	Yes
GCA_905171775.1	aRanTem1.1	ftp://ftp.ncbi.nlm.nih.gov/genomes/all/GCA/905/171/775/GCA_905171775.1_aRanTem1.1	481763206	Rana_temporaria	-	-	-	0	-	-	-	0	Yes
GCA_905171765.1	aBufBuf1.1	ftp://ftp.ncbi.nlm.nih.gov/genomes/all/GCA/905/171/765/GCA_905171765.1_aBufBuf1.1	635713434	Bufo_bufo	-	-	-	0	-	-	-	0	Yes
GCA_905163445.1	ilParAegt1.1	ftp://ftp.ncbi.nlm.nih.gov/genomes/all/GCA/905/163/445/GCA_905163445.1_ilParAegt1.1	19375358	Pararge_aegeria	-	-	-	0	-	-	-	0	Yes
GCA_905147795.1	ilPieRapa1.1	ftp://ftp.ncbi.nlm.nih.gov/genomes/all/GCA/905/147/795/GCA_905147795.1_ilPieRapa1.1	10651053	Pieris_rapae	63.525	244	1.7e-08	0	-	-	-	0	Yes
GCA_905147365.1	ilAriAges1.1	ftp://ftp.ncbi.nlm.nih.gov/genomes/all/GCA/905/147/365/GCA_905147365.1_ilAriAges1.1	19030843	Aricia_agestis	-	-	-	0	69.231	117	1.73e-06	0	Yes
GCA_905147045.1	ilAglIoxx1.1	ftp://ftp.ncbi.nlm.nih.gov/genomes/all/GCA/905/147/045/GCA_905147045.1_ilAglIoxx1.1	13340570	Nymphalis_io	-	-	-	0	-	-	-	0	Yes
GCA_905220565.1	ilMelCinx1.1	ftp://ftp.ncbi.nlm.nih.gov/genomes/all/GCA/905/220/565/GCA_905220565.1_ilMelCinx1.1	17325599	Melitaea_cinxia	94.444	36	1.02e-05	0	94.444	36	1.02e-05	0	Yes
GCA_905147105.1	ilPieBrab1.1	ftp://ftp.ncbi.nlm.nih.gov/genomes/all/GCA/905/147/105/GCA_905147105.1_ilPieBrab1.1	21549451	Pieris_brassicae	62.27	326	7.31e-10	0	-	-	-	0	Yes
GCA_905220415.1	ilColCroc2.1	ftp://ftp.ncbi.nlm.nih.gov/genomes/all/GCA/905/220/415/GCA_905220415.1_ilColCroc2.1	11204669	Colias_croceus	63.987	311	1.65e-15	0	61.517	356	2.16e-08	0	Yes
GCA_016881025.1	HiC_Itri_2	ftp://ftp.ncbi.nlm.nih.gov/genomes/all/GCA/016/881/025/GCA_016881025.1_HiC_Itri_2	193221680	Ictidomys_tridecemlineatus	-	-	-	0	-	-	-	0	Yes
GCA_905146905.1	NYPRO_anot_genome	ftp://ftp.ncbi.nlm.nih.gov/genomes/all/GCA/905/146/905/GCA_905146905.1_NYPRO_anot_genome	53959811	Nyctereutes_procyonoides	-	-	-	0	-	-	-	0	Yes
GCA_016859285.1	ASM1685928v1	ftp://ftp.ncbi.nlm.nih.gov/genomes/all/GCA/016/859/285/GCA_016859285.1_ASM1685928v1	29220096	Xiphias_gladius	62.5	568	1.81e-14	0	63.788	718	2.41e-28	0	Yes
GCA_016835505.1	ASM1683550v1	ftp://ftp.ncbi.nlm.nih.gov/genomes/all/GCA/016/835/505/GCA_016835505.1_ASM1683550v1	189689183	Polypterus_senegalus	65.201	2957	0	48	64.955	2902	0	50	Yes
GCA_009806435.2	UM_NZW_1.0	ftp://ftp.ncbi.nlm.nih.gov/genomes/all/GCA/009/806/435/GCA_009806435.2_UM_NZW_1.0	111644748	Oryctolagus_cuniculus	-	-	-	0	77.333	75	4.27e-07	0	Yes
GCA_016802725.1	UNIL_Sinv_3.0	ftp://ftp.ncbi.nlm.nih.gov/genomes/all/GCA/016/802/725/GCA_016802725.1_UNIL_Sinv_3.0	26227205	Solenopsis_invicta	79.104	67	2.93e-07	0	62.985	335	2.62e-13	0	Yes
GCA_013122585.2	ASM1312258v2	ftp://ftp.ncbi.nlm.nih.gov/genomes/all/GCA/013/122/585/GCA_013122585.2_ASM1312258v2	20774986	Styela_clava	-	-	-	0	-	-	-	0	No
GCA_016745375.1	EPA_FHM_2.0	ftp://ftp.ncbi.nlm.nih.gov/genomes/all/GCA/016/745/375/GCA_016745375.1_EPA_FHM_2.0	11952773	Pimephales_promelas	66.411	1435	1.78e-112	4	65.788	1441	3.71e-102	5	Yes
GCA_016699485.1	bGalGal1.mat.broiler.GRCg7b	ftp://ftp.ncbi.nlm.nih.gov/genomes/all/GCA/016/699/485/GCA_016699485.1_bGalGal1.mat.broiler.GRCg7b	90861225	Gallus_gallus	-	-	-	0	-	-	-	0	Yes
GCA_016433145.1	AgileGrace	ftp://ftp.ncbi.nlm.nih.gov/genomes/all/GCA/016/433/145/GCA_016433145.1_AgileGrace	683521856	Gracilinanus_agilis	61.654	1403	4.65e-61	69	60.408	1619	2.99e-48	28	Yes
GCA_015227675.2	mRatBN7.2	ftp://ftp.ncbi.nlm.nih.gov/genomes/all/GCA/015/227/675/GCA_015227675.2_mRatBN7.2	135012528	Rattus_norvegicus	-	-	-	0	77.941	68	1.05e-05	0	Yes
GCA_016432855.1	SaNama_1.0	ftp://ftp.ncbi.nlm.nih.gov/genomes/all/GCA/016/432/855/GCA_016432855.1_SaNama_1.0	44976251	Salvelinus_namaycush	61.2	500	1.39e-13	0	63.907	471	4.02e-22	0	Yes
GCA_016545835.1	ASM1654583v1	ftp://ftp.ncbi.nlm.nih.gov/genomes/all/GCA/016/545/835/GCA_016545835.1_ASM1654583v1	2106662	Crotalus_tigris	-	-	-	0	-	-	-	0	Yes
GCA_009819885.2	bCatUst1.pri.v2	ftp://ftp.ncbi.nlm.nih.gov/genomes/all/GCA/009/819/885/GCA_009819885.2_bCatUst1.pri.v2	68462074	Catharus_ustulatus	-	-	-	0	-	-	-	0	Yes
GCA_016161935.1	ASM1616193v1	ftp://ftp.ncbi.nlm.nih.gov/genomes/all/GCA/016/161/935/GCA_016161935.1_ASM1616193v1	130473029	Mauremys_reevesii	65.933	3000	0	400	65.466	2942	0	394	Yes
GCA_016077235.1	ASM1607723v1	ftp://ftp.ncbi.nlm.nih.gov/genomes/all/GCA/016/077/235/GCA_016077235.1_ASM1607723v1	1362150	Cyprinodon_tularosa	70.629	143	8.41e-07	0	100	35	3.71e-07	0	Yes
GCA_016097555.1	Gae_host_genome	ftp://ftp.ncbi.nlm.nih.gov/genomes/all/GCA/016/097/555/GCA_016097555.1_Gae_host_genome	81591406	Gigantopelta_aegis	64.875	1526	3.82e-97	1	65.498	1626	3.35e-119	2	No
GCA_015846415.1	ASM1584641v1	ftp://ftp.ncbi.nlm.nih.gov/genomes/all/GCA/015/846/415/GCA_015846415.1_ASM1584641v1	23627495	Triplophysa_dalaica	66.47	2878	0	3	66.018	2878	0	3	No
GCA_015852505.1	mTacAcu1.pri	ftp://ftp.ncbi.nlm.nih.gov/genomes/all/GCA/015/852/505/GCA_015852505.1_mTacAcu1.pri	63379719	Tachyglossus_aculeatus	-	-	-	0	-	-	-	0	Yes
GCA_015832195.1	Motacilla_alba_V1.0_pri	ftp://ftp.ncbi.nlm.nih.gov/genomes/all/GCA/015/832/195/GCA_015832195.1_Motacilla_alba_V1.0_pri	72386170	Motacilla_alba_alba	-	-	-	0	-	-	-	0	Yes
GCA_015732765.1	VPISU_Cqui_1.0_pri_paternal	ftp://ftp.ncbi.nlm.nih.gov/genomes/all/GCA/015/732/765/GCA_015732765.1_VPISU_Cqui_1.0_pri_paternal	201550677	Culex_quinquefasciatus	64.159	226	1.67e-08	0	65.823	158	5.18e-06	0	Yes
GCA_003945595.2	ASM394559v2	ftp://ftp.ncbi.nlm.nih.gov/genomes/all/GCA/003/945/595/GCA_003945595.2_ASM394559v2	2585899	Pipra_filicauda	-	-	-	0	-	-	-	0	Yes
GCA_015706575.1	Pmin_3.0	ftp://ftp.ncbi.nlm.nih.gov/genomes/all/GCA/015/706/575/GCA_015706575.1_Pmin_3.0	23093800	Patiria_miniata	64.544	1382	3.52e-104	5	63.88	1304	4.91e-86	5	No
GCA_015476345.1	ZJU1.0	ftp://ftp.ncbi.nlm.nih.gov/genomes/all/GCA/015/476/345/GCA_015476345.1_ZJU1.0	76269206	Anas_platyrhynchos	-	-	-	0	-	-	-	0	Yes
GCA_905115235.1	iHerIll2.2.curated.20191125	ftp://ftp.ncbi.nlm.nih.gov/genomes/all/GCA/905/115/235/GCA_905115235.1_iHerIll2.2.curated.20191125	180357958	Hermetia_illucens	64.249	193	9.08e-06	0	97.222	36	1.76e-06	0	Yes
GCA_001649575.2	ASM164957v2	ftp://ftp.ncbi.nlm.nih.gov/genomes/all/GCA/001/649/575/GCA_001649575.2_ASM164957v2	28170849	Kryptolebias_marmoratus	-	-	-	0	-	-	-	0	Yes
GCA_014905235.2	Bmori_2016v1.0	ftp://ftp.ncbi.nlm.nih.gov/genomes/all/GCA/014/905/235/GCA_014905235.2_Bmori_2016v1.0	16796068	Bombyx_mori	63.71	248	2.61e-09	0	65.741	216	3.72e-12	0	Yes
GCA_015476425.1	ASM1547642v1	ftp://ftp.ncbi.nlm.nih.gov/genomes/all/GCA/015/476/425/GCA_015476425.1_ASM1547642v1	2183205	Leptopilina_heterotoma	-	-	-	0	-	-	-	0	No
GCA_015345945.1	Tmad_KSU_1.1	ftp://ftp.ncbi.nlm.nih.gov/genomes/all/GCA/015/345/945/GCA_015345945.1_Tmad_KSU_1.1	15175020	Tribolium_madens	92.308	39	1.35e-06	0	97.059	34	3.07e-06	0	No
GCA_015252025.1	Vero_WHO_p1.0	ftp://ftp.ncbi.nlm.nih.gov/genomes/all/GCA/015/252/025/GCA_015252025.1_Vero_WHO_p1.0	81790585	Chlorocebus_sabaeus	-	-	-	0	-	-	-	0	Yes
GCA_004115215.4	mOrnAna1.pri.v4	ftp://ftp.ncbi.nlm.nih.gov/genomes/all/GCA/004/115/215/GCA_004115215.4_mOrnAna1.pri.v4	83338043	Ornithorhynchus_anatinus	-	-	-	0	-	-	-	0	Yes
GCA_004115265.3	mRhiFer1_v1.p	ftp://ftp.ncbi.nlm.nih.gov/genomes/all/GCA/004/115/265/GCA_004115265.3_mRhiFer1_v1.p	88025743	Rhinolophus_ferrumequinum	-	-	-	0	-	-	-	0	Yes
GCA_014743375.2	RU_Dsub_v1.1	ftp://ftp.ncbi.nlm.nih.gov/genomes/all/GCA/014/743/375/GCA_014743375.2_RU_Dsub_v1.1	11590999	Drosophila_subpulchrella	-	-	-	0	-	-	-	0	No
GCA_015220745.1	fSebUmb1.pri	ftp://ftp.ncbi.nlm.nih.gov/genomes/all/GCA/015/220/745/GCA_015220745.1_fSebUmb1.pri	34912176	Sebastes_umbrosus	66.266	2914	0	15	66.292	2934	0	11	Yes
GCA_015220715.1	fPygNat1.pri	ftp://ftp.ncbi.nlm.nih.gov/genomes/all/GCA/015/220/715/GCA_015220715.1_fPygNat1.pri	42283192	Pygocentrus_nattereri	65.323	248	8.1e-08	0	66.19	210	4.36e-12	0	Yes
GCA_015220235.1	mChoDid1.pri	ftp://ftp.ncbi.nlm.nih.gov/genomes/all/GCA/015/220/235/GCA_015220235.1_mChoDid1.pri	146178362	Choloepus_didactylus	-	-	-	0	-	-	-	0	Yes
GCA_015220075.1	bFalRus1.pri	ftp://ftp.ncbi.nlm.nih.gov/genomes/all/GCA/015/220/075/GCA_015220075.1_bFalRus1.pri	91094845	Falco_rusticolus	-	-	-	0	-	-	-	0	Yes
GCA_003704035.3	HU_Pman_2.1.3	ftp://ftp.ncbi.nlm.nih.gov/genomes/all/GCA/003/704/035/GCA_003704035.3_HU_Pman_2.1.3	115033041	Peromyscus_maniculatus_bairdii	-	-	-	0	80.282	71	1.43e-08	0	Yes
GCA_014905175.1	ASM1490517v1	ftp://ftp.ncbi.nlm.nih.gov/genomes/all/GCA/014/905/175/GCA_014905175.1_ASM1490517v1	27481583	Aphidius_gifuensis	-	-	-	0	-	-	-	0	Yes
GCA_014858855.1	ASM1485885v1	ftp://ftp.ncbi.nlm.nih.gov/genomes/all/GCA/014/858/855/GCA_014858855.1_ASM1485885v1	539822115	Bufo_gargarizans	87.234	47	1.81e-05	0	-	-	-	0	Yes
GCA_014898765.1	PumYag	ftp://ftp.ncbi.nlm.nih.gov/genomes/all/GCA/014/898/765/GCA_014898765.1_PumYag	49273425	Puma_yagouaroundi	-	-	-	0	-	-	-	0	Yes
GCA_014898815.1	ASM1489881v1	ftp://ftp.ncbi.nlm.nih.gov/genomes/all/GCA/014/898/815/GCA_014898815.1_ASM1489881v1	1807243	Panonychus_citri	-	-	-	0	-	-	-	0	Yes
GCA_904848185.1	fAcaLat1.1	ftp://ftp.ncbi.nlm.nih.gov/genomes/all/GCA/904/848/185/GCA_904848185.1_fAcaLat1.1	30717905	Acanthopagrus_latus	70.637	361	2.73e-43	0	63.039	441	1.79e-14	0	Yes
GCA_902500615.3	NSP_V7	ftp://ftp.ncbi.nlm.nih.gov/genomes/all/GCA/902/500/615/GCA_902500615.3_NSP_V7	20450314	Pungitius_pungitius	-	-	-	0	-	-	-	0	Yes
GCA_014851395.1	ASM1485139v1	ftp://ftp.ncbi.nlm.nih.gov/genomes/all/GCA/014/851/395/GCA_014851395.1_ASM1485139v1	36481429	Micropterus_salmoides	65.008	623	1.51e-49	0	64.547	629	1.06e-46	0	Yes
GCA_014839805.1	JHU_Msex_v1.0	ftp://ftp.ncbi.nlm.nih.gov/genomes/all/GCA/014/839/805/GCA_014839805.1_JHU_Msex_v1.0	14248853	Manduca_sexta	67.114	149	1.6e-07	0	65.775	187	6.05e-09	0	Yes
GCA_009873245.3	mBalMus1.pri.v3	ftp://ftp.ncbi.nlm.nih.gov/genomes/all/GCA/009/873/245/GCA_009873245.3_mBalMus1.pri.v3	110314666	Balaenoptera_musculus	-	-	-	0	-	-	-	0	Yes
GCA_014825855.1	ASM1482585v1	ftp://ftp.ncbi.nlm.nih.gov/genomes/all/GCA/014/825/855/GCA_014825855.1_ASM1482585v1	15222711	Bombus_pyrosoma	-	-	-	0	-	-	-	0	No
GCA_012273895.2	Zerene_cesonia_1.1	ftp://ftp.ncbi.nlm.nih.gov/genomes/all/GCA/012/273/895/GCA_012273895.2_Zerene_cesonia_1.1	9214832	Zerene_cesonia	64.31	297	1.35e-15	0	61.923	520	3.21e-20	0	Yes
GCA_004664715.2	UCI_PerLeu_2.1	ftp://ftp.ncbi.nlm.nih.gov/genomes/all/GCA/004/664/715/GCA_004664715.2_UCI_PerLeu_2.1	114273790	Peromyscus_leucopus	-	-	-	0	77.465	71	4.34e-06	0	Yes
GCA_014839835.1	bDryPub1.pri	ftp://ftp.ncbi.nlm.nih.gov/genomes/all/GCA/014/839/835/GCA_014839835.1_bDryPub1.pri	38715865	Dryobates_pubescens	-	-	-	0	-	-	-	0	Yes
GCA_014805685.1	ASM1480568v1	ftp://ftp.ncbi.nlm.nih.gov/genomes/all/GCA/014/805/685/GCA_014805685.1_ASM1480568v1	28049309	Silurus_meridionalis	88.372	43	1.52e-05	0	88.636	44	6.71e-06	0	Yes
GCA_014805655.1	ASM1480565v1	ftp://ftp.ncbi.nlm.nih.gov/genomes/all/GCA/014/805/655/GCA_014805655.1_ASM1480565v1	11160574	Passer_montanus	-	-	-	0	-	-	-	0	Yes
GCA_904425465.1	Colossoma_macropomum	ftp://ftp.ncbi.nlm.nih.gov/genomes/all/GCA/904/425/465/GCA_904425465.1_Colossoma_macropomum	40163545	Colossoma_macropomum	69.832	179	2.62e-10	0	62.731	432	1.72e-18	0	Yes
GCA_013265735.3	USDA_OmykA_1.1	ftp://ftp.ncbi.nlm.nih.gov/genomes/all/GCA/013/265/735/GCA_013265735.3_USDA_OmykA_1.1	39165350	Oncorhynchus_mykiss	63.498	526	8.72e-17	0	61.905	441	3.01e-08	0	Yes
GCA_013731165.1	Rhpom_1.0	ftp://ftp.ncbi.nlm.nih.gov/genomes/all/GCA/013/731/165/GCA_013731165.1_Rhpom_1.0	72319622	Rhagoletis_pomonella	72.34	94	2.14e-06	0	-	-	-	0	Yes
GCA_014570535.1	YNU_ManJav_2.0	ftp://ftp.ncbi.nlm.nih.gov/genomes/all/GCA/014/570/535/GCA_014570535.1_YNU_ManJav_2.0	13854118	Manis_javanica	-	-	-	0	-	-	-	0	Yes
GCA_003254725.2	ASM325472v2	ftp://ftp.ncbi.nlm.nih.gov/genomes/all/GCA/003/254/725/GCA_003254725.2_ASM325472v2	64250934	Canis_lupus_dingo	-	-	-	0	-	-	-	0	Yes
GCA_014466175.1	ASM1446617v1	ftp://ftp.ncbi.nlm.nih.gov/genomes/all/GCA/014/466/175/GCA_014466175.1_ASM1446617v1	8532720	Vespula_pensylvanica	-	-	-	0	-	-	-	0	No
GCA_014083535.1	V.mandarinia_Nanaimo_p1.0	ftp://ftp.ncbi.nlm.nih.gov/genomes/all/GCA/014/083/535/GCA_014083535.1_V.mandarinia_Nanaimo_p1.0	2778186	Vespa_mandarinia	-	-	-	0	-	-	-	0	No
GCA_903995435.1	mAcoRus1.1	ftp://ftp.ncbi.nlm.nih.gov/genomes/all/GCA/903/995/435/GCA_903995435.1_mAcoRus1.1	66475698	Acomys_russatus	-	-	-	0	-	-	-	0	Yes
GCA_903995425.1	mOncTor1.1	ftp://ftp.ncbi.nlm.nih.gov/genomes/all/GCA/903/995/425/GCA_903995425.1_mOncTor1.1	112723509	Onychomys_torridus	-	-	-	0	77.465	71	4.33e-06	0	Yes
GCA_902655055.2	mLutLut1.2	ftp://ftp.ncbi.nlm.nih.gov/genomes/all/GCA/902/655/055/GCA_902655055.2_mLutLut1.2	149004807	Lutra_lutra	-	-	-	0	-	-	-	0	Yes
GCA_901709675.2	fSynAcu1.2	ftp://ftp.ncbi.nlm.nih.gov/genomes/all/GCA/901/709/675/GCA_901709675.2_fSynAcu1.2	14974571	Syngnathus_acus	60.879	1457	2.24e-50	8	61.284	1542	4.08e-62	8	Yes
GCA_902686445.2	mSciCar1.2	ftp://ftp.ncbi.nlm.nih.gov/genomes/all/GCA/902/686/445/GCA_902686445.2_mSciCar1.2	148229995	Sciurus_carolinensis	-	-	-	0	77.465	71	4.94e-06	0	Yes
GCA_013373865.2	ASM1337386v2	ftp://ftp.ncbi.nlm.nih.gov/genomes/all/GCA/013/373/865/GCA_013373865.2_ASM1337386v2	29663535	Monomorium_pharaonis	-	-	-	0	-	-	-	0	Yes
GCA_008315115.2	SLUC_FBN_1.2	ftp://ftp.ncbi.nlm.nih.gov/genomes/all/GCA/008/315/115/GCA_008315115.2_SLUC_FBN_1.2	41060379	Sander_lucioperca	63.863	1082	4.18e-79	1	62.446	1382	1.01e-67	3	Yes
GCA_014108415.1	mMolMol1.p	ftp://ftp.ncbi.nlm.nih.gov/genomes/all/GCA/014/108/415/GCA_014108415.1_mMolMol1.p	110665204	Molossus_molossus	-	-	-	0	-	-	-	0	Yes
GCA_014108245.1	mPipKuh1.p	ftp://ftp.ncbi.nlm.nih.gov/genomes/all/GCA/014/108/245/GCA_014108245.1_mPipKuh1.p	80237350	Pipistrellus_kuhlii	-	-	-	0	-	-	-	0	Yes
GCA_014108235.1	mMyoMyo1.p	ftp://ftp.ncbi.nlm.nih.gov/genomes/all/GCA/014/108/235/GCA_014108235.1_mMyoMyo1.p	94448911	Myotis_myotis	-	-	-	0	-	-	-	0	Yes
GCA_014176215.1	mRouAeg1.p	ftp://ftp.ncbi.nlm.nih.gov/genomes/all/GCA/014/176/215/GCA_014176215.1_mRouAeg1.p	113811795	Rousettus_aegyptiacus	-	-	-	0	-	-	-	0	Yes
GCA_011125445.2	MU-UCD_Fhet_4.1	ftp://ftp.ncbi.nlm.nih.gov/genomes/all/GCA/011/125/445/GCA_011125445.2_MU-UCD_Fhet_4.1	39340135	Fundulus_heteroclitus	66.639	1211	1.84e-102	1	65.892	1205	1.02e-90	1	Yes
GCA_013758885.1	VT_AalbS3_pri_1.0	ftp://ftp.ncbi.nlm.nih.gov/genomes/all/GCA/013/758/885/GCA_013758885.1_VT_AalbS3_pri_1.0	89049450	Anopheles_albimanus	-	-	-	0	-	-	-	0	No
GCA_014066325.1	ASM1406632v1	ftp://ftp.ncbi.nlm.nih.gov/genomes/all/GCA/014/066/325/GCA_014066325.1_ASM1406632v1	3339770	Apis_laboriosa	-	-	-	0	-	-	-	0	No
GCA_013753865.1	Amil_v2.1	ftp://ftp.ncbi.nlm.nih.gov/genomes/all/GCA/013/753/865/GCA_013753865.1_Amil_v2.1	19840543	Acropora_millepora	73.494	83	9.74e-06	0	67.935	184	1.45e-13	0	Yes
GCA_000001635.9	GRCm39	ftp://ftp.ncbi.nlm.nih.gov/genomes/all/GCA/000/001/635/GCA_000001635.9_GRCm39	106145001	Mus_musculus	-	-	-	0	-	-	-	0	Yes
GCA_007474595.2	mLynCan4.pri.v2	ftp://ftp.ncbi.nlm.nih.gov/genomes/all/GCA/007/474/595/GCA_007474595.2_mLynCan4.pri.v2	147275701	Lynx_canadensis	-	-	-	0	-	-	-	0	Yes
GCA_009762305.2	mZalCal1.pri.v2	ftp://ftp.ncbi.nlm.nih.gov/genomes/all/GCA/009/762/305/GCA_009762305.2_mZalCal1.pri.v2	147124152	Zalophus_californianus	-	-	-	0	-	-	-	0	Yes
GCA_903798145.1	fDanAes4.1	ftp://ftp.ncbi.nlm.nih.gov/genomes/all/GCA/903/798/145/GCA_903798145.1_fDanAes4.1	55996547	Danio_aesculapii	61.649	1116	1.82e-29	1	64.545	440	4.12e-29	0	Yes
GCA_013368585.1	fMegCyp1.pri	ftp://ftp.ncbi.nlm.nih.gov/genomes/all/GCA/013/368/585/GCA_013368585.1_fMegCyp1.pri	38251172	Megalops_cyprinoides	63.82	2482	7.72e-160	10	64.01	2484	1.5e-160	8	Yes
GCA_013358815.1	fEleEle1.pri	ftp://ftp.ncbi.nlm.nih.gov/genomes/all/GCA/013/358/815/GCA_013358815.1_fEleEle1.pri	25664172	Electrophorus_electricus	62.376	404	1.47e-09	0	60.533	413	2.35e-06	0	Yes
GCA_013358895.1	ZZ_aureus	ftp://ftp.ncbi.nlm.nih.gov/genomes/all/GCA/013/358/895/GCA_013358895.1_ZZ_aureus	40723988	Oreochromis_aureus	64.442	1828	2.68e-109	6	65.031	1753	2.4e-115	3	Yes
GCA_013347855.1	fAngAng1.pri	ftp://ftp.ncbi.nlm.nih.gov/genomes/all/GCA/013/347/855/GCA_013347855.1_fAngAng1.pri	57205429	Anguilla_anguilla	64.312	2491	3.47e-160	3	64.826	1956	8.06e-144	3	Yes
GCA_013357705.1	ASM1335770v1	ftp://ftp.ncbi.nlm.nih.gov/genomes/all/GCA/013/357/705/GCA_013357705.1_ASM1335770v1	1162728	Chelonus_insularis	-	-	-	0	-	-	-	0	No
GCA_013339725.1	BIME_Rmic_1.3	ftp://ftp.ncbi.nlm.nih.gov/genomes/all/GCA/013/339/725/GCA_013339725.1_BIME_Rmic_1.3	183350851	Rhipicephalus_microplus	-	-	-	0	-	-	-	0	Yes
GCA_013340165.1	LBDM_Dsuz_2.1.pri	ftp://ftp.ncbi.nlm.nih.gov/genomes/all/GCA/013/340/165/GCA_013340165.1_LBDM_Dsuz_2.1.pri	2609782	Drosophila_suzukii	-	-	-	0	-	-	-	0	Yes
GCA_013141755.1	UCI_ANSTEP_V1.0	ftp://ftp.ncbi.nlm.nih.gov/genomes/all/GCA/013/141/755/GCA_013141755.1_UCI_ANSTEP_V1.0	88747589	Anopheles_stephensi	-	-	-	0	-	-	-	0	No
GCA_008729295.2	YSFRI_Pleo_2.0	ftp://ftp.ncbi.nlm.nih.gov/genomes/all/GCA/008/729/295/GCA_008729295.2_YSFRI_Pleo_2.0	33285428	Plectropomus_leopardus	68.677	431	1.2e-50	0	68.966	348	5.65e-40	0	Yes
GCA_013123115.1	ASM1312311v1	ftp://ftp.ncbi.nlm.nih.gov/genomes/all/GCA/013/123/115/GCA_013123115.1_ASM1312311v1	8108830	Colletes_gigas	-	-	-	0	-	-	-	0	No
GCA_013103735.1	CSU_Ecrag_1.0	ftp://ftp.ncbi.nlm.nih.gov/genomes/all/GCA/013/103/735/GCA_013103735.1_CSU_Ecrag_1.0	27593271	Etheostoma_cragini	66.247	2939	0	5	65.752	2914	0	3	Yes
GCA_013100865.1	CAS_Tse_1.0	ftp://ftp.ncbi.nlm.nih.gov/genomes/all/GCA/013/100/865/GCA_013100865.1_CAS_Tse_1.0	140411086	Trachemys_scripta_elegans	65.571	3195	0	104	65.717	2914	0	102	Yes
GCA_004126475.3	mPhyDis1.pri.v3	ftp://ftp.ncbi.nlm.nih.gov/genomes/all/GCA/004/126/475/GCA_004126475.3_mPhyDis1.pri.v3	171742863	Phyllostomus_discolor	-	-	-	0	-	-	-	0	Yes
GCA_012932325.1	TpBJ-2018v1	ftp://ftp.ncbi.nlm.nih.gov/genomes/all/GCA/012/932/325/GCA_012932325.1_TpBJ-2018v1	14670875	Thrips_palmi	-	-	-	0	-	-	-	0	Yes
GCA_000003815.2	Bfl_VNyyK	ftp://ftp.ncbi.nlm.nih.gov/genomes/all/GCA/000/003/815/GCA_000003815.2_Bfl_VNyyK	25441410	Branchiostoma_floridae	63.153	2988	0	16	63.087	2961	0	15	No
GCA_902827175.1	fGymAcu1.1	ftp://ftp.ncbi.nlm.nih.gov/genomes/all/GCA/902/827/175/GCA_902827175.1_fGymAcu1.1	1921211	Gymnodraco_acuticeps	94.595	37	9e-06	0	90.909	44	3.4e-07	0	Yes
GCA_902827165.1	fTreBer1.1	ftp://ftp.ncbi.nlm.nih.gov/genomes/all/GCA/902/827/165/GCA_902827165.1_fTreBer1.1	8748152	Trematomus_bernacchii	94.444	36	1.78e-05	0	94.444	36	1.78e-05	0	Yes
GCA_902729225.1	Ma_sr-lr_union100	ftp://ftp.ncbi.nlm.nih.gov/genomes/all/GCA/902/729/225/GCA_902729225.1_Ma_sr-lr_union100	18871253	Pteropus_giganteus	-	-	-	0	-	-	-	0	Yes
GCA_012393455.1	Tufts_HGry_1.1	ftp://ftp.ncbi.nlm.nih.gov/genomes/all/GCA/012/393/455/GCA_012393455.1_Tufts_HGry_1.1	1033864	Halichoerus_grypus	-	-	-	0	-	-	-	0	Yes
GCA_012274545.1	DMR_v1.0_HiC	ftp://ftp.ncbi.nlm.nih.gov/genomes/all/GCA/012/274/545/GCA_012274545.1_DMR_v1.0_HiC	62586000	Fukomys_damarensis	-	-	-	0	-	-	-	0	Yes
GCA_001185365.2	UNIGE_PanGut_3.0	ftp://ftp.ncbi.nlm.nih.gov/genomes/all/GCA/001/185/365/GCA_001185365.2_UNIGE_PanGut_3.0	16790024	Pantherophis_guttatus	82.258	62	1.13e-07	0	82.258	62	1.13e-07	0	Yes
GCA_012275295.1	bMelUnd1.mat.Z	ftp://ftp.ncbi.nlm.nih.gov/genomes/all/GCA/012/275/295/GCA_012275295.1_bMelUnd1.mat.Z	104092594	Melopsittacus_undulatus	-	-	-	0	-	-	-	0	Yes
GCA_002922805.2	ASM292280v2	ftp://ftp.ncbi.nlm.nih.gov/genomes/all/GCA/002/922/805/GCA_002922805.2_ASM292280v2	29987720	Oryzias_melastigma	63.375	2815	7.99e-169	3	64.003	2653	5.25e-177	2	No
GCA_012274295.1	USDA_OLig_1.0	ftp://ftp.ncbi.nlm.nih.gov/genomes/all/GCA/012/274/295/GCA_012274295.1_USDA_OLig_1.0	5475884	Osmia_lignaria	-	-	-	0	-	-	-	0	Yes
GCA_011952255.1	Bvos_JDL3184-5_v1.1	ftp://ftp.ncbi.nlm.nih.gov/genomes/all/GCA/011/952/255/GCA_011952255.1_Bvos_JDL3184-5_v1.1	2833310	Bombus_vosnesenskii	-	-	-	0	-	-	-	0	No
GCA_011952275.1	Bvanc_JDL1245	ftp://ftp.ncbi.nlm.nih.gov/genomes/all/GCA/011/952/275/GCA_011952275.1_Bvanc_JDL1245	3064919	Bombus_vancouverensis_nearcticus	-	-	-	0	-	-	-	0	No
GCA_011952205.1	Bbif_JDL3187	ftp://ftp.ncbi.nlm.nih.gov/genomes/all/GCA/011/952/205/GCA_011952205.1_Bbif_JDL3187	2202782	Bombus_bifarius	-	-	-	0	-	-	-	0	No
GCA_011865705.1	USU_MGEN_1.2	ftp://ftp.ncbi.nlm.nih.gov/genomes/all/GCA/011/865/705/GCA_011865705.1_USU_MGEN_1.2	3666345	Megalopta_genalis	-	-	-	0	-	-	-	0	Yes
GCA_011800845.1	UG_Zviv_1	ftp://ftp.ncbi.nlm.nih.gov/genomes/all/GCA/011/800/845/GCA_011800845.1_UG_Zviv_1	92810032	Zootoca_vivipara	63.514	222	5.83e-06	0	73.034	89	5.83e-06	0	Yes
GCA_011800145.1	KU_Mleo_1.0	ftp://ftp.ncbi.nlm.nih.gov/genomes/all/GCA/011/800/145/GCA_011800145.1_KU_Mleo_1.0	54232831	Mirounga_leonina	-	-	-	0	-	-	-	0	Yes
GCA_011762595.1	mTurTru1.mat.Y	ftp://ftp.ncbi.nlm.nih.gov/genomes/all/GCA/011/762/595/GCA_011762595.1_mTurTru1.mat.Y	108430135	Tursiops_truncatus	-	-	-	0	-	-	-	0	Yes
GCA_011762505.1	mArvNil1.pat.X	ftp://ftp.ncbi.nlm.nih.gov/genomes/all/GCA/011/762/505/GCA_011762505.1_mArvNil1.pat.X	82689117	Arvicanthis_niloticus	-	-	-	0	-	-	-	0	Yes
GCA_011750605.1	ASM1175060v1	ftp://ftp.ncbi.nlm.nih.gov/genomes/all/GCA/011/750/605/GCA_011750605.1_ASM1175060v1	22692164	Drosophila_busckii	-	-	-	0	-	-	-	0	Yes
GCA_902806735.1	Bank_vole1_10x	ftp://ftp.ncbi.nlm.nih.gov/genomes/all/GCA/902/806/735/GCA_902806735.1_Bank_vole1_10x	20649317	Myodes_glareolus	-	-	-	0	77.027	74	1.8e-06	0	Yes
GCA_011397635.1	E.fuscoguttatus.final_Chr_v1	ftp://ftp.ncbi.nlm.nih.gov/genomes/all/GCA/011/397/635/GCA_011397635.1_E.fuscoguttatus.final_Chr_v1	44419306	Epinephelus_fuscoguttatus	61.279	1126	1.15e-46	3	65.011	1349	1.76e-75	3	Yes
GCA_902806645.1	cgigas_uk_roslin_v1	ftp://ftp.ncbi.nlm.nih.gov/genomes/all/GCA/902/806/645/GCA_902806645.1_cgigas_uk_roslin_v1	58462999	Crassostrea_gigas	63.308	2074	3.75e-104	3	60.956	1255	2.7e-48	4	Yes
GCA_011077185.1	BPBGC_Ojam_1.0	ftp://ftp.ncbi.nlm.nih.gov/genomes/all/GCA/011/077/185/GCA_011077185.1_BPBGC_Ojam_1.0	36145614	Oxyura_jamaicensis	-	-	-	0	-	-	-	0	Yes
GCA_011100685.1	UU_Cfam_GSD_1.0	ftp://ftp.ncbi.nlm.nih.gov/genomes/all/GCA/011/100/685/GCA_011100685.1_UU_Cfam_GSD_1.0	64299765	Canis_lupus_familiaris	-	-	-	0	-	-	-	0	No
GCA_011100635.1	mTriVul1.pri	ftp://ftp.ncbi.nlm.nih.gov/genomes/all/GCA/011/100/635/GCA_011100635.1_mTriVul1.pri	442560073	Trichosurus_vulpecula	-	-	-	0	-	-	-	0	Yes
GCA_001188975.4	MU_Boleae_v2	ftp://ftp.ncbi.nlm.nih.gov/genomes/all/GCA/001/188/975/GCA_001188975.4_MU_Boleae_v2	4570889	Bactrocera_oleae	-	-	-	0	-	-	-	0	Yes
GCA_011004845.1	fEsoLuc1.pri	ftp://ftp.ncbi.nlm.nih.gov/genomes/all/GCA/011/004/845/GCA_011004845.1_fEsoLuc1.pri	37473588	Esox_lucius	97.222	36	1.61e-06	0	97.222	36	1.61e-06	0	Yes
GCA_004027225.2	bStrHab1.2.pri	ftp://ftp.ncbi.nlm.nih.gov/genomes/all/GCA/004/027/225/GCA_004027225.2_bStrHab1.2.pri	83240647	Strigops_habroptila	-	-	-	0	-	-	-	0	Yes
GCA_011064425.1	Rrattus_CSIRO_v1	ftp://ftp.ncbi.nlm.nih.gov/genomes/all/GCA/011/064/425/GCA_011064425.1_Rrattus_CSIRO_v1	158824752	Rattus_rattus	-	-	-	0	-	-	-	0	No
GCA_009870125.2	UCI_Dpse_MV25	ftp://ftp.ncbi.nlm.nih.gov/genomes/all/GCA/009/870/125/GCA_009870125.2_UCI_Dpse_MV25	32422566	Drosophila_pseudoobscura	-	-	-	0	-	-	-	0	Yes
GCA_010993605.1	kPetMar1.pri	ftp://ftp.ncbi.nlm.nih.gov/genomes/all/GCA/010/993/605/GCA_010993605.1_kPetMar1.pri	12997950	Petromyzon_marinus	74	100	1.2e-09	0	-	-	-	0	Yes
GCA_010883055.1	B_treatae_v1	ftp://ftp.ncbi.nlm.nih.gov/genomes/all/GCA/010/883/055/GCA_010883055.1_B_treatae_v1	150973230	Belonocnema_kinseyi	-	-	-	0	-	-	-	0	Yes
GCA_902459465.3	eAstRub1.3	ftp://ftp.ncbi.nlm.nih.gov/genomes/all/GCA/902/459/465/GCA_902459465.3_eAstRub1.3	20558067	Asterias_rubens	-	-	-	0	-	-	-	0	Yes
GCA_010583005.1	Obru_v1	ftp://ftp.ncbi.nlm.nih.gov/genomes/all/GCA/010/583/005/GCA_010583005.1_Obru_v1	1760082	Odontomachus_brunneus	-	-	-	0	-	-	-	0	No
GCA_010416935.1	CU_Pfus_HIC	ftp://ftp.ncbi.nlm.nih.gov/genomes/all/GCA/010/416/935/GCA_010416935.1_CU_Pfus_HIC	9116088	Polistes_fuscatus	78.689	61	1.02e-05	0	97.143	35	8.73e-07	0	No
GCA_010183535.1	CRPX506	ftp://ftp.ncbi.nlm.nih.gov/genomes/all/GCA/010/183/535/GCA_010183535.1_CRPX506	21501900	Caenorhabditis_remanei	-	-	-	0	-	-	-	0	Yes
GCA_009193385.2	Nvit_psr_1.1	ftp://ftp.ncbi.nlm.nih.gov/genomes/all/GCA/009/193/385/GCA_009193385.2_Nvit_psr_1.1	7180486	Nasonia_vitripennis	73.494	83	6.1e-06	0	74.39	82	1.19e-06	0	Yes
GCA_010015895.1	GSC_riverotter_1.0	ftp://ftp.ncbi.nlm.nih.gov/genomes/all/GCA/010/015/895/GCA_010015895.1_GSC_riverotter_1.0	18460785	Lontra_canadensis	-	-	-	0	-	-	-	0	Yes
GCA_010015445.1	GENO_Pfluv_1.0	ftp://ftp.ncbi.nlm.nih.gov/genomes/all/GCA/010/015/445/GCA_010015445.1_GENO_Pfluv_1.0	39550354	Perca_fluviatilis	63.052	1291	1.05e-83	2	62.68	1112	8.4e-59	2	Yes
GCA_001577835.2	Coturnix_japonica_2.1	ftp://ftp.ncbi.nlm.nih.gov/genomes/all/GCA/001/577/835/GCA_001577835.2_Coturnix_japonica_2.1	2975000	Coturnix_japonica	-	-	-	0	-	-	-	0	Yes
GCA_009834535.1	BCGSAC_Cfer_1.0	ftp://ftp.ncbi.nlm.nih.gov/genomes/all/GCA/009/834/535/GCA_009834535.1_BCGSAC_Cfer_1.0	76025729	Camelus_ferus	-	-	-	0	-	-	-	0	Yes
GCA_009829155.1	mMusErm1.Pri	ftp://ftp.ncbi.nlm.nih.gov/genomes/all/GCA/009/829/155/GCA_009829155.1_mMusErm1.Pri	130149454	Mustela_erminea	-	-	-	0	-	-	-	0	Yes
GCA_009829145.1	bChiLan1.pri	ftp://ftp.ncbi.nlm.nih.gov/genomes/all/GCA/009/829/145/GCA_009829145.1_bChiLan1.pri	75608808	Chiroxiphia_lanceolata	-	-	-	0	-	-	-	0	Yes
GCA_009819535.1	rLacAgi1.pri	ftp://ftp.ncbi.nlm.nih.gov/genomes/all/GCA/009/819/535/GCA_009819535.1_rLacAgi1.pri	86565987	Lacerta_agilis	63.514	222	5.54e-06	0	73.034	89	5.54e-06	0	Yes
GCA_009819795.1	bAytFul2.pri	ftp://ftp.ncbi.nlm.nih.gov/genomes/all/GCA/009/819/795/GCA_009819795.1_bAytFul2.pri	85905639	Aythya_fuligula	-	-	-	0	-	-	-	0	Yes
GCA_009819705.1	fHipHip1.pri	ftp://ftp.ncbi.nlm.nih.gov/genomes/all/GCA/009/819/705/GCA_009819705.1_fHipHip1.pri	26312018	Hippoglossus_hippoglossus	60.507	1342	1.7e-24	3	60.548	1569	2.38e-43	2	Yes
GCA_009769535.1	rThaEle1.pri	ftp://ftp.ncbi.nlm.nih.gov/genomes/all/GCA/009/769/535/GCA_009769535.1_rThaEle1.pri	100851885	Thamnophis_elegans	-	-	-	0	-	-	-	0	Yes
GCA_009769545.1	fCycLum1.pri	ftp://ftp.ncbi.nlm.nih.gov/genomes/all/GCA/009/769/545/GCA_009769545.1_fCycLum1.pri	23863342	Cyclopterus_lumpus	-	-	-	0	-	-	-	0	Yes
GCA_001458135.2	marMar	ftp://ftp.ncbi.nlm.nih.gov/genomes/all/GCA/001/458/135/GCA_001458135.2_marMar	31340621	Marmota_marmota_marmota	-	-	-	0	78.873	71	1.66e-07	0	Yes
GCA_009764315.1	Tfra_2.0	ftp://ftp.ncbi.nlm.nih.gov/genomes/all/GCA/009/764/315/GCA_009764315.1_Tfra_2.0	130977661	Trachypithecus_francoisi	-	-	-	0	-	-	-	0	Yes
GCA_009761245.1	GSC_monkey_1.0	ftp://ftp.ncbi.nlm.nih.gov/genomes/all/GCA/009/761/245/GCA_009761245.1_GSC_monkey_1.0	23742480	Sapajus_apella	-	-	-	0	-	-	-	0	Yes
GCA_009762535.1	fNotCel1.pri	ftp://ftp.ncbi.nlm.nih.gov/genomes/all/GCA/009/762/535/GCA_009762535.1_fNotCel1.pri	37090664	Notolabrus_celidotus	61.394	1334	3.29e-59	6	65.062	1205	1.36e-107	3	No
GCA_009731565.1	Dplex_v4	ftp://ftp.ncbi.nlm.nih.gov/genomes/all/GCA/009/731/565/GCA_009731565.1_Dplex_v4	9209872	Danaus_plexippus_plexippus	62.963	243	9.9e-07	0	79.167	72	7.27e-09	0	Yes
GCA_003331165.2	Xiphophorus_hellerii-4.1	ftp://ftp.ncbi.nlm.nih.gov/genomes/all/GCA/003/331/165/GCA_003331165.2_Xiphophorus_hellerii-4.1	32404057	Xiphophorus_hellerii	72.549	102	2.14e-08	0	-	-	-	0	Yes
GCA_902652985.1	xPecMax1.1	ftp://ftp.ncbi.nlm.nih.gov/genomes/all/GCA/902/652/985/GCA_902652985.1_xPecMax1.1	44824366	Pecten_maximus	63.45	342	1.01e-09	0	64.783	230	1.97e-10	0	Yes
GCA_009176525.2	AAFC_CNas_1.1	ftp://ftp.ncbi.nlm.nih.gov/genomes/all/GCA/009/176/525/GCA_009176525.2_AAFC_CNas_1.1	4652070	Contarinia_nasturtii	74.026	77	1.96e-05	0	-	-	-	0	No
GCA_000184785.2	Aflo_1.1	ftp://ftp.ncbi.nlm.nih.gov/genomes/all/GCA/000/184/785/GCA_000184785.2_Aflo_1.1	2863240	Apis_florea	-	-	-	0	-	-	-	0	Yes
GCA_902635505.1	mSarHar1.11	ftp://ftp.ncbi.nlm.nih.gov/genomes/all/GCA/902/635/505/GCA_902635505.1_mSarHar1.11	611347268	Sarcophilus_harrisii	-	-	-	0	-	-	-	0	Yes
GCA_000004195.4	UCB_Xtro_10.0	ftp://ftp.ncbi.nlm.nih.gov/genomes/all/GCA/000/004/195/GCA_000004195.4_UCB_Xtro_10.0	153961319	Xenopus_tropicalis	-	-	-	0	-	-	-	0	Yes
GCA_009650955.1	bCorMon1.pri	ftp://ftp.ncbi.nlm.nih.gov/genomes/all/GCA/009/650/955/GCA_009650955.1_bCorMon1.pri	74699841	Corvus_moneduloides	-	-	-	0	-	-	-	0	Yes
GCA_002021735.2	Okis_V2	ftp://ftp.ncbi.nlm.nih.gov/genomes/all/GCA/002/021/735/GCA_002021735.2_Okis_V2	68265700	Oncorhynchus_kisutch	65.128	390	2.1e-21	0	65.686	306	1.08e-20	0	Yes
GCA_000146605.4	Turkey_5.1	ftp://ftp.ncbi.nlm.nih.gov/genomes/all/GCA/000/146/605/GCA_000146605.4_Turkey_5.1	3898092	Meleagris_gallopavo	-	-	-	0	-	-	-	0	Yes
GCA_009176505.1	AAFC_SMos_1.0	ftp://ftp.ncbi.nlm.nih.gov/genomes/all/GCA/009/176/505/GCA_009176505.1_AAFC_SMos_1.0	5125045	Sitodiplosis_mosellana	-	-	-	0	-	-	-	0	No
GCA_902500255.1	fThaAma1.1	ftp://ftp.ncbi.nlm.nih.gov/genomes/all/GCA/902/500/255/GCA_902500255.1_fThaAma1.1	118421481	Thalassophryne_amazonica	65.121	2933	0	13	66.154	2925	0	13	Yes
GCA_000803125.3	CamDro3	ftp://ftp.ncbi.nlm.nih.gov/genomes/all/GCA/000/803/125/GCA_000803125.3_CamDro3	70369702	Camelus_dromedarius	-	-	-	0	-	-	-	0	Yes
GCA_008692095.1	UIUC_Espe_1.0	ftp://ftp.ncbi.nlm.nih.gov/genomes/all/GCA/008/692/095/GCA_008692095.1_UIUC_Espe_1.0	30497795	Etheostoma_spectabile	66.089	2884	0	9	67.082	2886	0	12	Yes
GCA_008802855.1	Ppyr1.3	ftp://ftp.ncbi.nlm.nih.gov/genomes/all/GCA/008/802/855/GCA_008802855.1_Ppyr1.3	47017841	Photinus_pyralis	97.297	37	1.61e-07	0	97.297	37	1.61e-07	0	Yes
GCA_008692025.1	mPhoSin1.pri	ftp://ftp.ncbi.nlm.nih.gov/genomes/all/GCA/008/692/025/GCA_008692025.1_mPhoSin1.pri	115469292	Phocoena_sinus	-	-	-	0	-	-	-	0	Yes
GCA_008632895.1	UCSF_Mcou_1	ftp://ftp.ncbi.nlm.nih.gov/genomes/all/GCA/008/632/895/GCA_008632895.1_UCSF_Mcou_1	118621203	Mastomys_coucha	-	-	-	0	-	-	-	0	Yes
GCA_003369915.2	D.miranda_PacBio2.1	ftp://ftp.ncbi.nlm.nih.gov/genomes/all/GCA/003/369/915/GCA_003369915.2_D.miranda_PacBio2.1	35263383	Drosophila_miranda	-	-	-	0	-	-	-	0	Yes
GCA_002938485.2	Soryzae_2.0	ftp://ftp.ncbi.nlm.nih.gov/genomes/all/GCA/002/938/485/GCA_002938485.2_Soryzae_2.0	2860826	Sitophilus_oryzae	61.736	311	1.35e-06	0	62.069	290	1.35e-06	0	Yes
GCA_901933205.1	STF_HiC	ftp://ftp.ncbi.nlm.nih.gov/genomes/all/GCA/901/933/205/GCA_901933205.1_STF_HiC	70356807	Camarhynchus_parvulus	-	-	-	0	-	-	-	0	Yes
GCA_000002235.4	Spur_5.0	ftp://ftp.ncbi.nlm.nih.gov/genomes/all/GCA/000/002/235/GCA_000002235.4_Spur_5.0	37282239	Strongylocentrotus_purpuratus	61.19	353	1.62e-06	0	60.606	462	1.19e-08	0	No
GCA_002288925.3	ASM228892v3	ftp://ftp.ncbi.nlm.nih.gov/genomes/all/GCA/002/288/925/GCA_002288925.3_ASM228892v3	31183418	Delphinapterus_leucas	-	-	-	0	-	-	-	0	Yes
GCA_008121235.1	UCBerk_Dsub_1.0	ftp://ftp.ncbi.nlm.nih.gov/genomes/all/GCA/008/121/235/GCA_008121235.1_UCBerk_Dsub_1.0	24182865	Drosophila_subobscura	-	-	-	0	-	-	-	0	Yes
GCA_902362185.1	fChaCha1.1	ftp://ftp.ncbi.nlm.nih.gov/genomes/all/GCA/902/362/185/GCA_902362185.1_fChaCha1.1	50300218	Chanos_chanos	66.501	1606	9.83e-156	2	65.817	1647	1.67e-141	2	Yes
GCA_003711565.2	ASM371156v2	ftp://ftp.ncbi.nlm.nih.gov/genomes/all/GCA/003/711/565/GCA_003711565.2_ASM371156v2	15676631	Takifugu_flavidus	-	-	-	0	-	-	-	0	Yes
GCA_007364275.2	fArcCen1	ftp://ftp.ncbi.nlm.nih.gov/genomes/all/GCA/007/364/275/GCA_007364275.2_fArcCen1	35590001	Archocentrus_centrarchus	66.612	608	6.17e-45	0	64.791	622	1.75e-32	0	Yes
GCA_007565055.1	ASM756505v1	ftp://ftp.ncbi.nlm.nih.gov/genomes/all/GCA/007/565/055/GCA_007565055.1_ASM756505v1	144559847	Rhinopithecus_roxellana	-	-	-	0	-	-	-	0	Yes
GCA_902167405.1	gadMor3.0	ftp://ftp.ncbi.nlm.nih.gov/genomes/all/GCA/902/167/405/GCA_902167405.1_gadMor3.0	28732775	Gadus_morhua	64.367	3000	0	28	66.04	2927	0	30	Yes
GCA_007399415.1	rGopEvg1_v1.p	ftp://ftp.ncbi.nlm.nih.gov/genomes/all/GCA/007/399/415/GCA_007399415.1_rGopEvg1_v1.p	147425149	Gopherus_evgoodei	65.544	2998	0	232	65.342	2920	0	228	No
GCA_003285875.3	DnovRS2.1	ftp://ftp.ncbi.nlm.nih.gov/genomes/all/GCA/003/285/875/GCA_003285875.3_DnovRS2.1	3158326	Drosophila_novamexicana	-	-	-	0	-	-	-	0	Yes
GCA_000313985.2	ASM31398v2	ftp://ftp.ncbi.nlm.nih.gov/genomes/all/GCA/000/313/985/GCA_000313985.2_ASM31398v2	54422506	Echinops_telfairi	-	-	-	0	-	-	-	0	Yes
GCA_902150065.1	fMyrMur1.1	ftp://ftp.ncbi.nlm.nih.gov/genomes/all/GCA/902/150/065/GCA_902150065.1_fMyrMur1.1	34950760	Myripristis_murdjan	63.225	1724	8.98e-100	3	64.058	1099	2.09e-83	1	Yes
GCA_902148855.1	fSphaOr1.1	ftp://ftp.ncbi.nlm.nih.gov/genomes/all/GCA/902/148/855/GCA_902148855.1_fSphaOr1.1	57165184	Sphaeramia_orbicularis	63.636	517	3.43e-30	0	61.628	516	2.21e-17	0	Yes
GCA_902148845.1	fSalaFa1.1	ftp://ftp.ncbi.nlm.nih.gov/genomes/all/GCA/902/148/845/GCA_902148845.1_fSalaFa1.1	32729575	Salarias_fasciatus	64.712	2950	0	5	64.725	2798	0	5	Yes
GCA_006547405.1	ASM654740v1	ftp://ftp.ncbi.nlm.nih.gov/genomes/all/GCA/006/547/405/GCA_006547405.1_ASM654740v1	18102937	Globicephala_melas	-	-	-	0	-	-	-	0	Yes
GCA_001715985.3	ASM171598v3	ftp://ftp.ncbi.nlm.nih.gov/genomes/all/GCA/001/715/985/GCA_001715985.3_ASM171598v3	17883582	Manacus_vitellinus	-	-	-	0	-	-	-	0	Yes
GCA_006229205.1	meerkat_22Aug2017_6uvM2_HiC	ftp://ftp.ncbi.nlm.nih.gov/genomes/all/GCA/006/229/205/GCA_006229205.1_meerkat_22Aug2017_6uvM2_HiC	141453419	Suricata_suricatta	-	-	-	0	-	-	-	0	Yes
GCA_006542625.1	Asia_NLE_v1	ftp://ftp.ncbi.nlm.nih.gov/genomes/all/GCA/006/542/625/GCA_006542625.1_Asia_NLE_v1	35886894	Nomascus_leucogenys	-	-	-	0	-	-	-	0	Yes
GCA_006386435.1	YSFRI_EMoa_1.0	ftp://ftp.ncbi.nlm.nih.gov/genomes/all/GCA/006/386/435/GCA_006386435.1_YSFRI_EMoa_1.0	43431032	Epinephelus_moara	61.426	1094	5e-47	2	60.938	1024	2.26e-31	1	No
GCA_006345805.1	ASM634580v1	ftp://ftp.ncbi.nlm.nih.gov/genomes/all/GCA/006/345/805/GCA_006345805.1_ASM634580v1	105892736	Octopus_sinensis	62.031	640	7.42e-19	0	63.049	774	1.06e-21	0	No
GCA_000002995.5	B_malayi-4.0	ftp://ftp.ncbi.nlm.nih.gov/genomes/all/GCA/000/002/995/GCA_000002995.5_B_malayi-4.0	14214749	Brugia_malayi	-	-	-	0	-	-	-	0	No
GCA_005870125.1	lonStrDom2	ftp://ftp.ncbi.nlm.nih.gov/genomes/all/GCA/005/870/125/GCA_005870125.1_lonStrDom2	71975342	Lonchura_striata_domestica	-	-	-	0	-	-	-	0	Yes
GCA_003285725.2	SlebRS2	ftp://ftp.ncbi.nlm.nih.gov/genomes/all/GCA/003/285/725/GCA_003285725.2_SlebRS2	7854782	Scaptodrosophila_lebanonensis	65.193	181	1.91e-07	0	-	-	-	0	Yes
GCA_003285905.2	DhydRS2	ftp://ftp.ncbi.nlm.nih.gov/genomes/all/GCA/003/285/905/GCA_003285905.2_DhydRS2	3367158	Drosophila_hydei	-	-	-	0	-	-	-	0	Yes
GCA_003957555.2	bCalAnn1_v1.p	ftp://ftp.ncbi.nlm.nih.gov/genomes/all/GCA/003/957/555/GCA_003957555.2_bCalAnn1_v1.p	74081004	Calypte_anna	-	-	-	0	-	-	-	0	Yes
GCA_005281545.1	ASM528154v1	ftp://ftp.ncbi.nlm.nih.gov/genomes/all/GCA/005/281/545/GCA_005281545.1_ASM528154v1	46227939	Epinephelus_lanceolatus	60.286	1259	9.39e-38	3	64.972	1259	3.24e-66	1	Yes
GCA_004916995.1	NCSU_SB_2.0	ftp://ftp.ncbi.nlm.nih.gov/genomes/all/GCA/004/916/995/GCA_004916995.1_NCSU_SB_2.0	25942274	Morone_saxatilis	65.816	196	6.59e-10	0	66.854	178	2.91e-10	0	Yes
GCA_900964775.1	fSclFor1.1	ftp://ftp.ncbi.nlm.nih.gov/genomes/all/GCA/900/964/775/GCA_900964775.1_fSclFor1.1	31084684	Scleropages_formosus	65.32	3192	0	62	65.298	3190	0	59	Yes
GCA_004798865.1	ASM479886v1	ftp://ftp.ncbi.nlm.nih.gov/genomes/all/GCA/004/798/865/GCA_004798865.1_ASM479886v1	23831982	Varanus_komodoensis	82.353	68	7.33e-10	0	67.153	137	1.36e-05	0	Yes
GCA_004382145.1	ASM438214v1	ftp://ftp.ncbi.nlm.nih.gov/genomes/all/GCA/004/382/145/GCA_004382145.1_ASM438214v1	24228064	Drosophila_mauritiana	-	-	-	0	-	-	-	0	Yes
GCA_004785775.1	NIH_TR_1.0	ftp://ftp.ncbi.nlm.nih.gov/genomes/all/GCA/004/785/775/GCA_004785775.1_NIH_TR_1.0	8094907	Grammomys_surdaster	-	-	-	0	78.261	69	1.87e-06	0	Yes
GCA_004355925.1	GSC_Weel_1.0	ftp://ftp.ncbi.nlm.nih.gov/genomes/all/GCA/004/355/925/GCA_004355925.1_GSC_Weel_1.0	5717598	Anarrhichthys_ocellatus	62.414	290	9.21e-08	0	63.3	297	1.12e-11	0	Yes
GCA_001522545.3	Parus_major1.1	ftp://ftp.ncbi.nlm.nih.gov/genomes/all/GCA/001/522/545/GCA_001522545.3_Parus_major1.1	71365269	Parus_major	-	-	-	0	-	-	-	0	Yes
GCA_004354835.1	PFLA_1.0	ftp://ftp.ncbi.nlm.nih.gov/genomes/all/GCA/004/354/835/GCA_004354835.1_PFLA_1.0	37412490	Perca_flavescens	62.401	1258	6.2e-71	5	62.5	1112	1.06e-56	4	Yes
GCA_003339765.3	Mmul_10	ftp://ftp.ncbi.nlm.nih.gov/genomes/all/GCA/003/339/765/GCA_003339765.3_Mmul_10	82346004	Macaca_mulatta	-	-	-	0	-	-	-	0	Yes
GCA_004348235.1	GSC_HSeal_1.0	ftp://ftp.ncbi.nlm.nih.gov/genomes/all/GCA/004/348/235/GCA_004348235.1_GSC_HSeal_1.0	41024070	Phoca_vitulina	-	-	-	0	-	-	-	0	Yes
GCA_000188095.4	BIMP_2.2	ftp://ftp.ncbi.nlm.nih.gov/genomes/all/GCA/000/188/095/GCA_000188095.4_BIMP_2.2	1399493	Bombus_impatiens	-	-	-	0	-	-	-	0	No
GCA_004329235.1	PodMur_1.0	ftp://ftp.ncbi.nlm.nih.gov/genomes/all/GCA/004/329/235/GCA_004329235.1_PodMur_1.0	92398148	Podarcis_muralis	-	-	-	0	73.034	89	6.02e-06	0	Yes
GCA_004324835.1	DenGig_1.0	ftp://ftp.ncbi.nlm.nih.gov/genomes/all/GCA/004/324/835/GCA_004324835.1_DenGig_1.0	1445523	Dendronephthya_gigantea	64.126	1299	1.24e-90	1	64.247	1295	2.07e-92	1	Yes
GCA_900634415.1	fCotGob3.1	ftp://ftp.ncbi.nlm.nih.gov/genomes/all/GCA/900/634/415/GCA_900634415.1_fCotGob3.1	25156145	Cottoperca_gobio	75	76	1.25e-05	0	63.371	617	1.12e-11	0	Yes
GCA_004143745.1	ASM414374v1	ftp://ftp.ncbi.nlm.nih.gov/genomes/all/GCA/004/143/745/GCA_004143745.1_ASM414374v1	10682894	Phasianus_colchicus	-	-	-	0	-	-	-	0	Yes
GCA_003676215.3	ASM367621v3	ftp://ftp.ncbi.nlm.nih.gov/genomes/all/GCA/003/676/215/GCA_003676215.3_ASM367621v3	93298903	Rhopalosiphum_maidis	-	-	-	0	-	-	-	0	Yes
GCA_004028035.1	ASM402803v1	ftp://ftp.ncbi.nlm.nih.gov/genomes/all/GCA/004/028/035/GCA_004028035.1_ASM402803v1	14018600	Eumetopias_jubatus	-	-	-	0	-	-	-	0	Yes
GCA_003984885.2	ASM398488v2	ftp://ftp.ncbi.nlm.nih.gov/genomes/all/GCA/003/984/885/GCA_003984885.2_ASM398488v2	10517223	Neopelma_chrysocephalum	-	-	-	0	-	-	-	0	Yes
GCA_003987935.1	ASM398793v1	ftp://ftp.ncbi.nlm.nih.gov/genomes/all/GCA/003/987/935/GCA_003987935.1_ASM398793v1	2789315	Bombyx_mandarina	63.306	248	5.99e-08	0	65.741	216	3.22e-12	0	Yes
GCA_900245975.1	DGUA_6	ftp://ftp.ncbi.nlm.nih.gov/genomes/all/GCA/900/245/975/GCA_900245975.1_DGUA_6	7251133	Drosophila_guanche	-	-	-	0	-	-	-	0	Yes
GCA_900497805.2	bare-nosed_wombat_genome_assembly	ftp://ftp.ncbi.nlm.nih.gov/genomes/all/GCA/900/497/805/GCA_900497805.2_bare-nosed_wombat_genome_assembly	28503419	Vombatus_ursinus	-	-	-	0	-	-	-	0	Yes
GCA_003945725.1	ASM394572v1	ftp://ftp.ncbi.nlm.nih.gov/genomes/all/GCA/003/945/725/GCA_003945725.1_ASM394572v1	12385833	Corapipo_altera	-	-	-	0	-	-	-	0	Yes
GCA_003918875.1	ASM391887v1	ftp://ftp.ncbi.nlm.nih.gov/genomes/all/GCA/003/918/875/GCA_003918875.1_ASM391887v1	1227833	Haliotis_rubra	65.49	623	3.85e-40	0	64.984	614	3.68e-35	0	No
GCA_003369695.2	UOA_Brahman_1	ftp://ftp.ncbi.nlm.nih.gov/genomes/all/GCA/003/369/695/GCA_003369695.2_UOA_Brahman_1	104466507	Bos_indicus_x_Bos_taurus	65.537	177	9.14e-07	0	77.143	70	1.07e-05	0	Yes
GCA_000972845.2	L_crocea_2.0	ftp://ftp.ncbi.nlm.nih.gov/genomes/all/GCA/000/972/845/GCA_000972845.2_L_crocea_2.0	27037660	Larimichthys_crocea	76.404	89	3.2e-10	0	73.034	89	2.62e-06	0	Yes
GCA_003676395.1	ASM367639v1	ftp://ftp.ncbi.nlm.nih.gov/genomes/all/GCA/003/676/395/GCA_003676395.1_ASM367639v1	28371583	Lagenorhynchus_obliquidens	-	-	-	0	-	-	-	0	Yes
GCA_003286085.2	DperRS2	ftp://ftp.ncbi.nlm.nih.gov/genomes/all/GCA/003/286/085/GCA_003286085.2_DperRS2	5212974	Drosophila_persimilis	-	-	-	0	-	-	-	0	Yes
GCA_003286155.2	DereRS2	ftp://ftp.ncbi.nlm.nih.gov/genomes/all/GCA/003/286/155/GCA_003286155.2_DereRS2	22146549	Drosophila_erecta	-	-	-	0	-	-	-	0	Yes
GCA_003285735.2	DvirRS2	ftp://ftp.ncbi.nlm.nih.gov/genomes/all/GCA/003/285/735/GCA_003285735.2_DvirRS2	8697263	Drosophila_virilis	-	-	-	0	-	-	-	0	Yes
GCA_003672135.1	Obir_v5.4	ftp://ftp.ncbi.nlm.nih.gov/genomes/all/GCA/003/672/135/GCA_003672135.1_Obir_v5.4	16888278	Ooceraea_biroi	76.389	72	2.02e-06	0	77.778	72	7.64e-08	0	Yes
GCA_003597395.1	ASM359739v1	ftp://ftp.ncbi.nlm.nih.gov/genomes/all/GCA/003/597/395/GCA_003597395.1_ASM359739v1	1277207	Chelonoidis_abingdonii	66.208	3199	0	78	66.198	2914	0	73	Yes
GCA_900518735.1	EBS10Xv2-PRI	ftp://ftp.ncbi.nlm.nih.gov/genomes/all/GCA/900/518/735/GCA_900518735.1_EBS10Xv2-PRI	14685528	Pseudonaja_textilis	78.462	65	1.44e-05	0	71.429	98	6.33e-06	0	Yes
GCA_900518725.1	TS10Xv2-PRI	ftp://ftp.ncbi.nlm.nih.gov/genomes/all/GCA/900/518/725/GCA_900518725.1_TS10Xv2-PRI	5997050	Notechis_scutatus	-	-	-	0	75.325	77	6.63e-06	0	Yes
GCA_003590095.1	tn1	ftp://ftp.ncbi.nlm.nih.gov/genomes/all/GCA/003/590/095/GCA_003590095.1_tn1	14205900	Trichoplusia_ni	62.606	353	5.79e-13	0	63.333	270	9.22e-10	0	Yes
GCA_002925995.2	T_m_triunguis-2.0	ftp://ftp.ncbi.nlm.nih.gov/genomes/all/GCA/002/925/995/GCA_002925995.2_T_m_triunguis-2.0	24249581	Terrapene_carolina_triunguis	65.621	2996	0	65	65.74	2913	0	60	Yes
GCA_003589595.1	ASM358959v1	ftp://ftp.ncbi.nlm.nih.gov/genomes/all/GCA/003/589/595/GCA_003589595.1_ASM358959v1	13520097	Hyposmocoma_kahamanoa	-	-	-	0	-	-	-	0	Yes
GCA_001444195.3	X_couchianus-1.0	ftp://ftp.ncbi.nlm.nih.gov/genomes/all/GCA/001/444/195/GCA_001444195.3_X_couchianus-1.0	30550352	Xiphophorus_couchianus	69.925	133	7.59e-10	0	-	-	-	0	Yes
GCA_003254395.2	Amel_HAv3.1	ftp://ftp.ncbi.nlm.nih.gov/genomes/all/GCA/003/254/395/GCA_003254395.2_Amel_HAv3.1	13619445	Apis_mellifera	-	-	-	0	-	-	-	0	Yes
GCA_003426925.1	ASM342692v1	ftp://ftp.ncbi.nlm.nih.gov/genomes/all/GCA/003/426/925/GCA_003426925.1_ASM342692v1	3964291	Urocitellus_parryii	-	-	-	0	-	-	-	0	Yes
GCA_003426905.1	ASM342690v1	ftp://ftp.ncbi.nlm.nih.gov/genomes/all/GCA/003/426/905/GCA_003426905.1_ASM342690v1	71713785	Ctenocephalides_felis	92.857	42	2.64e-07	0	94.737	38	1.36e-06	0	Yes
GCA_003368295.1	ASM336829v1	ftp://ftp.ncbi.nlm.nih.gov/genomes/all/GCA/003/368/295/GCA_003368295.1_ASM336829v1	22763433	Carassius_auratus	65.703	1003	2.61e-76	1	65.176	1051	2.19e-93	2	Yes
GCA_003343035.1	aptRow1	ftp://ftp.ncbi.nlm.nih.gov/genomes/all/GCA/003/343/035/GCA_003343035.1_aptRow1	1672276	Apteryx_rowi	-	-	-	0	-	-	-	0	Yes
GCA_003342905.1	droNov1	ftp://ftp.ncbi.nlm.nih.gov/genomes/all/GCA/003/342/905/GCA_003342905.1_droNov1	3305683	Dromaius_novaehollandiae	-	-	-	0	-	-	-	0	Yes
GCA_003342845.1	notPer1	ftp://ftp.ncbi.nlm.nih.gov/genomes/all/GCA/003/342/845/GCA_003342845.1_notPer1	3369196	Nothoprocta_perdicaria	-	-	-	0	-	-	-	0	Yes
GCA_003327715.1	PumCon1.0	ftp://ftp.ncbi.nlm.nih.gov/genomes/all/GCA/003/327/715/GCA_003327715.1_PumCon1.0	100532876	Puma_concolor	-	-	-	0	-	-	-	0	Yes
GCA_001858045.3	O_niloticus_UMD_NMBU	ftp://ftp.ncbi.nlm.nih.gov/genomes/all/GCA/001/858/045/GCA_001858045.3_O_niloticus_UMD_NMBU	38839487	Oreochromis_niloticus	61.204	1379	5.1e-52	4	66.276	1364	4.17e-122	3	Yes
GCA_003265705.1	ASM326570v1	ftp://ftp.ncbi.nlm.nih.gov/genomes/all/GCA/003/265/705/GCA_003265705.1_ASM326570v1	31506801	Callorhinus_ursinus	-	-	-	0	-	-	-	0	Yes
GCA_003268045.1	YSA_version1	ftp://ftp.ncbi.nlm.nih.gov/genomes/all/GCA/003/268/045/GCA_003268045.1_YSA_version1	1686648	Sipha_flava	65.605	157	1.64e-05	0	63.725	204	7.25e-06	0	Yes
GCA_002803265.2	SCAv2.0	ftp://ftp.ncbi.nlm.nih.gov/genomes/all/GCA/002/803/265/GCA_002803265.2_SCAv2.0	3012626	Melanaphis_sacchari	67.586	145	4.52e-08	0	-	-	-	0	No
GCA_900408965.1	fSimDia1.1	ftp://ftp.ncbi.nlm.nih.gov/genomes/all/GCA/900/408/965/GCA_900408965.1_fSimDia1.1	8960300	Simochromis_diagramma	61.201	1049	8.94e-42	1	63.226	465	5.5e-24	0	Yes
GCA_003259725.1	athCun1	ftp://ftp.ncbi.nlm.nih.gov/genomes/all/GCA/003/259/725/GCA_003259725.1_athCun1	42147404	Athene_cunicularia	-	-	-	0	-	-	-	0	Yes
GCA_003255815.1	Tgel_1.0	ftp://ftp.ncbi.nlm.nih.gov/genomes/all/GCA/003/255/815/GCA_003255815.1_Tgel_1.0	130230028	Theropithecus_gelada	-	-	-	0	-	-	-	0	Yes
GCA_003227725.1	Cflo_v7.5	ftp://ftp.ncbi.nlm.nih.gov/genomes/all/GCA/003/227/725/GCA_003227725.1_Cflo_v7.5	1585631	Camponotus_floridanus	67.232	177	2.68e-11	0	67.039	179	2.68e-11	0	Yes
GCA_003009895.1	ASM300989v1	ftp://ftp.ncbi.nlm.nih.gov/genomes/all/GCA/003/009/895/GCA_003009895.1_ASM300989v1	2001327	Hyaena_hyaena	-	-	-	0	-	-	-	0	Yes
GCA_003160815.1	VulVul2.2	ftp://ftp.ncbi.nlm.nih.gov/genomes/all/GCA/003/160/815/GCA_003160815.1_VulVul2.2	12472085	Vulpes_vulpes	-	-	-	0	-	-	-	0	Yes
GCA_003073045.1	ASM307304v1	ftp://ftp.ncbi.nlm.nih.gov/genomes/all/GCA/003/073/045/GCA_003073045.1_ASM307304v1	31531291	Pomacea_canaliculata	64.453	2861	0	41	66.049	2860	0	35	Yes
GCA_002891405.2	Csec_1.0	ftp://ftp.ncbi.nlm.nih.gov/genomes/all/GCA/002/891/405/GCA_002891405.2_Csec_1.0	1184893	Cryptotermes_secundus	62.989	281	5.77e-09	0	65.429	350	1.28e-24	0	Yes
GCA_000238955.5	M_zebra_UMD2a	ftp://ftp.ncbi.nlm.nih.gov/genomes/all/GCA/000/238/955/GCA_000238955.5_M_zebra_UMD2a	32660920	Maylandia_zebra	63.934	488	5.55e-30	0	63.353	513	3.34e-28	0	Yes
GCA_002938995.1	ASM293899v1	ftp://ftp.ncbi.nlm.nih.gov/genomes/all/GCA/002/938/995/GCA_002938995.1_ASM293899v1	2988984	Vanessa_tameamea	-	-	-	0	-	-	-	0	Yes
GCA_000648675.3	Clec_2.1	ftp://ftp.ncbi.nlm.nih.gov/genomes/all/GCA/000/648/675/GCA_000648675.3_Clec_2.1	1637644	Cimex_lectularius	-	-	-	0	-	-	-	0	Yes
GCA_002910315.2	ASM291031v2	ftp://ftp.ncbi.nlm.nih.gov/genomes/all/GCA/002/910/315/GCA_002910315.2_ASM291031v2	1018695	Salvelinus_sp._IW2-2015	63.291	474	5.92e-19	0	63.095	420	1.29e-13	0	No
GCA_000699045.2	Apla_2.0	ftp://ftp.ncbi.nlm.nih.gov/genomes/all/GCA/000/699/045/GCA_000699045.2_Apla_2.0	1113421	Agrilus_planipennis	90	40	1.64e-05	0	90	40	1.64e-05	0	No
GCA_002901205.1	cyaCae2	ftp://ftp.ncbi.nlm.nih.gov/genomes/all/GCA/002/901/205/GCA_002901205.1_cyaCae2	16846143	Cyanistes_caeruleus	-	-	-	0	-	-	-	0	Yes
GCA_002872115.1	PKINGS_0.1	ftp://ftp.ncbi.nlm.nih.gov/genomes/all/GCA/002/872/115/GCA_002872115.1_PKINGS_0.1	1731158	Paramormyrops_kingsleyae	65.527	1813	4.04e-163	2	64.513	1888	2.38e-140	2	No
GCA_002863925.1	EquCab3.0	ftp://ftp.ncbi.nlm.nih.gov/genomes/all/GCA/002/863/925/GCA_002863925.1_EquCab3.0	87230776	Equus_caballus	-	-	-	0	-	-	-	0	Yes
GCA_000224145.2	KH	ftp://ftp.ncbi.nlm.nih.gov/genomes/all/GCA/000/224/145/GCA_000224145.2_KH	3102162	Ciona_intestinalis	-	-	-	0	-	-	-	0	Yes
GCA_000599845.3	Tpre_2.0	ftp://ftp.ncbi.nlm.nih.gov/genomes/all/GCA/000/599/845/GCA_000599845.3_Tpre_2.0	1825723	Trichogramma_pretiosum	-	-	-	0	-	-	-	0	Yes
GCA_000648655.2	Cflo_2.0	ftp://ftp.ncbi.nlm.nih.gov/genomes/all/GCA/000/648/655/GCA_000648655.2_Cflo_2.0	1210516	Copidosoma_floridanum	-	-	-	0	-	-	-	0	No
GCA_000347755.4	Ccap_2.1	ftp://ftp.ncbi.nlm.nih.gov/genomes/all/GCA/000/347/755/GCA_000347755.4_Ccap_2.1	1665634	Ceratitis_capitata	71.429	98	1.74e-06	0	-	-	-	0	Yes
GCA_002775205.2	X_maculatus-5.0-male	ftp://ftp.ncbi.nlm.nih.gov/genomes/all/GCA/002/775/205/GCA_002775205.2_X_maculatus-5.0-male	31535491	Xiphophorus_maculatus	68.345	139	4.67e-08	0	-	-	-	0	Yes
GCA_002288905.2	ASM228890v2	ftp://ftp.ncbi.nlm.nih.gov/genomes/all/GCA/002/288/905/GCA_002288905.2_ASM228890v2	38751465	Enhydra_lutris_kenyoni	-	-	-	0	-	-	-	0	Yes
GCA_002022765.4	C_virginica-3.0	ftp://ftp.ncbi.nlm.nih.gov/genomes/all/GCA/002/022/765/GCA_002022765.4_C_virginica-3.0	75944018	Crassostrea_virginica	60.612	1668	2.55e-54	23	62.409	1793	2.55e-91	17	Yes
GCA_002260705.1	Sdu_1.0	ftp://ftp.ncbi.nlm.nih.gov/genomes/all/GCA/002/260/705/GCA_002260705.1_Sdu_1.0	5812906	Seriola_dumerili	71.304	115	3.84e-09	0	67.692	195	8.72e-09	0	Yes
GCA_002234675.1	ASM223467v1	ftp://ftp.ncbi.nlm.nih.gov/genomes/all/GCA/002/234/675/GCA_002234675.1_ASM223467v1	31218526	Oryzias_latipes	60.775	1703	1.72e-57	1	65.581	645	2e-56	0	Yes
GCA_002217175.1	ASM221717v1	ftp://ftp.ncbi.nlm.nih.gov/genomes/all/GCA/002/217/175/GCA_002217175.1_ASM221717v1	6519406	Folsomia_candida	-	-	-	0	-	-	-	0	No
GCA_002204515.1	AaegL5.0	ftp://ftp.ncbi.nlm.nih.gov/genomes/all/GCA/002/204/515/GCA_002204515.1_AaegL5.0	409777670	Aedes_aegypti	62.893	318	3.43e-11	0	63.136	236	7.45e-06	0	Yes
GCA_000952055.2	Anan_2.0	ftp://ftp.ncbi.nlm.nih.gov/genomes/all/GCA/000/952/055/GCA_000952055.2_Anan_2.0	8268663	Aotus_nancymaae	-	-	-	0	-	-	-	0	Yes
GCA_002166845.1	GooseV1.0	ftp://ftp.ncbi.nlm.nih.gov/genomes/all/GCA/002/166/845/GCA_002166845.1_GooseV1.0	5027881	Anser_cygnoides	-	-	-	0	-	-	-	0	Yes
GCA_002078875.2	NumMel1.0	ftp://ftp.ncbi.nlm.nih.gov/genomes/all/GCA/002/078/875/GCA_002078875.2_NumMel1.0	7868035	Numida_meleagris	-	-	-	0	-	-	-	0	Yes
GCA_000002035.4	GRCz11	ftp://ftp.ncbi.nlm.nih.gov/genomes/all/GCA/000/002/035/GCA_000002035.4_GRCz11	7379053	Danio_rerio	65.196	1609	9.28e-136	3	64.956	1461	1.51e-116	3	Yes
GCA_900095145.2	PAHARI_EIJ_v1.1	ftp://ftp.ncbi.nlm.nih.gov/genomes/all/GCA/900/095/145/GCA_900095145.2_PAHARI_EIJ_v1.1	111406228	Mus_pahari	-	-	-	0	-	-	-	0	Yes
GCA_002099425.1	phaCin_unsw_v4.1	ftp://ftp.ncbi.nlm.nih.gov/genomes/all/GCA/002/099/425/GCA_002099425.1_phaCin_unsw_v4.1	11587828	Phascolarctos_cinereus	-	-	-	0	-	-	-	0	Yes
GCA_900067755.1	pvi1.1	ftp://ftp.ncbi.nlm.nih.gov/genomes/all/GCA/900/067/755/GCA_900067755.1_pvi1.1	2477614	Pogona_vitticeps	-	-	-	0	68.504	127	3.16e-06	0	Yes
GCA_002042975.1	ofav_dov_v1	ftp://ftp.ncbi.nlm.nih.gov/genomes/all/GCA/002/042/975/GCA_002042975.1_ofav_dov_v1	1162446	Orbicella_faveolata	64.509	1282	2.06e-106	6	61.774	1274	2.69e-62	3	Yes
GCA_000003025.6	Sscrofa11.1	ftp://ftp.ncbi.nlm.nih.gov/genomes/all/GCA/000/003/025/GCA_000003025.6_Sscrofa11.1	88231837	Sus_scrofa	-	-	-	0	-	-	-	0	Yes
GCA_000165445.3	Mmur_3.0	ftp://ftp.ncbi.nlm.nih.gov/genomes/all/GCA/000/165/445/GCA_000165445.3_Mmur_3.0	108171978	Microcebus_murinus	-	-	-	0	-	-	-	0	Yes
GCA_001970005.2	Flounder_ref_guided_V1.0	ftp://ftp.ncbi.nlm.nih.gov/genomes/all/GCA/001/970/005/GCA_001970005.2_Flounder_ref_guided_V1.0	10546925	Paralichthys_olivaceus	-	-	-	0	-	-	-	0	Yes
GCA_001952655.1	M_albus_1.0	ftp://ftp.ncbi.nlm.nih.gov/genomes/all/GCA/001/952/655/GCA_001952655.1_M_albus_1.0	2106322	Monopterus_albus	63.477	627	2.6e-38	0	64.087	827	2.97e-53	0	Yes
GCA_001949145.1	OKI-Apl_1.0	ftp://ftp.ncbi.nlm.nih.gov/genomes/all/GCA/001/949/145/GCA_001949145.1_OKI-Apl_1.0	1521119	Acanthaster_planci	67.672	597	1.09e-61	0	66.422	545	1.07e-40	0	Yes
GCA_001854935.1	ASM185493v1	ftp://ftp.ncbi.nlm.nih.gov/genomes/all/GCA/001/854/935/GCA_001854935.1_ASM185493v1	3232964	Bemisia_tabaci	76.19	84	7.91e-09	0	80.822	73	2.99e-10	0	Yes
GCA_001723915.1	GavGan_comp1	ftp://ftp.ncbi.nlm.nih.gov/genomes/all/GCA/001/723/915/GCA_001723915.1_GavGan_comp1	96076944	Gavialis_gangeticus	-	-	-	0	-	-	-	0	Yes
GCA_001723895.1	CroPor_comp1	ftp://ftp.ncbi.nlm.nih.gov/genomes/all/GCA/001/723/895/GCA_001723895.1_CroPor_comp1	84437661	Crocodylus_porosus	75.676	74	1.85e-05	0	-	-	-	0	Yes
GCA_001654025.1	ASM165402v1	ftp://ftp.ncbi.nlm.nih.gov/genomes/all/GCA/001/654/025/GCA_001654025.1_ASM165402v1	26536676	Drosophila_arizonae	-	-	-	0	-	-	-	0	Yes
GCA_001625305.1	Haploidv18h27	ftp://ftp.ncbi.nlm.nih.gov/genomes/all/GCA/001/625/305/GCA_001625305.1_Haploidv18h27	2325619	Branchiostoma_belcheri	62.428	2941	3.35e-176	3	62.696	2871	0	3	Yes
GCA_001604975.1	Cebus_imitator-1.0	ftp://ftp.ncbi.nlm.nih.gov/genomes/all/GCA/001/604/975/GCA_001604975.1_Cebus_imitator-1.0	5274112	Cebus_imitator	-	-	-	0	-	-	-	0	No
GCA_001594055.1	Tzet1.0	ftp://ftp.ncbi.nlm.nih.gov/genomes/all/GCA/001/594/055/GCA_001594055.1_Tzet1.0	1333945	Trachymyrmex_zeteki	92.308	39	2.42e-06	0	92.308	39	2.42e-06	0	Yes
GCA_001604755.1	Lepidothrix_coronata-1.0	ftp://ftp.ncbi.nlm.nih.gov/genomes/all/GCA/001/604/755/GCA_001604755.1_Lepidothrix_coronata-1.0	4972619	Lepidothrix_coronata	-	-	-	0	-	-	-	0	Yes
GCA_000281125.4	ASM28112v4	ftp://ftp.ncbi.nlm.nih.gov/genomes/all/GCA/000/281/125/GCA_000281125.4_ASM28112v4	18600682	Alligator_mississippiensis	-	-	-	0	-	-	-	0	Yes
GCA_001594115.1	Tsep1.0	ftp://ftp.ncbi.nlm.nih.gov/genomes/all/GCA/001/594/115/GCA_001594115.1_Tsep1.0	2520094	Trachymyrmex_septentrionalis	-	-	-	0	-	-	-	0	Yes
GCA_001594045.1	Acol1.0	ftp://ftp.ncbi.nlm.nih.gov/genomes/all/GCA/001/594/045/GCA_001594045.1_Acol1.0	2037154	Atta_colombica	-	-	-	0	-	-	-	0	Yes
GCA_001595765.1	Mnat.v1	ftp://ftp.ncbi.nlm.nih.gov/genomes/all/GCA/001/595/765/GCA_001595765.1_Mnat.v1	4315193	Miniopterus_natalensis	-	-	-	0	-	-	-	0	Yes
GCA_000002335.3	Tcas5.2	ftp://ftp.ncbi.nlm.nih.gov/genomes/all/GCA/000/002/335/GCA_000002335.3_Tcas5.2	4456720	Tribolium_castaneum	-	-	-	0	-	-	-	0	Yes
GCA_000385455.1	Zonotrichia_albicollis-1.0.1	ftp://ftp.ncbi.nlm.nih.gov/genomes/all/GCA/000/385/455/GCA_000385455.1_Zonotrichia_albicollis-1.0.1	4866725	Zonotrichia_albicollis	-	-	-	0	-	-	-	0	Yes
GCA_001515645.1	SAMN03320097.WGS_v1.1	ftp://ftp.ncbi.nlm.nih.gov/genomes/all/GCA/001/515/645/GCA_001515645.1_SAMN03320097.WGS_v1.1	1156368	Sinocyclocheilus_grahami	70.373	2950	0	4	72.134	3036	0	4	Yes
GCA_001515605.1	SAMN03320099.WGS_v1.1	ftp://ftp.ncbi.nlm.nih.gov/genomes/all/GCA/001/515/605/GCA_001515605.1_SAMN03320099.WGS_v1.1	1284143	Sinocyclocheilus_anshuiensis	65.399	2997	0	5	73.087	2954	0	5	Yes
GCA_001465965.1	Pdom_r1.2	ftp://ftp.ncbi.nlm.nih.gov/genomes/all/GCA/001/465/965/GCA_001465965.1_Pdom_r1.2	1625592	Polistes_dominula	92.105	38	9.67e-06	0	92.105	38	9.68e-06	0	No
GCA_001447265.1	Sturnus_vulgaris-1.0	ftp://ftp.ncbi.nlm.nih.gov/genomes/all/GCA/001/447/265/GCA_001447265.1_Sturnus_vulgaris-1.0	3416708	Sturnus_vulgaris	-	-	-	0	-	-	-	0	Yes
GCA_001442555.1	ACSNU-2.0	ftp://ftp.ncbi.nlm.nih.gov/genomes/all/GCA/001/442/555/GCA_001442555.1_ACSNU-2.0	1421626	Apis_cerana	-	-	-	0	-	-	-	0	Yes
GCA_001431845.1	ASM143184v1	ftp://ftp.ncbi.nlm.nih.gov/genomes/all/GCA/001/431/845/GCA_001431845.1_ASM143184v1	10060041	Calidris_pugnax	-	-	-	0	-	-	-	0	Yes
GCA_000243295.1	TriManLat1.0	ftp://ftp.ncbi.nlm.nih.gov/genomes/all/GCA/000/243/295/GCA_000243295.1_TriManLat1.0	14442683	Trichechus_manatus_latirostris	-	-	-	0	-	-	-	0	Yes
GCA_000002985.3	WBcel235	ftp://ftp.ncbi.nlm.nih.gov/genomes/all/GCA/000/002/985/GCA_000002985.3_WBcel235	17493829	Caenorhabditis_elegans	-	-	-	0	-	-	-	0	Yes
GCA_000334495.1	TupChi_1.0	ftp://ftp.ncbi.nlm.nih.gov/genomes/all/GCA/000/334/495/GCA_000334495.1_TupChi_1.0	3670124	Tupaia_chinensis	-	-	-	0	-	-	-	0	No
GCA_000327385.1	Helro1	ftp://ftp.ncbi.nlm.nih.gov/genomes/all/GCA/000/327/385/GCA_000327385.1_Helro1	1870055	Lottia_gigantea	76.19	84	4.63e-09	0	70.476	105	1.43e-06	0	Yes
GCA_000321225.1	Oros_1.0	ftp://ftp.ncbi.nlm.nih.gov/genomes/all/GCA/000/321/225/GCA_000321225.1_Oros_1.0	2616778	Odobenus_rosmarus_divergens	-	-	-	0	-	-	-	0	Yes
GCA_000331425.1	PseHum1.0	ftp://ftp.ncbi.nlm.nih.gov/genomes/all/GCA/000/331/425/GCA_000331425.1_PseHum1.0	16337386	Pseudopodoces_humilis	64.562	2582	0	1	64.839	2571	0	1	Yes
GCA_000298355.1	BosGru_v2.0	ftp://ftp.ncbi.nlm.nih.gov/genomes/all/GCA/000/298/355/GCA_000298355.1_BosGru_v2.0	1407960	Bos_mutus	-	-	-	0	77.143	70	1.05e-05	0	Yes
GCA_000327345.1	ASM32734v1	ftp://ftp.ncbi.nlm.nih.gov/genomes/all/GCA/000/327/345/GCA_000327345.1_ASM32734v1	3454484	Myotis_davidii	-	-	-	0	77.143	70	8.19e-06	0	Yes
GCA_000325575.1	ASM32557v1	ftp://ftp.ncbi.nlm.nih.gov/genomes/all/GCA/000/325/575/GCA_000325575.1_ASM32557v1	15954802	Pteropus_alecto	-	-	-	0	-	-	-	0	Yes
GCA_000317375.1	MicOch1.0	ftp://ftp.ncbi.nlm.nih.gov/genomes/all/GCA/000/317/375/GCA_000317375.1_MicOch1.0	17270019	Microtus_ochrogaster	-	-	-	0	77.465	71	4.01e-06	0	Yes
GCA_001313825.1	ASM131382v1	ftp://ftp.ncbi.nlm.nih.gov/genomes/all/GCA/001/313/825/GCA_001313825.1_ASM131382v1	1361239	Dinoponera_quadriceps	64.876	242	2.1e-12	0	64.808	287	1.13e-16	0	Yes
GCA_001272555.1	ASM127255v1	ftp://ftp.ncbi.nlm.nih.gov/genomes/all/GCA/001/272/555/GCA_001272555.1_ASM127255v1	2549405	Dufourea_novaeangliae	-	-	-	0	-	-	-	0	Yes
GCA_001263275.1	ASM126327v1	ftp://ftp.ncbi.nlm.nih.gov/genomes/all/GCA/001/263/275/GCA_001263275.1_ASM126327v1	1784116	Habropoda_laboriosa	-	-	-	0	-	-	-	0	Yes
GCA_001266775.1	Austrofundulus_limnaeus-1.0	ftp://ftp.ncbi.nlm.nih.gov/genomes/all/GCA/001/266/775/GCA_001266775.1_Austrofundulus_limnaeus-1.0	1098383	Austrofundulus_limnaeus	67.647	170	8.18e-11	0	67.725	189	1.17e-13	0	Yes
GCA_000299155.1	EleEdw1.0	ftp://ftp.ncbi.nlm.nih.gov/genomes/all/GCA/000/299/155/GCA_000299155.1_EleEdw1.0	15011382	Elephantulus_edwardii	-	-	-	0	66.049	162	6.75e-06	0	Yes
GCA_001186105.1	ASM118610v1	ftp://ftp.ncbi.nlm.nih.gov/genomes/all/GCA/001/186/105/GCA_001186105.1_ASM118610v1	1586980	Amyelois_transitella	-	-	-	0	-	-	-	0	Yes
GCA_000298275.1	OryAfe1.0	ftp://ftp.ncbi.nlm.nih.gov/genomes/all/GCA/000/298/275/GCA_000298275.1_OryAfe1.0	7875832	Orycteropus_afer_afer	-	-	-	0	66.049	162	7.8e-06	0	Yes
GCA_000296755.1	EriEur2.0	ftp://ftp.ncbi.nlm.nih.gov/genomes/all/GCA/000/296/755/GCA_000296755.1_EriEur2.0	3264618	Erinaceus_europaeus	-	-	-	0	-	-	-	0	Yes
GCA_000296735.1	ChrAsi1.0	ftp://ftp.ncbi.nlm.nih.gov/genomes/all/GCA/000/296/735/GCA_000296735.1_ChrAsi1.0	13470186	Chrysochloris_asiatica	-	-	-	0	-	-	-	0	Yes
GCA_000283155.1	CerSimSim1.0	ftp://ftp.ncbi.nlm.nih.gov/genomes/all/GCA/000/283/155/GCA_000283155.1_CerSimSim1.0	26277727	Ceratotherium_simum_simum	-	-	-	0	-	-	-	0	Yes
GCA_000277835.1	GeoFor_1.0	ftp://ftp.ncbi.nlm.nih.gov/genomes/all/GCA/000/277/835/GCA_000277835.1_GeoFor_1.0	5255844	Geospiza_fortis	-	-	-	0	-	-	-	0	Yes
GCA_000276665.1	ChiLan1.0	ftp://ftp.ncbi.nlm.nih.gov/genomes/all/GCA/000/276/665/GCA_000276665.1_ChiLan1.0	21893125	Chinchilla_lanigera	-	-	-	0	-	-	-	0	Yes
GCA_000181295.3	OtoGar3	ftp://ftp.ncbi.nlm.nih.gov/genomes/all/GCA/000/181/295/GCA_000181295.3_OtoGar3	13852661	Otolemur_garnettii	-	-	-	0	78.873	71	1.67e-07	0	Yes
GCA_000260255.1	OctDeg1.0	ftp://ftp.ncbi.nlm.nih.gov/genomes/all/GCA/000/260/255/GCA_000260255.1_OctDeg1.0	12091372	Octodon_degus	-	-	-	0	-	-	-	0	Yes
GCA_000260355.1	ConCri1.0	ftp://ftp.ncbi.nlm.nih.gov/genomes/all/GCA/000/260/355/GCA_000260355.1_ConCri1.0	55520359	Condylura_cristata	-	-	-	0	-	-	-	0	Yes
GCA_000220905.1	MROT_1.0	ftp://ftp.ncbi.nlm.nih.gov/genomes/all/GCA/000/220/905/GCA_000220905.1_MROT_1.0	1699680	Megachile_rotundata	-	-	-	0	-	-	-	0	No
GCA_000247695.1	HetGla_female_1.0	ftp://ftp.ncbi.nlm.nih.gov/genomes/all/GCA/000/247/695/GCA_000247695.1_HetGla_female_1.0	20532749	Heterocephalus_glaber	-	-	-	0	-	-	-	0	Yes
GCA_001040885.1	S_ratti_ED321	ftp://ftp.ncbi.nlm.nih.gov/genomes/all/GCA/001/040/885/GCA_001040885.1_S_ratti_ED321	11693564	Strongyloides_ratti	-	-	-	0	-	-	-	0	No
GCA_000242695.1	LepOcu1	ftp://ftp.ncbi.nlm.nih.gov/genomes/all/GCA/000/242/695/GCA_000242695.1_LepOcu1	6928108	Lepisosteus_oculatus	73.684	95	2.76e-08	0	63.959	197	1.94e-05	0	Yes
GCA_000239395.1	NeoBri1.0	ftp://ftp.ncbi.nlm.nih.gov/genomes/all/GCA/000/239/395/GCA_000239395.1_NeoBri1.0	4430025	Neolamprologus_brichardi	60.745	1289	2.12e-46	1	62.44	623	8.37e-16	0	Yes
GCA_000239375.1	PunNye1.0	ftp://ftp.ncbi.nlm.nih.gov/genomes/all/GCA/000/239/375/GCA_000239375.1_PunNye1.0	2525540	Pundamilia_nyererei	60.609	1051	2.27e-19	1	63.024	549	5.62e-29	0	Yes
GCA_000239435.1	ASM23943v1	ftp://ftp.ncbi.nlm.nih.gov/genomes/all/GCA/000/239/435/GCA_000239435.1_ASM23943v1	2993488	Tetranychus_urticae	-	-	-	0	-	-	-	0	Yes
GCA_000956105.1	Pcoq_1.0	ftp://ftp.ncbi.nlm.nih.gov/genomes/all/GCA/000/956/105/GCA_000956105.1_Pcoq_1.0	5604909	Propithecus_coquereli	-	-	-	0	-	-	-	0	Yes
GCA_000956065.1	Mnem_1.0	ftp://ftp.ncbi.nlm.nih.gov/genomes/all/GCA/000/956/065/GCA_000956065.1_Mnem_1.0	15219753	Macaca_nemestrina	-	-	-	0	-	-	-	0	Yes
GCA_000955945.1	Caty_1.0	ftp://ftp.ncbi.nlm.nih.gov/genomes/all/GCA/000/955/945/GCA_000955945.1_Caty_1.0	12849131	Cercocebus_atys	-	-	-	0	-	-	-	0	Yes
GCA_000956235.1	wasmannia.A_1.0	ftp://ftp.ncbi.nlm.nih.gov/genomes/all/GCA/000/956/235/GCA_000956235.1_wasmannia.A_1.0	1175369	Wasmannia_auropunctata	-	-	-	0	-	-	-	0	Yes
GCA_000951035.1	Cang.pa_1.0	ftp://ftp.ncbi.nlm.nih.gov/genomes/all/GCA/000/951/035/GCA_000951035.1_Cang.pa_1.0	7840981	Colobus_angolensis_palliatus	-	-	-	0	-	-	-	0	Yes
GCA_000951045.1	Mleu.le_1.0	ftp://ftp.ncbi.nlm.nih.gov/genomes/all/GCA/000/951/045/GCA_000951045.1_Mleu.le_1.0	3186748	Mandrillus_leucophaeus	-	-	-	0	-	-	-	0	Yes
GCA_000230535.1	PelSin_1.0	ftp://ftp.ncbi.nlm.nih.gov/genomes/all/GCA/000/230/535/GCA_000230535.1_PelSin_1.0	3350749	Pelodiscus_sinensis	64.858	774	1.3e-50	0	61.268	1593	1.07e-46	6	Yes
GCA_000223135.1	CriGri_1.0	ftp://ftp.ncbi.nlm.nih.gov/genomes/all/GCA/000/223/135/GCA_000223135.1_CriGri_1.0	1147233	Cricetulus_griseus	-	-	-	0	77.027	74	1.85e-06	0	Yes
GCA_000949405.1	V.emery_V1.0	ftp://ftp.ncbi.nlm.nih.gov/genomes/all/GCA/000/949/405/GCA_000949405.1_V.emery_V1.0	1346088	Vollenhovia_emeryi	66.102	177	8.4e-09	0	95	40	4.33e-08	0	Yes
GCA_000005575.1	AgamP3	ftp://ftp.ncbi.nlm.nih.gov/genomes/all/GCA/000/005/575/GCA_000005575.1_AgamP3	12309988	Anopheles_gambiae_str._PEST	-	-	-	0	-	-	-	0	Yes
GCA_000151735.1	Cavpor3.0	ftp://ftp.ncbi.nlm.nih.gov/genomes/all/GCA/000/151/735/GCA_000151735.1_Cavpor3.0	27942054	Cavia_porcellus	-	-	-	0	-	-	-	0	Yes
GCA_000935625.1	ASM93562v1	ftp://ftp.ncbi.nlm.nih.gov/genomes/all/GCA/000/935/625/GCA_000935625.1_ASM93562v1	1069101	Nanorana_parkeri	-	-	-	0	-	-	-	0	Yes
GCA_000001905.1	Loxafr3.0	ftp://ftp.ncbi.nlm.nih.gov/genomes/all/GCA/000/001/905/GCA_000001905.1_Loxafr3.0	46401353	Loxodonta_africana	-	-	-	0	-	-	-	0	Yes
GCA_000217595.1	Lhum_UMD_V04	ftp://ftp.ncbi.nlm.nih.gov/genomes/all/GCA/000/217/595/GCA_000217595.1_Lhum_UMD_V04	1402257	Linepithema_humile	73.494	83	4.5e-06	0	-	-	-	0	Yes
GCA_000204515.1	Aech_3.9	ftp://ftp.ncbi.nlm.nih.gov/genomes/all/GCA/000/204/515/GCA_000204515.1_Aech_3.9	1110580	Acromyrmex_echinatior	-	-	-	0	-	-	-	0	No
GCA_000836215.1	Ppol_1.0	ftp://ftp.ncbi.nlm.nih.gov/genomes/all/GCA/000/836/215/GCA_000836215.1_Ppol_1.0	3672263	Papilio_polytes	-	-	-	0	-	-	-	0	Yes
GCA_000090745.2	AnoCar2.0	ftp://ftp.ncbi.nlm.nih.gov/genomes/all/GCA/000/090/745/GCA_000090745.2_AnoCar2.0	4033265	Anolis_carolinensis	-	-	-	0	-	-	-	0	Yes
GCA_000754665.1	Bison_UMD1.0	ftp://ftp.ncbi.nlm.nih.gov/genomes/all/GCA/000/754/665/GCA_000754665.1_Bison_UMD1.0	7192658	Bison_bison_bison	67.606	142	1e-06	0	77.143	70	1.17e-05	0	Yes
GCA_000247795.2	Bos_indicus_1.0	ftp://ftp.ncbi.nlm.nih.gov/genomes/all/GCA/000/247/795/GCA_000247795.2_Bos_indicus_1.0	106310653	Bos_indicus	-	-	-	0	77.143	70	1.06e-05	0	No
GCA_000151885.2	Dord_2.0	ftp://ftp.ncbi.nlm.nih.gov/genomes/all/GCA/000/151/885/GCA_000151885.2_Dord_2.0	11931245	Dipodomys_ordii	-	-	-	0	79.688	64	3.92e-06	0	Yes
GCA_000151845.2	Pvam_2.0	ftp://ftp.ncbi.nlm.nih.gov/genomes/all/GCA/000/151/845/GCA_000151845.2_Pvam_2.0	5954017	Pteropus_vampyrus	-	-	-	0	-	-	-	0	Yes
GCA_000767855.1	Ca_bactrianus_MBC_1.0	ftp://ftp.ncbi.nlm.nih.gov/genomes/all/GCA/000/767/855/GCA_000767855.1_Ca_bactrianus_MBC_1.0	8812066	Camelus_bactrianus	-	-	-	0	-	-	-	0	Yes
GCA_000001215.4	Release_6_plus_ISO1_MT	ftp://ftp.ncbi.nlm.nih.gov/genomes/all/GCA/000/001/215/GCA_000001215.4_Release_6_plus_ISO1_MT	25286936	Drosophila_melanogaster	-	-	-	0	-	-	-	0	Yes
GCA_000708025.2	ASM70802v2	ftp://ftp.ncbi.nlm.nih.gov/genomes/all/GCA/000/708/025/GCA_000708025.2_ASM70802v2	3657050	Charadrius_vociferus	-	-	-	0	-	-	-	0	Yes
GCA_000737465.1	Haliaeetus_leucocephalus-4.0	ftp://ftp.ncbi.nlm.nih.gov/genomes/all/GCA/000/737/465/GCA_000737465.1_Haliaeetus_leucocephalus-4.0	9145499	Haliaeetus_leucocephalus	-	-	-	0	-	-	-	0	Yes
GCA_000715545.1	OpiViv1.0	ftp://ftp.ncbi.nlm.nih.gov/genomes/all/GCA/000/715/545/GCA_000715545.1_OpiViv1.0	1349843	Opisthorchis_viverrini	-	-	-	0	-	-	-	0	No
GCA_000708225.1	ASM70822v1	ftp://ftp.ncbi.nlm.nih.gov/genomes/all/GCA/000/708/225/GCA_000708225.1_ASM70822v1	5211696	Nipponia_nippon	-	-	-	0	-	-	-	0	Yes
GCA_000699145.1	ASM69914v1	ftp://ftp.ncbi.nlm.nih.gov/genomes/all/GCA/000/699/145/GCA_000699145.1_ASM69914v1	5071598	Aptenodytes_forsteri	-	-	-	0	-	-	-	0	Yes
GCA_000699105.1	ASM69910v1	ftp://ftp.ncbi.nlm.nih.gov/genomes/all/GCA/000/699/105/GCA_000699105.1_ASM69910v1	5118896	Pygoscelis_adeliae	-	-	-	0	-	-	-	0	Yes
GCA_000698965.1	ASM69896v1	ftp://ftp.ncbi.nlm.nih.gov/genomes/all/GCA/000/698/965/GCA_000698965.1_ASM69896v1	3593425	Struthio_camelus_australis	-	-	-	0	-	-	-	0	Yes
GCA_000622305.1	S.galili_v1.0	ftp://ftp.ncbi.nlm.nih.gov/genomes/all/GCA/000/622/305/GCA_000622305.1_S.galili_v1.0	3618479	Nannospalax_galili	-	-	-	0	75.325	77	1.22e-05	0	Yes
GCA_000691975.1	ASM69197v1	ftp://ftp.ncbi.nlm.nih.gov/genomes/all/GCA/000/691/975/GCA_000691975.1_ASM69197v1	6953989	Corvus_brachyrhynchos	-	-	-	0	-	-	-	0	Yes
GCA_000687185.1	ASM68718v1	ftp://ftp.ncbi.nlm.nih.gov/genomes/all/GCA/000/687/185/GCA_000687185.1_ASM68718v1	3067157	Egretta_garzetta	-	-	-	0	-	-	-	0	Yes
GCA_000692075.1	ASM69207v1	ftp://ftp.ncbi.nlm.nih.gov/genomes/all/GCA/000/692/075/GCA_000692075.1_ASM69207v1	2937227	Opisthocomus_hoazin	-	-	-	0	-	-	-	0	Yes
GCA_000633615.2	Guppy_female_1.0_MT	ftp://ftp.ncbi.nlm.nih.gov/genomes/all/GCA/000/633/615/GCA_000633615.2_Guppy_female_1.0_MT	5270359	Poecilia_reticulata	71.739	92	1.5e-05	0	-	-	-	0	Yes
GCA_000150275.1	v1.0	ftp://ftp.ncbi.nlm.nih.gov/genomes/all/GCA/000/150/275/GCA_000150275.1_v1.0	5978658	Trichoplax_adhaerens	-	-	-	0	-	-	-	0	Yes
GCA_000147115.1	Myoluc2.0	ftp://ftp.ncbi.nlm.nih.gov/genomes/all/GCA/000/147/115/GCA_000147115.1_Myoluc2.0	4293315	Myotis_lucifugus	-	-	-	0	-	-	-	0	Yes
GCA_000485575.1	Poecilia_formosa-5.1.2	ftp://ftp.ncbi.nlm.nih.gov/genomes/all/GCA/000/485/575/GCA_000485575.1_Poecilia_formosa-5.1.2	1574226	Poecilia_formosa	-	-	-	0	-	-	-	0	Yes
GCA_000455745.1	ASM45574v1	ftp://ftp.ncbi.nlm.nih.gov/genomes/all/GCA/000/455/745/GCA_000455745.1_ASM45574v1	2188296	Alligator_sinensis	-	-	-	0	-	-	-	0	Yes
GCA_000412655.1	ASM41265v1	ftp://ftp.ncbi.nlm.nih.gov/genomes/all/GCA/000/412/655/GCA_000412655.1_ASM41265v1	3225832	Myotis_brandtii	-	-	-	0	-	-	-	0	Yes
GCA_000247815.2	FicAlb1.5	ftp://ftp.ncbi.nlm.nih.gov/genomes/all/GCA/000/247/815/GCA_000247815.2_FicAlb1.5	6542656	Ficedula_albicollis	-	-	-	0	-	-	-	0	Yes
GCA_030684315.1	sSteTig4.hap1	ftp://ftp.ncbi.nlm.nih.gov/genomes/all/GCA/030/684/315/GCA_030684315.1_sSteTig4.hap1	79021053	Stegostoma_tigrinum	74.49	98	3.52e-09	0	74.444	90	2.12e-07	0	No
GCA_030674155.1	MNHN-Sthae-1	ftp://ftp.ncbi.nlm.nih.gov/genomes/all/GCA/030/674/155/GCA_030674155.1_MNHN-Sthae-1	58439225	Stramonita_haemastoma	65.077	2998	0	334	65.506	3015	0	540	Yes
GCA_030674185.1	MNHN-Mocor-1	ftp://ftp.ncbi.nlm.nih.gov/genomes/all/GCA/030/674/185/GCA_030674185.1_MNHN-Mocor-1	86788771	Monoplex_corrugatus	64.518	2979	0	158	66.337	2828	0	156	Yes
GCA_030544235.1	ASM3054423v1	ftp://ftp.ncbi.nlm.nih.gov/genomes/all/GCA/030/544/235/GCA_030544235.1_ASM3054423v1	32774443	Lepturacanthus_savala	68	175	2.82e-12	0	70.588	102	7.14e-06	0	Yes
GCA_030684275.1	Acipenser_oxyrinchus.AOXY1.1	ftp://ftp.ncbi.nlm.nih.gov/genomes/all/GCA/030/684/275/GCA_030684275.1_Acipenser_oxyrinchus.AOXY1.1	38836889	Acipenser_oxyrinchus_oxyrinchus	66.667	783	4.75e-67	0	65.674	772	5.08e-56	0	Yes
GCA_030674165.1	ASM3067416v1	ftp://ftp.ncbi.nlm.nih.gov/genomes/all/GCA/030/674/165/GCA_030674165.1_ASM3067416v1	14305032	Pygoscelis_papua	-	-	-	0	-	-	-	0	Yes
GCA_030674055.1	PU_Rpum_1.0	ftp://ftp.ncbi.nlm.nih.gov/genomes/all/GCA/030/674/055/GCA_030674055.1_PU_Rpum_1.0	83564217	Rhabdomys_pumilio	-	-	-	0	-	-	-	0	Yes
GCA_030555515.1	ASM3055551v1	ftp://ftp.ncbi.nlm.nih.gov/genomes/all/GCA/030/555/515/GCA_030555515.1_ASM3055551v1	37993107	Acutogordius_australiensis	-	-	-	0	-	-	-	0	No
GCA_030674115.1	ASM3067411v1	ftp://ftp.ncbi.nlm.nih.gov/genomes/all/GCA/030/674/115/GCA_030674115.1_ASM3067411v1	2628608	Micraspis_discolor	75	88	1.53e-08	0	80.556	72	5.78e-10	0	No
GCA_030673865.1	USP_Mbic_1.2	ftp://ftp.ncbi.nlm.nih.gov/genomes/all/GCA/030/673/865/GCA_030673865.1_USP_Mbic_1.2	6226454	Melipona_bicolor	-	-	-	0	-	-	-	0	Yes
GCA_030269945.2	ASM3026994v2	ftp://ftp.ncbi.nlm.nih.gov/genomes/all/GCA/030/269/945/GCA_030269945.2_ASM3026994v2	13282131	Trilocha_varians	63.732	284	2.86e-12	0	61.392	316	7.26e-06	0	No
GCA_030625045.1	CSIRO_AGI_Agris_v1	ftp://ftp.ncbi.nlm.nih.gov/genomes/all/GCA/030/625/045/GCA_030625045.1_CSIRO_AGI_Agris_v1	3127356	Achroia_grisella	-	-	-	0	-	-	-	0	No
GCA_030586385.1	ASM3058638v1	ftp://ftp.ncbi.nlm.nih.gov/genomes/all/GCA/030/586/385/GCA_030586385.1_ASM3058638v1	1970300	Camponotus_fellah	77.5	80	1.51e-09	0	90.244	41	5.46e-06	0	No
GCA_030584885.1	CIBIO_CCic_1.0	ftp://ftp.ncbi.nlm.nih.gov/genomes/all/GCA/030/584/885/GCA_030584885.1_CIBIO_CCic_1.0	24544117	Ciconia_ciconia	-	-	-	0	-	-	-	0	Yes
GCA_030556195.1	ASM3055619v1	ftp://ftp.ncbi.nlm.nih.gov/genomes/all/GCA/030/556/195/GCA_030556195.1_ASM3055619v1	154613287	Anolis_apletophallus	-	-	-	0	-	-	-	0	Yes
GCA_030562195.1	ASM3056219v1	ftp://ftp.ncbi.nlm.nih.gov/genomes/all/GCA/030/562/195/GCA_030562195.1_ASM3056219v1	37710995	Nipponacmea_schrenckii	61.759	523	5.88e-19	0	63.618	503	1.25e-29	0	Yes
GCA_030556225.1	Psun-UiT-1	ftp://ftp.ncbi.nlm.nih.gov/genomes/all/GCA/030/556/225/GCA_030556225.1_Psun-UiT-1	55879606	Phodopus_sungorus	-	-	-	0	77.465	71	3.86e-06	0	Yes
GCA_030553155.1	ASM3055315v1	ftp://ftp.ncbi.nlm.nih.gov/genomes/all/GCA/030/553/155/GCA_030553155.1_ASM3055315v1	45593500	Nippostrongylus_brasiliensis	-	-	-	0	71.739	92	5.28e-06	0	No
GCA_961210405.1	dmerc_wildtype_assembly	ftp://ftp.ncbi.nlm.nih.gov/genomes/all/GCA/961/210/405/GCA_961210405.1_dmerc_wildtype_assembly	22671956	Drosophila_mercatorum	-	-	-	0	-	-	-	0	Yes
GCA_961405105.1	ilPerAffn1.1	ftp://ftp.ncbi.nlm.nih.gov/genomes/all/GCA/961/405/105/GCA_961405105.1_ilPerAffn1.1	14385535	Perizoma_affinitatum	-	-	-	0	-	-	-	0	Yes
GCA_961205895.1	ilMytPall1.1	ftp://ftp.ncbi.nlm.nih.gov/genomes/all/GCA/961/205/895/GCA_961205895.1_ilMytPall1.1	25192387	Mythimna_pallens	-	-	-	0	-	-	-	0	No
GCA_961205875.1	ikSiaFuli1.1	ftp://ftp.ncbi.nlm.nih.gov/genomes/all/GCA/961/205/875/GCA_961205875.1_ikSiaFuli1.1	29640374	Sialis_fuliginosa	94.737	38	6.88e-07	0	94.737	38	6.89e-07	0	Yes
GCA_961205885.1	idPtyAlbi3.1	ftp://ftp.ncbi.nlm.nih.gov/genomes/all/GCA/961/205/885/GCA_961205885.1_idPtyAlbi3.1	35422782	Ptychoptera_albimana	-	-	-	0	-	-	-	0	Yes
GCA_960531495.1	fZeuFab8.1	ftp://ftp.ncbi.nlm.nih.gov/genomes/all/GCA/960/531/495/GCA_960531495.1_fZeuFab8.1	34476449	Zeus_faber	69.333	2925	0	15	69.31	3001	0	16	Yes
GCA_960531455.1	idUroCard1.1	ftp://ftp.ncbi.nlm.nih.gov/genomes/all/GCA/960/531/455/GCA_960531455.1_idUroCard1.1	162960411	Urophora_cardui	76.842	95	6.78e-12	0	-	-	-	0	No
GCA_960531205.1	iyAndBico1.1	ftp://ftp.ncbi.nlm.nih.gov/genomes/all/GCA/960/531/205/GCA_960531205.1_iyAndBico1.1	50647002	Andrena_bicolor	-	-	-	0	-	-	-	0	Yes
GCA_030533445.1	UCB_CyDiab_1.0	ftp://ftp.ncbi.nlm.nih.gov/genomes/all/GCA/030/533/445/GCA_030533445.1_UCB_CyDiab_1.0	48018592	Cyprinodon_diabolis	69.93	143	1.1e-05	0	100	34	9.45e-07	0	Yes
GCA_030533455.1	UCB_CyNevMio_1.0	ftp://ftp.ncbi.nlm.nih.gov/genomes/all/GCA/030/533/455/GCA_030533455.1_UCB_CyNevMio_1.0	46318508	Cyprinodon_nevadensis_mionectes	100	34	9.41e-07	0	100	34	9.42e-07	0	Yes
GCA_959613385.1	icGeoSpin1.1	ftp://ftp.ncbi.nlm.nih.gov/genomes/all/GCA/959/613/385/GCA_959613385.1_icGeoSpin1.1	43979978	Geotrupes_spiniger	79.412	68	8.73e-08	0	79.412	68	8.73e-08	0	Yes
GCA_030545055.1	CTen_1	ftp://ftp.ncbi.nlm.nih.gov/genomes/all/GCA/030/545/055/GCA_030545055.1_CTen_1	272437385	Neoaliturus_tenellus	60.327	673	3.66e-15	0	61.424	674	2.06e-24	0	No
GCA_030522415.1	ASM3052241v1	ftp://ftp.ncbi.nlm.nih.gov/genomes/all/GCA/030/522/415/GCA_030522415.1_ASM3052241v1	42717981	Channallabes_apus	63.854	2086	1.46e-135	3	63.439	2024	6.59e-120	2	Yes
GCA_030522485.1	ASM3052248v1	ftp://ftp.ncbi.nlm.nih.gov/genomes/all/GCA/030/522/485/GCA_030522485.1_ASM3052248v1	18206519	Stenchaetothrips_biformis	-	-	-	0	-	-	-	0	No
GCA_959613375.1	iyHetAmic1.1	ftp://ftp.ncbi.nlm.nih.gov/genomes/all/GCA/959/613/375/GCA_959613375.1_iyHetAmic1.1	29282975	Heteropelma_amictum	-	-	-	0	-	-	-	0	No
GCA_959613365.1	ihBalDimi2.1	ftp://ftp.ncbi.nlm.nih.gov/genomes/all/GCA/959/613/365/GCA_959613365.1_ihBalDimi2.1	63275295	Balanococcus_diminutus	-	-	-	0	-	-	-	0	No
GCA_959613345.1	idTolCing1.1	ftp://ftp.ncbi.nlm.nih.gov/genomes/all/GCA/959/613/345/GCA_959613345.1_idTolCing1.1	42937693	Tolmerus_cingulatus	66.667	144	2.53e-06	0	-	-	-	0	No
GCA_958510875.1	icEndCocc1.1	ftp://ftp.ncbi.nlm.nih.gov/genomes/all/GCA/958/510/875/GCA_958510875.1_icEndCocc1.1	202803143	Endomychus_coccineus	-	-	-	0	-	-	-	0	Yes
GCA_958510845.1	icCanNigr2.1	ftp://ftp.ncbi.nlm.nih.gov/genomes/all/GCA/958/510/845/GCA_958510845.1_icCanNigr2.1	41397323	Cantharis_nigra	73.81	84	1.58e-06	0	68.644	118	8.16e-06	0	No
GCA_958510855.1	icRhaLute1.1	ftp://ftp.ncbi.nlm.nih.gov/genomes/all/GCA/958/510/855/GCA_958510855.1_icRhaLute1.1	71007614	Rhagonycha_lutea	82.895	76	3.32e-13	0	81.176	85	2.85e-14	0	No
GCA_958510825.1	icBraGlab1.1	ftp://ftp.ncbi.nlm.nih.gov/genomes/all/GCA/958/510/825/GCA_958510825.1_icBraGlab1.1	55111238	Brachypterus_glaber	65.232	302	4.02e-19	0	97.059	34	1.33e-05	0	No
GCA_958510865.1	icMyrOcto1.1	ftp://ftp.ncbi.nlm.nih.gov/genomes/all/GCA/958/510/865/GCA_958510865.1_icMyrOcto1.1	72739419	Myrrha_octodecimguttata	91.304	46	2.25e-08	0	83.333	54	3.07e-06	0	No
GCA_958510785.1	iyExeIsch1.1	ftp://ftp.ncbi.nlm.nih.gov/genomes/all/GCA/958/510/785/GCA_958510785.1_iyExeIsch1.1	23927040	Exephanes_ischioxanthus	-	-	-	0	-	-	-	0	No
GCA_958507055.1	icCriAspa1.1	ftp://ftp.ncbi.nlm.nih.gov/genomes/all/GCA/958/507/055/GCA_958507055.1_icCriAspa1.1	90622434	Crioceris_asparagi	77.778	81	1.6e-09	0	71.579	95	5.78e-06	0	No
GCA_958502065.1	icChrAmer1.1	ftp://ftp.ncbi.nlm.nih.gov/genomes/all/GCA/958/502/065/GCA_958502065.1_icChrAmer1.1	89349863	Chrysolina_americana	-	-	-	0	68.966	116	8.86e-06	0	Yes
GCA_958502075.1	icOrcRusc1.1	ftp://ftp.ncbi.nlm.nih.gov/genomes/all/GCA/958/502/075/GCA_958502075.1_icOrcRusc1.1	81830918	Orchestes_rusci	74.359	78	1.28e-05	0	91.379	58	1.91e-13	0	No
GCA_959347395.1	ilMecMaza1.1	ftp://ftp.ncbi.nlm.nih.gov/genomes/all/GCA/959/347/395/GCA_959347395.1_ilMecMaza1.1	20713044	Mechanitis_mazaeus	-	-	-	0	-	-	-	0	Yes
GCA_959347405.1	ilNapSylp1.1	ftp://ftp.ncbi.nlm.nih.gov/genomes/all/GCA/959/347/405/GCA_959347405.1_ilNapSylp1.1	38869565	Napeogenes_sylphis	62.403	258	1.07e-05	0	69.492	118	4.04e-07	0	Yes
GCA_959347415.1	ilMecMess1.1	ftp://ftp.ncbi.nlm.nih.gov/genomes/all/GCA/959/347/415/GCA_959347415.1_ilMecMess1.1	19240851	Mechanitis_messenoides	-	-	-	0	-	-	-	0	Yes
GCA_959347355.1	ilNapInac1.1	ftp://ftp.ncbi.nlm.nih.gov/genomes/all/GCA/959/347/355/GCA_959347355.1_ilNapInac1.1	24418575	Napeogenes_inachia	62.963	243	1.36e-06	0	-	-	-	0	Yes
GCA_959347315.1	whEisEise2.1	ftp://ftp.ncbi.nlm.nih.gov/genomes/all/GCA/959/347/315/GCA_959347315.1_whEisEise2.1	41312700	Bimastos_eiseni	67.361	144	5.11e-07	0	62.531	403	6.52e-16	0	Yes
GCA_958449745.1	ilOchLeuc1.1	ftp://ftp.ncbi.nlm.nih.gov/genomes/all/GCA/958/449/745/GCA_958449745.1_ilOchLeuc1.1	18695136	Ochropleura_leucogaster	-	-	-	0	-	-	-	0	No
GCA_958496255.1	ilCamBiln1.1	ftp://ftp.ncbi.nlm.nih.gov/genomes/all/GCA/958/496/255/GCA_958496255.1_ilCamBiln1.1	16753518	Camptogramma_bilineatum	63.636	308	5.96e-14	0	62.692	260	7.78e-07	0	No
GCA_958496205.1	ilIdaBise2.1	ftp://ftp.ncbi.nlm.nih.gov/genomes/all/GCA/958/496/205/GCA_958496205.1_ilIdaBise2.1	30964199	Idaea_biselata	64.726	292	1.85e-16	0	63.043	230	8.7e-06	0	No
GCA_958496195.1	ilTimComa1.1	ftp://ftp.ncbi.nlm.nih.gov/genomes/all/GCA/958/496/195/GCA_958496195.1_ilTimComa1.1	11490666	Timandra_comae	-	-	-	0	-	-	-	0	Yes
GCA_958496155.1	inSisNigr1.1	ftp://ftp.ncbi.nlm.nih.gov/genomes/all/GCA/958/496/155/GCA_958496155.1_inSisNigr1.1	50790609	Sisyra_nigra	-	-	-	0	-	-	-	0	Yes
GCA_958496175.1	inSisTerm1.1	ftp://ftp.ncbi.nlm.nih.gov/genomes/all/GCA/958/496/175/GCA_958496175.1_inSisTerm1.1	62969495	Sisyra_terminalis	-	-	-	0	-	-	-	0	Yes
GCA_958496135.1	ilHelPelt1.1_alternate_haplotype	ftp://ftp.ncbi.nlm.nih.gov/genomes/all/GCA/958/496/135/GCA_958496135.1_ilHelPelt1.1_alternate_haplotype	4465090	Heliothis_peltigera	-	-	-	0	-	-	-	0	No
GCA_905187575.2	ilCelArgi3.2	ftp://ftp.ncbi.nlm.nih.gov/genomes/all/GCA/905/187/575/GCA_905187575.2_ilCelArgi3.2	20425925	Celastrina_argiolus	-	-	-	0	-	-	-	0	Yes
GCA_949782905.1	mRanTar1.h1.1	ftp://ftp.ncbi.nlm.nih.gov/genomes/all/GCA/949/782/905/GCA_949782905.1_mRanTar1.h1.1	69829200	Rangifer_tarandus_platyrhyncus	65.143	175	1.18e-05	0	77.143	70	1.18e-05	0	Yes
GCA_030506205.1	PD_contigs_1.0	ftp://ftp.ncbi.nlm.nih.gov/genomes/all/GCA/030/506/205/GCA_030506205.1_PD_contigs_1.0	14221242	Paramisgurnus_dabryanus	64.853	2959	0	41	67.254	2950	0	49	Yes
GCA_958496245.1	ilPerFlao1.1	ftp://ftp.ncbi.nlm.nih.gov/genomes/all/GCA/958/496/245/GCA_958496245.1_ilPerFlao1.1	13416557	Perizoma_flavofasciatum	-	-	-	0	-	-	-	0	No
GCA_958496365.1	ilSubMega1.1	ftp://ftp.ncbi.nlm.nih.gov/genomes/all/GCA/958/496/365/GCA_958496365.1_ilSubMega1.1	14835206	Subacronicta_megacephala	-	-	-	0	-	-	-	0	No
GCA_958496325.1	ilNomNoct1.1	ftp://ftp.ncbi.nlm.nih.gov/genomes/all/GCA/958/496/325/GCA_958496325.1_ilNomNoct1.1	15483321	Nomophila_noctuella	64.469	273	5.89e-14	0	62.406	266	1.75e-06	0	No
GCA_958450365.1	M.belari_Hybrid_genome_bis	ftp://ftp.ncbi.nlm.nih.gov/genomes/all/GCA/958/450/365/GCA_958450365.1_M.belari_Hybrid_genome_bis	1881141	Mesorhabditis_belari	-	-	-	0	-	-	-	0	No
GCA_958450345.1	idCalVici1.1	ftp://ftp.ncbi.nlm.nih.gov/genomes/all/GCA/958/450/345/GCA_958450345.1_idCalVici1.1	131702511	Calliphora_vicina	61.722	418	1.11e-12	0	61.795	390	2.94e-11	0	Yes
GCA_949320105.2	icCreAure2.2	ftp://ftp.ncbi.nlm.nih.gov/genomes/all/GCA/949/320/105/GCA_949320105.2_icCreAure2.2	76910125	Crepidodera_aurea	89.362	47	7.65e-08	0	71.963	107	1.49e-08	0	Yes
GCA_958431115.1	idSyrVitr1.1	ftp://ftp.ncbi.nlm.nih.gov/genomes/all/GCA/958/431/115/GCA_958431115.1_idSyrVitr1.1	110905286	Syrphus_vitripennis	63.529	340	3.84e-16	0	63.265	245	1.33e-07	0	No
GCA_030503985.1	ASM3050398v1	ftp://ftp.ncbi.nlm.nih.gov/genomes/all/GCA/030/503/985/GCA_030503985.1_ASM3050398v1	28889006	Himalopsyche_tibetana	-	-	-	0	80.702	57	1.42e-05	0	No
GCA_030463245.1	zhanglab2022	ftp://ftp.ncbi.nlm.nih.gov/genomes/all/GCA/030/463/245/GCA_030463245.1_zhanglab2022	132204642	Vulpes_corsac	-	-	-	0	-	-	-	0	Yes
GCA_030490865.1	bPoeAtr1.hap1	ftp://ftp.ncbi.nlm.nih.gov/genomes/all/GCA/030/490/865/GCA_030490865.1_bPoeAtr1.hap1	107919339	Poecile_atricapillus	-	-	-	0	-	-	-	0	Yes
GCA_030463065.1	ASM3046306v1	ftp://ftp.ncbi.nlm.nih.gov/genomes/all/GCA/030/463/065/GCA_030463065.1_ASM3046306v1	46847481	Aphidoletes_aphidimyza	-	-	-	0	-	-	-	0	Yes
GCA_956483605.1	ihTubSali1.1	ftp://ftp.ncbi.nlm.nih.gov/genomes/all/GCA/956/483/605/GCA_956483605.1_ihTubSali1.1	45837389	Tuberolachnus_salignus	-	-	-	0	-	-	-	0	Yes
GCA_956483635.1	idPanRudi1.1	ftp://ftp.ncbi.nlm.nih.gov/genomes/all/GCA/956/483/635/GCA_956483635.1_idPanRudi1.1	158859063	Panzeria_rudis	62.952	332	1.34e-12	0	61.634	404	3.55e-11	0	No
GCA_956483585.1	idGymViri1.1	ftp://ftp.ncbi.nlm.nih.gov/genomes/all/GCA/956/483/585/GCA_956483585.1_idGymViri1.1	127568459	Gymnocheta_viridis	65.103	341	1.03e-22	0	62.701	311	2.92e-10	0	No
GCA_955876795.1	ilEupTrip1.1	ftp://ftp.ncbi.nlm.nih.gov/genomes/all/GCA/955/876/795/GCA_955876795.1_ilEupTrip1.1	16304492	Eupithecia_tripunctaria	-	-	-	0	-	-	-	0	No
GCA_951802675.2	ilBolEuph2.2	ftp://ftp.ncbi.nlm.nih.gov/genomes/all/GCA/951/802/675/GCA_951802675.2_ilBolEuph2.2	13609687	Boloria_euphrosyne	61.667	300	8.21e-06	0	68.148	135	1.37e-07	0	Yes
GCA_955850985.1	ilEloNymp1.1	ftp://ftp.ncbi.nlm.nih.gov/genomes/all/GCA/955/850/985/GCA_955850985.1_ilEloNymp1.1	25720800	Elophila_nymphaeata	66.216	148	1.5e-05	0	-	-	-	0	No
GCA_955831195.1	ihPilPerp1.1	ftp://ftp.ncbi.nlm.nih.gov/genomes/all/GCA/955/831/195/GCA_955831195.1_ihPilPerp1.1	36228558	Pilophorus_perplexus	68.125	160	1.03e-10	0	68.125	160	1.03e-10	0	Yes
GCA_955652365.1	idEriAene1.1	ftp://ftp.ncbi.nlm.nih.gov/genomes/all/GCA/955/652/365/GCA_955652365.1_idEriAene1.1	85846282	Eristalinus_aeneus	71.717	99	8.7e-07	0	64.943	174	1.02e-05	0	No
GCA_955612985.1	idCheScut6.1	ftp://ftp.ncbi.nlm.nih.gov/genomes/all/GCA/955/612/985/GCA_955612985.1_idCheScut6.1	126733743	Cheilosia_scutellata	97.059	34	9.65e-06	0	68.702	131	7.09e-08	0	No
GCA_954871275.1	ihLepDola1.1	ftp://ftp.ncbi.nlm.nih.gov/genomes/all/GCA/954/871/275/GCA_954871275.1_ihLepDola1.1	59806621	Leptopterna_dolabrata	60.502	638	2.21e-15	0	61.368	541	3.68e-17	0	Yes
GCA_954870665.1	idStrSing1.1	ftp://ftp.ncbi.nlm.nih.gov/genomes/all/GCA/954/870/665/GCA_954870665.1_idStrSing1.1	116479916	Stratiomys_singularior	75.258	97	1.53e-10	0	-	-	-	0	Yes
GCA_954870645.1	ilAgrClav1.1	ftp://ftp.ncbi.nlm.nih.gov/genomes/all/GCA/954/870/645/GCA_954870645.1_ilAgrClav1.1	26750707	Agrotis_clavis	64.486	321	5.44e-18	0	61.446	332	1.32e-06	0	Yes
GCA_951849835.1	ETH_CapCap1	ftp://ftp.ncbi.nlm.nih.gov/genomes/all/GCA/951/849/835/GCA_951849835.1_ETH_CapCap1	69851389	Capreolus_capreolus	65.143	175	1.27e-05	0	78.261	69	2.47e-06	0	Yes
GCA_951813805.1	iiLimAuri1.1	ftp://ftp.ncbi.nlm.nih.gov/genomes/all/GCA/951/813/805/GCA_951813805.1_iiLimAuri1.1	34751523	Limnephilus_auricula	75.824	91	1.07e-09	0	-	-	-	0	No
GCA_951813785.1	idCriRanu1.1	ftp://ftp.ncbi.nlm.nih.gov/genomes/all/GCA/951/813/785/GCA_951813785.1_idCriRanu1.1	65719635	Criorhina_ranunculi	97.143	35	1.42e-06	0	97.143	35	1.43e-06	0	No
GCA_951812925.1	idCalSimi1.1	ftp://ftp.ncbi.nlm.nih.gov/genomes/all/GCA/951/812/925/GCA_951812925.1_idCalSimi1.1	124334187	Calliopum_simillimum	63.501	337	1.55e-15	0	60.475	463	4.58e-08	0	Yes
GCA_951812415.1	idBerMorr1.1	ftp://ftp.ncbi.nlm.nih.gov/genomes/all/GCA/951/812/415/GCA_951812415.1_idBerMorr1.1	163701312	Beris_morrisii	-	-	-	0	-	-	-	0	No
GCA_951812265.1	icTapBico1.1	ftp://ftp.ncbi.nlm.nih.gov/genomes/all/GCA/951/812/265/GCA_951812265.1_icTapBico1.1	48296002	Taphrorychus_bicolor	72.826	92	1.01e-06	0	75.581	86	1.68e-08	0	Yes
GCA_951905685.1	idEumSabu1.1	ftp://ftp.ncbi.nlm.nih.gov/genomes/all/GCA/951/905/685/GCA_951905685.1_idEumSabu1.1	123574484	Eumerus_sabulonum	71.287	101	1.25e-06	0	64.398	191	6.44e-06	0	No
GCA_951828415.1	idAnoPurm1.1	ftp://ftp.ncbi.nlm.nih.gov/genomes/all/GCA/951/828/415/GCA_951828415.1_idAnoPurm1.1	129230719	Anomoia_purmunda	-	-	-	0	-	-	-	0	No
GCA_951812935.1	icHerMerc2.1	ftp://ftp.ncbi.nlm.nih.gov/genomes/all/GCA/951/812/935/GCA_951812935.1_icHerMerc2.1	47101683	Hermaeophaga_mercurialis	94.595	37	4.33e-06	0	80	60	4.33e-06	0	No
GCA_958336395.1	icCteCupr1.1	ftp://ftp.ncbi.nlm.nih.gov/genomes/all/GCA/958/336/395/GCA_958336395.1_icCteCupr1.1	60302015	Ctenicera_cuprea	60.928	819	1.3e-21	0	60.233	1373	3.93e-35	7	No
GCA_958336345.1	icDorPara1.1	ftp://ftp.ncbi.nlm.nih.gov/genomes/all/GCA/958/336/345/GCA_958336345.1_icDorPara1.1	48965044	Dorcus_parallelipipedus	65.896	173	7.08e-08	0	63.175	315	1.68e-12	0	Yes
GCA_958336335.1	idDilFebr1.1	ftp://ftp.ncbi.nlm.nih.gov/genomes/all/GCA/958/336/335/GCA_958336335.1_idDilFebr1.1	47804581	Dilophus_febrilis	65.882	170	1.04e-07	0	71.717	99	5.37e-07	0	No
GCA_954871355.1	ilCabPusa1.1	ftp://ftp.ncbi.nlm.nih.gov/genomes/all/GCA/954/871/355/GCA_954871355.1_ilCabPusa1.1	27510719	Cabera_pusaria	-	-	-	0	-	-	-	0	Yes
GCA_954871325.1	tfGorGonz1-WG	ftp://ftp.ncbi.nlm.nih.gov/genomes/all/GCA/954/871/325/GCA_954871325.1_tfGorGonz1-WG	52653292	Gordionus_sp._m_RMFG-2023	-	-	-	0	-	-	-	0	No
GCA_030463535.1	fSalBra1.hap2	ftp://ftp.ncbi.nlm.nih.gov/genomes/all/GCA/030/463/535/GCA_030463535.1_fSalBra1.hap2	40765202	Salminus_brasiliensis	64.706	221	2.67e-09	0	69.672	244	5.42e-15	0	Yes
GCA_030444845.1	iyPreIma1.0	ftp://ftp.ncbi.nlm.nih.gov/genomes/all/GCA/030/444/845/GCA_030444845.1_iyPreIma1.0	18679404	Prenolepis_imparis	81.25	64	2.17e-08	0	87.234	47	1.3e-06	0	Yes
GCA_958299035.1	Cylicocyclus_nassatus_INRAE	ftp://ftp.ncbi.nlm.nih.gov/genomes/all/GCA/958/299/035/GCA_958299035.1_Cylicocyclus_nassatus_INRAE	91661033	Cylicocyclus_nassatus	-	-	-	0	-	-	-	0	No
GCA_030449975.1	iyPolMexi1.0	ftp://ftp.ncbi.nlm.nih.gov/genomes/all/GCA/030/449/975/GCA_030449975.1_iyPolMexi1.0	10364369	Polyergus_mexicanus	71.569	102	1.95e-07	0	-	-	-	0	No
GCA_030435695.1	ASM3043569v1	ftp://ftp.ncbi.nlm.nih.gov/genomes/all/GCA/030/435/695/GCA_030435695.1_ASM3043569v1	50153284	Brachymystax_lenok_tsinlingensis	62.019	624	4.25e-26	0	61.01	495	3.19e-12	0	Yes
GCA_030449065.1	OLeu_1.0	ftp://ftp.ncbi.nlm.nih.gov/genomes/all/GCA/030/449/065/GCA_030449065.1_OLeu_1.0	8693377	Oceanodroma_leucorhoa	-	-	-	0	-	-	-	0	Yes
GCA_030448955.1	ASM3044895v1	ftp://ftp.ncbi.nlm.nih.gov/genomes/all/GCA/030/448/955/GCA_030448955.1_ASM3044895v1	11234377	Trichopoda_pennipes	67.647	136	1.18e-06	0	-	-	-	0	No
GCA_030449085.1	ASM3044908v1	ftp://ftp.ncbi.nlm.nih.gov/genomes/all/GCA/030/449/085/GCA_030449085.1_ASM3044908v1	22679423	Kryptopterus_vitreolus	86.957	46	5.74e-06	0	92.308	39	5.74e-06	0	No
GCA_030435805.1	mMusLut2.pri	ftp://ftp.ncbi.nlm.nih.gov/genomes/all/GCA/030/435/805/GCA_030435805.1_mMusLut2.pri	154078643	Mustela_lutreola	-	-	-	0	-	-	-	0	Yes
GCA_030435675.1	Sherm_1.0	ftp://ftp.ncbi.nlm.nih.gov/genomes/all/GCA/030/435/675/GCA_030435675.1_Sherm_1.0	17711000	Steinernema_hermaphroditum	68.966	116	8.21e-07	0	69.811	106	1.86e-06	0	No
GCA_030440675.1	ASM3044067v1	ftp://ftp.ncbi.nlm.nih.gov/genomes/all/GCA/030/440/675/GCA_030440675.1_ASM3044067v1	184669281	Furcifer_pardalis	67.407	135	1.45e-05	0	78.571	70	5.49e-07	0	Yes
GCA_030407085.1	ASM3040708v1	ftp://ftp.ncbi.nlm.nih.gov/genomes/all/GCA/030/407/085/GCA_030407085.1_ASM3040708v1	146929714	Trichopria_drosophilae	-	-	-	0	-	-	-	0	No
GCA_958301585.1	idMerEque2.1	ftp://ftp.ncbi.nlm.nih.gov/genomes/all/GCA/958/301/585/GCA_958301585.1_idMerEque2.1	129753689	Merodon_equestris	61.972	284	7.89e-06	0	68.919	148	1.87e-10	0	No
GCA_958299815.1	idSarCarn1.1	ftp://ftp.ncbi.nlm.nih.gov/genomes/all/GCA/958/299/815/GCA_958299815.1_idSarCarn1.1	129022085	Sarcophaga_carnaria	62.058	311	1.12e-07	0	62.5	304	4.23e-09	0	No
GCA_958299795.1	jaPorLute2.1	ftp://ftp.ncbi.nlm.nih.gov/genomes/all/GCA/958/299/795/GCA_958299795.1_jaPorLute2.1	35980406	Porites_lutea	81.034	58	4.89e-06	0	81.356	59	9.51e-07	0	Yes
GCA_958298945.1	idAthIbis2.1	ftp://ftp.ncbi.nlm.nih.gov/genomes/all/GCA/958/298/945/GCA_958298945.1_idAthIbis2.1	107694213	Atherix_ibis	67.073	164	3.8e-09	0	64.929	211	3.81e-09	0	No
GCA_958299015.1	idTetFerr1.1	ftp://ftp.ncbi.nlm.nih.gov/genomes/all/GCA/958/299/015/GCA_958299015.1_idTetFerr1.1	161584466	Tetanocera_ferruginea	63.636	209	1.62e-05	0	71.154	104	6.12e-07	0	No
GCA_958299025.1	idDroHist2.1	ftp://ftp.ncbi.nlm.nih.gov/genomes/all/GCA/958/299/025/GCA_958299025.1_idDroHist2.1	62479567	Drosophila_histrio	-	-	-	0	-	-	-	0	Yes
GCA_958298965.1	icChrHaem1.1	ftp://ftp.ncbi.nlm.nih.gov/genomes/all/GCA/958/298/965/GCA_958298965.1_icChrHaem1.1	35485444	Chrysolina_haemoptera	-	-	-	0	-	-	-	0	No
GCA_958295665.1	idTipVern1.1	ftp://ftp.ncbi.nlm.nih.gov/genomes/all/GCA/958/295/665/GCA_958295665.1_idTipVern1.1	411919547	Tipula_vernalis	64.919	248	2e-12	0	67.241	232	9.21e-18	0	No
GCA_958296145.1	idHydCyrt1.1	ftp://ftp.ncbi.nlm.nih.gov/genomes/all/GCA/958/296/145/GCA_958296145.1_idHydCyrt1.1	92963629	Hydrotaea_cyrtoneurina	70	110	2.29e-06	0	66.946	239	4.17e-18	0	No
GCA_958295655.1	idPalScut3.1	ftp://ftp.ncbi.nlm.nih.gov/genomes/all/GCA/958/295/655/GCA_958295655.1_idPalScut3.1	98550696	Palloptera_scutellata	64.975	197	2.75e-08	0	63.566	258	1.04e-09	0	No
GCA_958295575.1	ilLeuComm1.1	ftp://ftp.ncbi.nlm.nih.gov/genomes/all/GCA/958/295/575/GCA_958295575.1_ilLeuComm1.1	25646328	Leucania_comma	-	-	-	0	-	-	-	0	No
GCA_958295455.1	ilColDeau1.1	ftp://ftp.ncbi.nlm.nih.gov/genomes/all/GCA/958/295/455/GCA_958295455.1_ilColDeau1.1	17488061	Coleophora_deauratella	60.153	522	1.51e-08	0	71.569	102	4.01e-07	0	No
GCA_958009045.1	iyOxyArmt1.1	ftp://ftp.ncbi.nlm.nih.gov/genomes/all/GCA/958/009/045/GCA_958009045.1_iyOxyArmt1.1	31210731	Oxytorus_armatus	62.681	276	5.53e-08	0	-	-	-	0	No
GCA_030324105.1	ASM3032410v1	ftp://ftp.ncbi.nlm.nih.gov/genomes/all/GCA/030/324/105/GCA_030324105.1_ASM3032410v1	183266810	Tenodera_sinensis	61.298	447	2.12e-11	0	64.901	302	9.37e-12	0	Yes
GCA_030412105.1	rCycPin1.hap1	ftp://ftp.ncbi.nlm.nih.gov/genomes/all/GCA/030/412/105/GCA_030412105.1_rCycPin1.hap1	291724653	Cyclura_pinguis	-	-	-	0	-	-	-	0	Yes
GCA_030386875.1	IZCAS_Maosen_V1.fasta	ftp://ftp.ncbi.nlm.nih.gov/genomes/all/GCA/030/386/875/GCA_030386875.1_IZCAS_Maosen_V1.fasta	77703486	Morinoia_aosen	-	-	-	0	92.308	39	1.8e-05	0	No
GCA_030412335.1	ASM3041233v1	ftp://ftp.ncbi.nlm.nih.gov/genomes/all/GCA/030/412/335/GCA_030412335.1_ASM3041233v1	1028308	Botrylloides_violaceus	-	-	-	0	-	-	-	0	Yes
GCA_030408155.1	ASM3040815v1	ftp://ftp.ncbi.nlm.nih.gov/genomes/all/GCA/030/408/155/GCA_030408155.1_ASM3040815v1	61385513	Lophura_swinhoii	-	-	-	0	-	-	-	0	Yes
GCA_030407345.1	ASM3040734v1	ftp://ftp.ncbi.nlm.nih.gov/genomes/all/GCA/030/407/345/GCA_030407345.1_ASM3040734v1	3165062	Mylopharyngodon_piceus	65.446	1638	5.67e-98	2	64.692	1739	6.33e-92	1	Yes
GCA_030390025.1	ASM3039002v1	ftp://ftp.ncbi.nlm.nih.gov/genomes/all/GCA/030/390/025/GCA_030390025.1_ASM3039002v1	124086705	Squalus_acanthias	66.169	201	1.54e-10	0	66.942	242	1.18e-17	0	Yes
GCA_933207985.1	aPelCul1.1_chrom	ftp://ftp.ncbi.nlm.nih.gov/genomes/all/GCA/933/207/985/GCA_933207985.1_aPelCul1.1_chrom	330123935	Pelobates_cultripes	65.008	1889	4.05e-140	11	63.396	2680	2.79e-116	11	Yes
GCA_030324275.1	SNNU_Nneo_1	ftp://ftp.ncbi.nlm.nih.gov/genomes/all/GCA/030/324/275/GCA_030324275.1_SNNU_Nneo_1	148756955	Neofelis_nebulosa	-	-	-	0	-	-	-	0	Yes
GCA_030370435.1	ASM3037043v1	ftp://ftp.ncbi.nlm.nih.gov/genomes/all/GCA/030/370/435/GCA_030370435.1_ASM3037043v1	8053364	Auanema_freiburgensis	-	-	-	0	-	-	-	0	No
GCA_030340685.1	ASM3034068v1	ftp://ftp.ncbi.nlm.nih.gov/genomes/all/GCA/030/340/685/GCA_030340685.1_ASM3034068v1	14524669	Protosalanx_chinensis	-	-	-	0	-	-	-	0	Yes
GCA_030340665.1	ASM3034066v1	ftp://ftp.ncbi.nlm.nih.gov/genomes/all/GCA/030/340/665/GCA_030340665.1_ASM3034066v1	15609449	Neosalanx_taihuensis	-	-	-	0	-	-	-	0	Yes
GCA_951416345.1	bSomMol1.h2.1	ftp://ftp.ncbi.nlm.nih.gov/genomes/all/GCA/951/416/345/GCA_951416345.1_bSomMol1.h2.1	78490558	Somateria_mollissima	-	-	-	0	-	-	-	0	Yes
GCA_951449985.1	ilFalLace1.1	ftp://ftp.ncbi.nlm.nih.gov/genomes/all/GCA/951/449/985/GCA_951449985.1_ilFalLace1.1	10359755	Falcaria_lacertinaria	72.277	101	4.51e-08	0	70.635	126	3.31e-10	0	No
GCA_950022955.1	ilXesAshw1.1	ftp://ftp.ncbi.nlm.nih.gov/genomes/all/GCA/950/022/955/GCA_950022955.1_ilXesAshw1.1	25131726	Xestia_ashworthii	-	-	-	0	-	-	-	0	No
GCA_950022985.1	ilUdeFerr1.1	ftp://ftp.ncbi.nlm.nih.gov/genomes/all/GCA/950/022/985/GCA_950022985.1_ilUdeFerr1.1	17412294	Udea_ferrugalis	-	-	-	0	-	-	-	0	No
GCA_950022655.1	wpAleGela1.1	ftp://ftp.ncbi.nlm.nih.gov/genomes/all/GCA/950/022/655/GCA_950022655.1_wpAleGela1.1	79000438	Alentia_gelatinosa	-	-	-	0	-	-	-	0	No
GCA_949841015.1	odAplAero1.1	ftp://ftp.ncbi.nlm.nih.gov/genomes/all/GCA/949/841/015/GCA_949841015.1_odAplAero1.1	6605734	Aplysina_aerophoba	80.357	56	1.68e-05	0	74.118	85	2.79e-07	0	No
GCA_030347295.1	S_ten_1.0	ftp://ftp.ncbi.nlm.nih.gov/genomes/all/GCA/030/347/295/GCA_030347295.1_S_ten_1.0	32420182	Setipinna_tenuifilis	63.556	2143	5.76e-129	2	65.325	2137	1.43e-175	2	Yes
GCA_030347435.1	ASM3034743v1	ftp://ftp.ncbi.nlm.nih.gov/genomes/all/GCA/030/347/435/GCA_030347435.1_ASM3034743v1	35683429	Clarias_fuscus	63.529	2613	1.18e-172	4	63.859	2208	1.58e-149	3	Yes
GCA_030347505.1	kcgeb_rfM	ftp://ftp.ncbi.nlm.nih.gov/genomes/all/GCA/030/347/505/GCA_030347505.1_kcgeb_rfM	43002243	Rhynchophorus_ferrugineus	-	-	-	0	-	-	-	0	Yes
GCA_030347415.1	ASM3034741v1	ftp://ftp.ncbi.nlm.nih.gov/genomes/all/GCA/030/347/415/GCA_030347415.1_ASM3034741v1	24671527	Decapterus_maruadsi	61.583	1390	5.47e-60	1	63.095	1176	1.36e-69	1	Yes
GCA_030347285.1	UoO_Mhyp	ftp://ftp.ncbi.nlm.nih.gov/genomes/all/GCA/030/347/285/GCA_030347285.1_UoO_Mhyp	9364076	Microctonus_hyperodae	-	-	-	0	-	-	-	0	No
GCA_030347275.1	UoO_Maeth_IR	ftp://ftp.ncbi.nlm.nih.gov/genomes/all/GCA/030/347/275/GCA_030347275.1_UoO_Maeth_IR	23025177	Microctonus_aethiopoides	-	-	-	0	-	-	-	0	No
GCA_030323885.1	ASM3032388v1	ftp://ftp.ncbi.nlm.nih.gov/genomes/all/GCA/030/323/885/GCA_030323885.1_ASM3032388v1	97047936	Branchipolynoe_longqiensis	63.976	2948	0	54	63.094	2948	3.71e-169	53	No
GCA_030324005.1	ASM3032400v1	ftp://ftp.ncbi.nlm.nih.gov/genomes/all/GCA/030/324/005/GCA_030324005.1_ASM3032400v1	92870326	Negaprion_brevirostris	61.008	1667	2.58e-68	1	60.998	1664	5.86e-68	1	No
GCA_030323895.1	ASM3032389v1	ftp://ftp.ncbi.nlm.nih.gov/genomes/all/GCA/030/323/895/GCA_030323895.1_ASM3032389v1	24969006	Heteromormyrus_pauciradiatus	65.358	2572	0	4	65.027	2582	0	4	No
GCA_025399875.2	Caltech_Dcor_3.0	ftp://ftp.ncbi.nlm.nih.gov/genomes/all/GCA/025/399/875/GCA_025399875.2_Caltech_Dcor_3.0	8658950	Dalotia_coriaria	64.563	206	2.91e-08	0	65.517	203	2.14e-10	0	Yes
GCA_030295005.1	Chylas_3.1	ftp://ftp.ncbi.nlm.nih.gov/genomes/all/GCA/030/295/005/GCA_030295005.1_Chylas_3.1	13678000	Cephonodes_hylas	-	-	-	0	-	-	-	0	Yes
GCA_030273125.1	C.striata_1.0	ftp://ftp.ncbi.nlm.nih.gov/genomes/all/GCA/030/273/125/GCA_030273125.1_C.striata_1.0	39023748	Centropristis_striata	64.437	3020	0	12	65.417	2828	0	10	Yes
GCA_952773005.1	ihIcePurc2.1	ftp://ftp.ncbi.nlm.nih.gov/genomes/all/GCA/952/773/005/GCA_952773005.1_ihIcePurc2.1	600392024	Icerya_purchasi	73.333	90	8.5e-07	0	-	-	-	0	Yes
GCA_951394435.1	mSteCoe1.1	ftp://ftp.ncbi.nlm.nih.gov/genomes/all/GCA/951/394/435/GCA_951394435.1_mSteCoe1.1	105253534	Stenella_coeruleoalba	-	-	-	0	-	-	-	0	Yes
GCA_951394395.1	ilColPect1.1	ftp://ftp.ncbi.nlm.nih.gov/genomes/all/GCA/951/394/395/GCA_951394395.1_ilColPect1.1	12651202	Colostygia_pectinataria	-	-	-	0	-	-	-	0	No
GCA_951394425.1	idTipUnca1.1	ftp://ftp.ncbi.nlm.nih.gov/genomes/all/GCA/951/394/425/GCA_951394425.1_idTipUnca1.1	223236985	Tipula_unca	62.952	332	1.09e-12	0	61.709	316	1.22e-06	0	No
GCA_951394225.1	icHarRufp1.1	ftp://ftp.ncbi.nlm.nih.gov/genomes/all/GCA/951/394/225/GCA_951394225.1_icHarRufp1.1	52722989	Harpalus_rufipes	65.436	298	2.43e-19	0	60.814	467	4.33e-10	0	Yes
GCA_951394365.1	bTetUro1.1	ftp://ftp.ncbi.nlm.nih.gov/genomes/all/GCA/951/394/365/GCA_951394365.1_bTetUro1.1	71401156	Tetrao_urogallus	-	-	-	0	-	-	-	0	Yes
GCA_951394255.1	ilPolRide1.1	ftp://ftp.ncbi.nlm.nih.gov/genomes/all/GCA/951/394/255/GCA_951394255.1_ilPolRide1.1	16791215	Polyploca_ridens	-	-	-	0	-	-	-	0	No
GCA_951394215.1	ilCydPers1.1	ftp://ftp.ncbi.nlm.nih.gov/genomes/all/GCA/951/394/215/GCA_951394215.1_ilCydPers1.1	16856657	Cydalima_perspectalis	68.31	142	1.41e-08	0	-	-	-	0	No
GCA_030273425.1	ASM3027342v1	ftp://ftp.ncbi.nlm.nih.gov/genomes/all/GCA/030/273/425/GCA_030273425.1_ASM3027342v1	27411999	Microplitis_manilae	-	-	-	0	-	-	-	0	No
GCA_951806755.1	ES_BH_1412.v2_0	ftp://ftp.ncbi.nlm.nih.gov/genomes/all/GCA/951/806/755/GCA_951806755.1_ES_BH_1412.v2_0	12785427	Brenthis_hecate	66.867	166	5.26e-09	0	61.032	349	8.38e-06	0	Yes
GCA_951394285.1	ilEpiTris1.1	ftp://ftp.ncbi.nlm.nih.gov/genomes/all/GCA/951/394/285/GCA_951394285.1_ilEpiTris1.1	11321105	Epirrhoe_tristata	-	-	-	0	-	-	-	0	Yes
GCA_951394245.1	ilCycPunc2.1	ftp://ftp.ncbi.nlm.nih.gov/genomes/all/GCA/951/394/245/GCA_951394245.1_ilCycPunc2.1	10745134	Cyclophora_punctaria	62.461	317	3.33e-10	0	61.111	378	1.03e-07	0	Yes
GCA_030265395.1	ASM3026539v1	ftp://ftp.ncbi.nlm.nih.gov/genomes/all/GCA/030/265/395/GCA_030265395.1_ASM3026539v1	85651741	Rhina_ancylostoma	64.925	536	1.33e-34	0	64.854	515	4.13e-32	0	Yes
GCA_030265285.1	ASM3026528v1	ftp://ftp.ncbi.nlm.nih.gov/genomes/all/GCA/030/265/285/GCA_030265285.1_ASM3026528v1	98557242	Cacatua_sanguinea	-	-	-	0	-	-	-	0	Yes
GCA_030265145.1	ASM3026514v1	ftp://ftp.ncbi.nlm.nih.gov/genomes/all/GCA/030/265/145/GCA_030265145.1_ASM3026514v1	23511293	Strongylocentrotus_pallidus	78.571	70	3.53e-07	0	63.545	299	1.63e-12	0	Yes
GCA_030264375.1	ASM3026437v1	ftp://ftp.ncbi.nlm.nih.gov/genomes/all/GCA/030/264/375/GCA_030264375.1_ASM3026437v1	93500205	Carcharhinus_longimanus	63.912	1452	1.19e-110	1	63.67	1357	1.48e-98	1	Yes
GCA_030264315.1	ASM3026431v1	ftp://ftp.ncbi.nlm.nih.gov/genomes/all/GCA/030/264/315/GCA_030264315.1_ASM3026431v1	14877911	Sardinella_tawilis	64.401	927	2.32e-66	0	62.795	1059	2.77e-49	1	Yes
GCA_030265305.1	UNM_Bpfe_1.0	ftp://ftp.ncbi.nlm.nih.gov/genomes/all/GCA/030/265/305/GCA_030265305.1_UNM_Bpfe_1.0	3253497	Biomphalaria_pfeifferi	64.435	1434	2.3e-66	13	64.337	1245	4.18e-78	11	No
GCA_030264115.1	USDA_Lygus_lineolaris_Assembly_v1	ftp://ftp.ncbi.nlm.nih.gov/genomes/all/GCA/030/264/115/GCA_030264115.1_USDA_Lygus_lineolaris_Assembly_v1	35640487	Lygus_lineolaris	65.397	315	2.73e-21	0	60.809	643	4.34e-18	0	Yes
GCA_030180105.1	FLMNH_Hlin_1.0	ftp://ftp.ncbi.nlm.nih.gov/genomes/all/GCA/030/180/105/GCA_030180105.1_FLMNH_Hlin_1.0	14292520	Hyles_lineata	-	-	-	0	-	-	-	0	Yes
GCA_030247045.1	ASM3024704v1	ftp://ftp.ncbi.nlm.nih.gov/genomes/all/GCA/030/247/045/GCA_030247045.1_ASM3024704v1	149281349	Colobus_guereza	-	-	-	0	-	-	-	0	Yes
GCA_030247195.1	ASM3024719v1	ftp://ftp.ncbi.nlm.nih.gov/genomes/all/GCA/030/247/195/GCA_030247195.1_ASM3024719v1	428584394	Topomyia_yanbarensis	64.89	319	3.56e-13	0	62.662	308	1.29e-09	0	No
GCA_951213105.1	qqAmaFero1.1	ftp://ftp.ncbi.nlm.nih.gov/genomes/all/GCA/951/213/105/GCA_951213105.1_qqAmaFero1.1	153399618	Amaurobius_ferox	61.562	320	1.42e-05	0	61.026	390	5.36e-07	0	Yes
GCA_951217065.1	idBacElon1.1	ftp://ftp.ncbi.nlm.nih.gov/genomes/all/GCA/951/217/065/GCA_951217065.1_idBacElon1.1	92425898	Baccha_elongata	63.636	341	1.3e-10	0	67.153	137	5.5e-06	0	No
GCA_030220185.1	Dpun_1.1	ftp://ftp.ncbi.nlm.nih.gov/genomes/all/GCA/030/220/185/GCA_030220185.1_Dpun_1.1	1407122	Diploptera_punctata	67.262	168	3.45e-09	0	67.136	213	1.59e-14	0	Yes
GCA_025802475.2	ASM2580247v2	ftp://ftp.ncbi.nlm.nih.gov/genomes/all/GCA/025/802/475/GCA_025802475.2_ASM2580247v2	2341456	Pernis_celebensis	-	-	-	0	63.426	216	1.83e-05	0	Yes
GCA_030157275.1	icCynAngu1.1	ftp://ftp.ncbi.nlm.nih.gov/genomes/all/GCA/030/157/275/GCA_030157275.1_icCynAngu1.1	24549988	Cynaeus_angustus	97.059	34	4.86e-06	0	92.308	39	2.14e-06	0	No
GCA_030157265.1	icLatOryz1.1	ftp://ftp.ncbi.nlm.nih.gov/genomes/all/GCA/030/157/265/GCA_030157265.1_icLatOryz1.1	16486265	Latheticus_oryzae	-	-	-	0	-	-	-	0	No
GCA_030179655.1	sfla_v2	ftp://ftp.ncbi.nlm.nih.gov/genomes/all/GCA/030/179/655/GCA_030179655.1_sfla_v2	31830347	Scaptomyza_flava	-	-	-	0	-	-	-	0	Yes
GCA_949987585.1	mPipPyg2.1	ftp://ftp.ncbi.nlm.nih.gov/genomes/all/GCA/949/987/585/GCA_949987585.1_mPipPyg2.1	89507134	Pipistrellus_pygmaeus	-	-	-	0	-	-	-	0	Yes
GCA_949987655.1	ilPolFlav1.1	ftp://ftp.ncbi.nlm.nih.gov/genomes/all/GCA/949/987/655/GCA_949987655.1_ilPolFlav1.1	25484544	Polymixis_flavicincta	-	-	-	0	-	-	-	0	No
GCA_949987675.1	idChyFusc2.1	ftp://ftp.ncbi.nlm.nih.gov/genomes/all/GCA/949/987/675/GCA_949987675.1_idChyFusc2.1	104850594	Chymomyza_fuscimana	64.353	317	1.26e-17	0	62.006	329	4.36e-09	0	No
GCA_030144785.1	sHypSab1.hap2	ftp://ftp.ncbi.nlm.nih.gov/genomes/all/GCA/030/144/785/GCA_030144785.1_sHypSab1.hap2	162574764	Hypanus_sabinus	61.362	1263	9.7e-35	4	61.014	1716	1.69e-41	3	Yes
GCA_030068395.1	ASM3006839v1	ftp://ftp.ncbi.nlm.nih.gov/genomes/all/GCA/030/068/395/GCA_030068395.1_ASM3006839v1	125895020	Apalone_spinifera	61.094	1262	1.26e-44	4	61.546	2070	3.05e-70	8	Yes
GCA_030141595.1	ASM3014159v1	ftp://ftp.ncbi.nlm.nih.gov/genomes/all/GCA/030/141/595/GCA_030141595.1_ASM3014159v1	13753613	Chydorus_sphaericus	-	-	-	0	-	-	-	0	No
GCA_030068075.1	ASM3006807v1	ftp://ftp.ncbi.nlm.nih.gov/genomes/all/GCA/030/068/075/GCA_030068075.1_ASM3006807v1	111806299	Paguma_larvata	-	-	-	0	-	-	-	0	Yes
GCA_030067965.1	ASM3006796v1	ftp://ftp.ncbi.nlm.nih.gov/genomes/all/GCA/030/067/965/GCA_030067965.1_ASM3006796v1	114313277	Latrodectus_elegans	73.626	91	5.31e-07	0	-	-	-	0	Yes
GCA_951805285.1	ilThyActe1.1	ftp://ftp.ncbi.nlm.nih.gov/genomes/all/GCA/951/805/285/GCA_951805285.1_ilThyActe1.1	19676428	Thymelicus_acteon	-	-	-	0	-	-	-	0	Yes
GCA_951805265.1	icSchPect1.1	ftp://ftp.ncbi.nlm.nih.gov/genomes/all/GCA/951/805/265/GCA_951805265.1_icSchPect1.1	18534248	Schizotus_pectinicornis	-	-	-	0	-	-	-	0	No
GCA_951805005.1	icOthPunc1.1	ftp://ftp.ncbi.nlm.nih.gov/genomes/all/GCA/951/805/005/GCA_951805005.1_icOthPunc1.1	97110198	Othius_punctulatus	62.554	462	1.05e-19	0	61.623	456	5.17e-14	0	No
GCA_951804945.1	rPodCre2.1	ftp://ftp.ncbi.nlm.nih.gov/genomes/all/GCA/951/804/945/GCA_951804945.1_rPodCre2.1	94621998	Podarcis_cretensis	63.514	222	6e-06	0	72.165	97	1.17e-06	0	Yes
GCA_951804985.1	idDryAnil2.1	ftp://ftp.ncbi.nlm.nih.gov/genomes/all/GCA/951/804/985/GCA_951804985.1_idDryAnil2.1	106770135	Dryomyza_anilis	63.509	285	2.73e-11	0	65.696	309	1.32e-21	0	Yes
GCA_951804965.1	ilHorVita1.1	ftp://ftp.ncbi.nlm.nih.gov/genomes/all/GCA/951/804/965/GCA_951804965.1_ilHorVita1.1	27063725	Horisme_vitalbata	84.211	57	3.53e-08	0	71.429	98	2.12e-06	0	No
GCA_951804975.1	iyAntPlum1.1	ftp://ftp.ncbi.nlm.nih.gov/genomes/all/GCA/951/804/975/GCA_951804975.1_iyAntPlum1.1	13921600	Anthophora_plumipes	-	-	-	0	-	-	-	0	Yes
GCA_950096795.1	Maccli_GV23d_v2	ftp://ftp.ncbi.nlm.nih.gov/genomes/all/GCA/950/096/795/GCA_950096795.1_Maccli_GV23d_v2	1017626	Macrostomum_cliftonense	-	-	-	0	-	-	-	0	No
GCA_950097015.1	Machtx_SR1_v2	ftp://ftp.ncbi.nlm.nih.gov/genomes/all/GCA/950/097/015/GCA_950097015.1_Machtx_SR1_v2	13505968	Macrostomum_hystrix	-	-	-	0	-	-	-	0	No
GCA_951802745.1	iyNomFlav1.1	ftp://ftp.ncbi.nlm.nih.gov/genomes/all/GCA/951/802/745/GCA_951802745.1_iyNomFlav1.1	19641500	Nomada_flava	-	-	-	0	-	-	-	0	Yes
GCA_951802735.1	iyNomHirt1.1	ftp://ftp.ncbi.nlm.nih.gov/genomes/all/GCA/951/802/735/GCA_951802735.1_iyNomHirt1.1	17418997	Nomada_hirtipes	-	-	-	0	-	-	-	0	No
GCA_951802705.1	iyNetVirg2.1	ftp://ftp.ncbi.nlm.nih.gov/genomes/all/GCA/951/802/705/GCA_951802705.1_iyNetVirg2.1	46467545	Netelia_virgata	-	-	-	0	-	-	-	0	No
GCA_951802685.1	iyNomPanz2.1	ftp://ftp.ncbi.nlm.nih.gov/genomes/all/GCA/951/802/685/GCA_951802685.1_iyNomPanz2.1	18709531	Nomada_panzeri	-	-	-	0	-	-	-	0	Yes
GCA_951802695.1	iyNomRufi1.1	ftp://ftp.ncbi.nlm.nih.gov/genomes/all/GCA/951/802/695/GCA_951802695.1_iyNomRufi1.1	14982175	Nomada_ruficornis	-	-	-	0	-	-	-	0	No
GCA_949089665.1	Meuphorbiae_v1	ftp://ftp.ncbi.nlm.nih.gov/genomes/all/GCA/949/089/665/GCA_949089665.1_Meuphorbiae_v1	107701247	Macrosiphum_euphorbiae	66.897	145	2.23e-06	0	68.205	195	1.26e-15	0	Yes
GCA_951802225.1	ilEusAuro2.1	ftp://ftp.ncbi.nlm.nih.gov/genomes/all/GCA/951/802/225/GCA_951802225.1_ilEusAuro2.1	11650979	Euspilapteryx_auroguttella	64.138	290	1.97e-14	0	63.473	334	1.69e-15	0	Yes
GCA_951802165.1	icAdaDece3.1	ftp://ftp.ncbi.nlm.nih.gov/genomes/all/GCA/951/802/165/GCA_951802165.1_icAdaDece3.1	51987084	Adalia_decempunctata	75.556	90	1.22e-09	0	76	75	1.95e-06	0	No
GCA_951800035.1	idLinTess1.1	ftp://ftp.ncbi.nlm.nih.gov/genomes/all/GCA/951/800/035/GCA_951800035.1_idLinTess1.1	125158878	Linnaemya_tessellans	65.504	258	1.59e-15	0	-	-	-	0	No
GCA_951800025.1	ilOliStri1.1	ftp://ftp.ncbi.nlm.nih.gov/genomes/all/GCA/951/800/025/GCA_951800025.1_ilOliStri1.1	20522485	Oligia_strigilis	-	-	-	0	-	-	-	0	No
GCA_951799975.1	fGobNig1.1	ftp://ftp.ncbi.nlm.nih.gov/genomes/all/GCA/951/799/975/GCA_951799975.1_fGobNig1.1	36708673	Gobius_niger	-	-	-	0	-	-	-	0	Yes
GCA_951800055.1	ilEucCana1.1	ftp://ftp.ncbi.nlm.nih.gov/genomes/all/GCA/951/800/055/GCA_951800055.1_ilEucCana1.1	19939996	Eucosma_cana	61.19	420	6.4e-10	0	63.855	332	1.11e-16	0	No
GCA_951799955.1	ilApaAnce1.1	ftp://ftp.ncbi.nlm.nih.gov/genomes/all/GCA/951/799/955/GCA_951799955.1_ilApaAnce1.1	21318160	Apamea_anceps	-	-	-	0	-	-	-	0	Yes
GCA_951799395.1	fArgSil1.1	ftp://ftp.ncbi.nlm.nih.gov/genomes/all/GCA/951/799/395/GCA_951799395.1_fArgSil1.1	24540466	Argentina_silus	63.653	531	3.19e-26	0	63.593	629	2.19e-39	0	Yes
GCA_951799405.1	iiAgaFusc2.1	ftp://ftp.ncbi.nlm.nih.gov/genomes/all/GCA/951/799/405/GCA_951799405.1_iiAgaFusc2.1	17982820	Agapetus_fuscipes	82.609	69	1.32e-10	0	77.647	85	1.33e-10	0	No
GCA_951799465.1	ilLepArip1.1	ftp://ftp.ncbi.nlm.nih.gov/genomes/all/GCA/951/799/465/GCA_951799465.1_ilLepArip1.1	7893930	Leptophobia_aripa	79.365	63	7.79e-07	0	-	-	-	0	Yes
GCA_951799385.1	ilHypRect1.1	ftp://ftp.ncbi.nlm.nih.gov/genomes/all/GCA/951/799/385/GCA_951799385.1_ilHypRect1.1	19437210	Hyppa_rectilinea	-	-	-	0	-	-	-	0	No
GCA_010016025.2	ASM1001602v2	ftp://ftp.ncbi.nlm.nih.gov/genomes/all/GCA/010/016/025/GCA_010016025.2_ASM1001602v2	38669433	Alatinidae_sp._Z8VKAUB7J3	62.95	278	1.67e-08	0	67.626	139	1.01e-06	0	No
GCA_907165135.1	OKI2018_I68_1.0	ftp://ftp.ncbi.nlm.nih.gov/genomes/all/GCA/907/165/135/GCA_907165135.1_OKI2018_I68_1.0	16158756	Oikopleura_dioica	-	-	-	0	-	-	-	0	Yes
GCA_030142905.1	ASM3014290v1	ftp://ftp.ncbi.nlm.nih.gov/genomes/all/GCA/030/142/905/GCA_030142905.1_ASM3014290v1	1427998	Heliopora_coerulea	64.835	182	1.71e-06	0	-	-	-	0	Yes
GCA_030142615.1	ASM3014261v1	ftp://ftp.ncbi.nlm.nih.gov/genomes/all/GCA/030/142/615/GCA_030142615.1_ASM3014261v1	1202582	Syrista_parreyssii	-	-	-	0	-	-	-	0	Yes
GCA_030141615.1	Upi_BIV9798	ftp://ftp.ncbi.nlm.nih.gov/genomes/all/GCA/030/141/615/GCA_030141615.1_Upi_BIV9798	10612599	Unio_pictorum	65.828	3140	0	681	65.945	3004	0	695	Yes
GCA_028566615.2	ASM2856661v2	ftp://ftp.ncbi.nlm.nih.gov/genomes/all/GCA/028/566/615/GCA_028566615.2_ASM2856661v2	60089602	Calidris_melanotos	-	-	-	0	-	-	-	0	Yes
GCA_025630025.2	ASM2563002v2	ftp://ftp.ncbi.nlm.nih.gov/genomes/all/GCA/025/630/025/GCA_025630025.2_ASM2563002v2	67977983	Gallinago_media	-	-	-	0	-	-	-	0	Yes
GCA_030068045.1	ASM3006804v1	ftp://ftp.ncbi.nlm.nih.gov/genomes/all/GCA/030/068/045/GCA_030068045.1_ASM3006804v1	28588932	Platyallabes_tihoni	62.728	821	1.11e-45	0	61.389	821	3.69e-32	0	Yes
GCA_030068025.1	ASM3006802v1	ftp://ftp.ncbi.nlm.nih.gov/genomes/all/GCA/030/068/025/GCA_030068025.1_ASM3006802v1	21597315	Parauchenoglanis_punctatus	65.667	2001	0	6	65.625	1952	5.39e-177	6	No
GCA_030068295.1	ASM3006829v1	ftp://ftp.ncbi.nlm.nih.gov/genomes/all/GCA/030/068/295/GCA_030068295.1_ASM3006829v1	34521721	Euristhmus_nudiceps	62.823	2706	5.12e-122	31	63.108	2838	8.34e-140	31	No
GCA_030068375.1	ASM3006837v1	ftp://ftp.ncbi.nlm.nih.gov/genomes/all/GCA/030/068/375/GCA_030068375.1_ASM3006837v1	36171211	Ostorhinchus_rueppellii	65.297	1095	7.37e-77	2	65.071	773	8.43e-55	0	No
GCA_030068355.1	ASM3006835v1	ftp://ftp.ncbi.nlm.nih.gov/genomes/all/GCA/030/068/355/GCA_030068355.1_ASM3006835v1	20234310	Notoglanidium_maculatum	65.506	2957	0	8	64.494	2884	2.27e-178	7	No
GCA_030068335.1	ASM3006833v1	ftp://ftp.ncbi.nlm.nih.gov/genomes/all/GCA/030/068/335/GCA_030068335.1_ASM3006833v1	16418891	Chrysichthys_cranchii	66.734	1479	3.49e-165	2	66.901	1562	2.4e-178	2	No
GCA_030068315.1	ASM3006831v1	ftp://ftp.ncbi.nlm.nih.gov/genomes/all/GCA/030/068/315/GCA_030068315.1_ASM3006831v1	15811586	Chrysichthys_thysi	62.914	1297	6.6e-50	2	65.873	1134	8.23e-112	1	No
GCA_030068275.1	ASM3006827v1	ftp://ftp.ncbi.nlm.nih.gov/genomes/all/GCA/030/068/275/GCA_030068275.1_ASM3006827v1	28376537	Clarias_platycephalus	66.106	1248	3.56e-122	1	64.732	1137	1.64e-90	1	Yes
GCA_030068255.1	ASM3006825v1	ftp://ftp.ncbi.nlm.nih.gov/genomes/all/GCA/030/068/255/GCA_030068255.1_ASM3006825v1	27954060	Clarias_angolensis	62.934	1786	4.14e-111	3	62.5	1776	8.6e-101	3	Yes
GCA_030068235.1	ASM3006823v1	ftp://ftp.ncbi.nlm.nih.gov/genomes/all/GCA/030/068/235/GCA_030068235.1_ASM3006823v1	21497383	Notoglanidium_macrostoma	65.902	2006	0	3	65.813	1992	0	4	No
GCA_030068185.1	ASM3006818v1	ftp://ftp.ncbi.nlm.nih.gov/genomes/all/GCA/030/068/185/GCA_030068185.1_ASM3006818v1	8964252	Colletes_collaris	-	-	-	0	-	-	-	0	Yes
GCA_030068015.1	ASM3006801v1	ftp://ftp.ncbi.nlm.nih.gov/genomes/all/GCA/030/068/015/GCA_030068015.1_ASM3006801v1	93165955	Neoceratitis_asiatica	73.404	94	8.46e-08	0	-	-	-	0	No
GCA_030062865.1	ASM3006286v1	ftp://ftp.ncbi.nlm.nih.gov/genomes/all/GCA/030/062/865/GCA_030062865.1_ASM3006286v1	108933991	Delphinus_delphis	-	-	-	0	-	-	-	0	Yes
GCA_030064505.1	ASM3006450v1	ftp://ftp.ncbi.nlm.nih.gov/genomes/all/GCA/030/064/505/GCA_030064505.1_ASM3006450v1	31704667	Chouioia_cunea	-	-	-	0	-	-	-	0	No
GCA_015832495.2	NRM_Aalces_2_0.fsa	ftp://ftp.ncbi.nlm.nih.gov/genomes/all/GCA/015/832/495/GCA_015832495.2_NRM_Aalces_2_0.fsa	76655859	Alces_alces	65.241	187	3.74e-07	0	73.034	89	9.91e-06	0	Yes
GCA_951751655.1	iyOphCost1.1	ftp://ftp.ncbi.nlm.nih.gov/genomes/all/GCA/951/751/655/GCA_951751655.1_iyOphCost1.1	42526767	Ophion_costatus	-	-	-	0	-	-	-	0	No
GCA_030063045.1	UIUC_Prscri_1.0	ftp://ftp.ncbi.nlm.nih.gov/genomes/all/GCA/030/063/045/GCA_030063045.1_UIUC_Prscri_1.0	1720069	Pratylenchus_scribneri	97.143	35	9.05e-07	0	97.143	35	9.06e-07	0	No
GCA_030060385.1	ASM3006038v1	ftp://ftp.ncbi.nlm.nih.gov/genomes/all/GCA/030/060/385/GCA_030060385.1_ASM3006038v1	3249550	Muscicapa_striata_striata	-	-	-	0	-	-	-	0	No
GCA_030035685.1	sMobBir1.hap2	ftp://ftp.ncbi.nlm.nih.gov/genomes/all/GCA/030/035/685/GCA_030035685.1_sMobBir1.hap2	152352395	Mobula_birostris	62.824	1813	3.2e-95	7	63.061	2006	1.88e-109	8	Yes
GCA_030035675.1	rRhiFlo1.hap2	ftp://ftp.ncbi.nlm.nih.gov/genomes/all/GCA/030/035/675/GCA_030035675.1_rRhiFlo1.hap2	188683971	Rhineura_floridana	-	-	-	0	-	-	-	0	Yes
GCA_030062745.1	ASM3006274v1	ftp://ftp.ncbi.nlm.nih.gov/genomes/all/GCA/030/062/745/GCA_030062745.1_ASM3006274v1	31794967	Capitulum_mitella	-	-	-	0	-	-	-	0	Yes
GCA_951640355.1	mEptNil1.1	ftp://ftp.ncbi.nlm.nih.gov/genomes/all/GCA/951/640/355/GCA_951640355.1_mEptNil1.1	98018206	Eptesicus_nilssonii	-	-	-	0	-	-	-	0	Yes
GCA_951640565.1	ilPetChlo1.1	ftp://ftp.ncbi.nlm.nih.gov/genomes/all/GCA/951/640/565/GCA_951640565.1_ilPetChlo1.1	17996493	Petrophora_chlorosata	66.48	179	1.28e-09	0	67.553	188	3.55e-13	0	No
GCA_951640165.1	ilPsePras1.1	ftp://ftp.ncbi.nlm.nih.gov/genomes/all/GCA/951/640/165/GCA_951640165.1_ilPsePras1.1	36985250	Pseudoips_prasinana	-	-	-	0	-	-	-	0	No
GCA_030052795.1	PanAll1.0	ftp://ftp.ncbi.nlm.nih.gov/genomes/all/GCA/030/052/795/GCA_030052795.1_PanAll1.0	21817759	Pantherophis_alleghaniensis	80.645	62	1.33e-06	0	80.645	62	1.33e-06	0	Yes
GCA_030035585.1	mDugDug1.hap1	ftp://ftp.ncbi.nlm.nih.gov/genomes/all/GCA/030/035/585/GCA_030035585.1_mDugDug1.hap1	140670990	Dugong_dugon	-	-	-	0	-	-	-	0	Yes
GCA_951509765.1	idSphMarg1.1	ftp://ftp.ncbi.nlm.nih.gov/genomes/all/GCA/951/509/765/GCA_951509765.1_idSphMarg1.1	109573589	Sphenella_marginata	-	-	-	0	-	-	-	0	No
GCA_951509635.1	idEupLuni2.1	ftp://ftp.ncbi.nlm.nih.gov/genomes/all/GCA/951/509/635/GCA_951509635.1_idEupLuni2.1	319955300	Eupeodes_luniger	64.103	234	3.5e-09	0	62.706	303	6.81e-10	0	No
GCA_951509405.1	idMacRust1.1	ftp://ftp.ncbi.nlm.nih.gov/genomes/all/GCA/951/509/405/GCA_951509405.1_idMacRust1.1	49085463	Machimus_rusticus	-	-	-	0	-	-	-	0	No
GCA_951394065.1	ilVenCamb1.1	ftp://ftp.ncbi.nlm.nih.gov/genomes/all/GCA/951/394/065/GCA_951394065.1_ilVenCamb1.1	12813859	Venusia_cambrica	-	-	-	0	67.883	137	3.64e-07	0	No
GCA_951394055.1	idVilCing2.1	ftp://ftp.ncbi.nlm.nih.gov/genomes/all/GCA/951/394/055/GCA_951394055.1_idVilCing2.1	45252737	Villa_cingulata	-	-	-	0	-	-	-	0	Yes
GCA_951394125.1	idEpiElig2.1	ftp://ftp.ncbi.nlm.nih.gov/genomes/all/GCA/951/394/125/GCA_951394125.1_idEpiElig2.1	111598366	Epistrophe_eligans	-	-	-	0	-	-	-	0	No
GCA_951394115.1	idDroPhal2.1	ftp://ftp.ncbi.nlm.nih.gov/genomes/all/GCA/951/394/115/GCA_951394115.1_idDroPhal2.1	61822819	Drosophila_phalerata	-	-	-	0	-	-	-	0	Yes
GCA_951394005.1	idProTerr1.1	ftp://ftp.ncbi.nlm.nih.gov/genomes/all/GCA/951/394/005/GCA_951394005.1_idProTerr1.1	140006774	Protophormia_terraenovae	67.692	130	7.08e-06	0	64.141	198	7.09e-06	0	Yes
GCA_951394025.1	idHetRotu1.1	ftp://ftp.ncbi.nlm.nih.gov/genomes/all/GCA/951/394/025/GCA_951394025.1_idHetRotu1.1	85643480	Heteromyza_rotundicornis	62.739	314	7.15e-11	0	65	180	1.33e-06	0	No
GCA_951392215.1	ilEpiChri1.1	ftp://ftp.ncbi.nlm.nih.gov/genomes/all/GCA/951/392/215/GCA_951392215.1_ilEpiChri1.1	16313595	Epirrita_christyi	-	-	-	0	-	-	-	0	Yes
GCA_016271365.2	neoFor_v3.1	ftp://ftp.ncbi.nlm.nih.gov/genomes/all/GCA/016/271/365/GCA_016271365.2_neoFor_v3.1	1485207024	Neoceratodus_forsteri	-	-	-	0	-	-	-	0	Yes
GCA_951361185.1	ilOchDupl1.1	ftp://ftp.ncbi.nlm.nih.gov/genomes/all/GCA/951/361/185/GCA_951361185.1_ilOchDupl1.1	12796443	Ochropacha_duplaris	64.315	241	1.72e-10	0	63.404	235	2.75e-07	0	No
GCA_942486035.1	PLOB_v1	ftp://ftp.ncbi.nlm.nih.gov/genomes/all/GCA/942/486/035/GCA_942486035.1_PLOB_v1	2154615	Porites_lobata	73.256	86	5.84e-06	0	-	-	-	0	Yes
GCA_942486045.1	PMEA_v1	ftp://ftp.ncbi.nlm.nih.gov/genomes/all/GCA/942/486/045/GCA_942486045.1_PMEA_v1	4753879	Pocillopora_meandrina	66.147	1155	2.86e-107	1	65.674	1142	4.36e-99	4	Yes
GCA_951329385.1	ilPolNebu2.1	ftp://ftp.ncbi.nlm.nih.gov/genomes/all/GCA/951/329/385/GCA_951329385.1_ilPolNebu2.1	33695675	Polia_nebulosa	-	-	-	0	-	-	-	0	No
GCA_951230895.1	ilCarFugi1.1	ftp://ftp.ncbi.nlm.nih.gov/genomes/all/GCA/951/230/895/GCA_951230895.1_ilCarFugi1.1	17187121	Carpatolechia_fugitivella	80.328	61	1.96e-06	0	71.739	92	1.01e-05	0	No
GCA_951230905.1	idCheVari2.1	ftp://ftp.ncbi.nlm.nih.gov/genomes/all/GCA/951/230/905/GCA_951230905.1_idCheVari2.1	70713320	Cheilosia_variabilis	69.291	127	2.75e-08	0	97.059	34	8.51e-06	0	No
GCA_951217055.1	ihGerLacu2.1	ftp://ftp.ncbi.nlm.nih.gov/genomes/all/GCA/951/217/055/GCA_951217055.1_ihGerLacu2.1	76374655	Gerris_lacustris	61.453	358	6.21e-08	0	61.49	631	7.09e-23	0	Yes
GCA_951216825.1	fEleAnt2.1	ftp://ftp.ncbi.nlm.nih.gov/genomes/all/GCA/951/216/825/GCA_951216825.1_fEleAnt2.1	53633514	Electrona_antarctica	66.152	3043	0	82	65.711	3033	0	77	Yes
GCA_951216915.1	ilTetFluc1.1	ftp://ftp.ncbi.nlm.nih.gov/genomes/all/GCA/951/216/915/GCA_951216915.1_ilTetFluc1.1	12835744	Tetheella_fluctuosa	-	-	-	0	-	-	-	0	No
GCA_951215215.1	iyAndTrim1.1	ftp://ftp.ncbi.nlm.nih.gov/genomes/all/GCA/951/215/215/GCA_951215215.1_iyAndTrim1.1	91870870	Andrena_trimmerana	-	-	-	0	-	-	-	0	Yes
GCA_951213275.1	ilIdaStra1.1	ftp://ftp.ncbi.nlm.nih.gov/genomes/all/GCA/951/213/275/GCA_951213275.1_ilIdaStra1.1	14441715	Idaea_straminata	-	-	-	0	-	-	-	0	Yes
GCA_950381575.1	ilPluFest1.1	ftp://ftp.ncbi.nlm.nih.gov/genomes/all/GCA/950/381/575/GCA_950381575.1_ilPluFest1.1	14669375	Plusia_festucae	61.518	369	5.44e-09	0	-	-	-	0	No
GCA_950371115.1	ilAnaFusc1.1	ftp://ftp.ncbi.nlm.nih.gov/genomes/all/GCA/950/371/115/GCA_950371115.1_ilAnaFusc1.1	19253218	Anania_fuscalis	-	-	-	0	62.461	317	6.22e-10	0	No
GCA_950371165.1	ilLacOler1.1	ftp://ftp.ncbi.nlm.nih.gov/genomes/all/GCA/950/371/165/GCA_950371165.1_ilLacOler1.1	26564265	Lacanobia_oleracea	70.588	102	7.38e-06	0	-	-	-	0	No
GCA_950370525.1	idBelBaye1.1	ftp://ftp.ncbi.nlm.nih.gov/genomes/all/GCA/950/370/525/GCA_950370525.1_idBelBaye1.1	103251160	Bellardia_bayeri	65.972	288	1.29e-20	0	70.388	206	9.47e-23	0	No
GCA_950111635.1	icAgeAlni6.1	ftp://ftp.ncbi.nlm.nih.gov/genomes/all/GCA/950/111/635/GCA_950111635.1_icAgeAlni6.1	66306276	Agelastica_alni	60	470	1.42e-05	0	64.392	337	4.29e-19	0	No
GCA_950108535.1	ilAgrStra1.1	ftp://ftp.ncbi.nlm.nih.gov/genomes/all/GCA/950/108/535/GCA_950108535.1_ilAgrStra1.1	19107545	Agriphila_straminella	-	-	-	0	-	-	-	0	No
GCA_950108345.1	icMalFlav1.1	ftp://ftp.ncbi.nlm.nih.gov/genomes/all/GCA/950/108/345/GCA_950108345.1_icMalFlav1.1	36462998	Malthinus_flaveolus	-	-	-	0	-	-	-	0	No
GCA_950106695.1	ilBisStrt2.1	ftp://ftp.ncbi.nlm.nih.gov/genomes/all/GCA/950/106/695/GCA_950106695.1_ilBisStrt2.1	31208321	Biston_stratarius	-	-	-	0	-	-	-	0	Yes
GCA_030015415.1	ASM3001541v1	ftp://ftp.ncbi.nlm.nih.gov/genomes/all/GCA/030/015/415/GCA_030015415.1_ASM3001541v1	145152962	Cynopterus_sphinx	-	-	-	0	-	-	-	0	Yes
GCA_030015325.1	rCryege1_pri_20221122	ftp://ftp.ncbi.nlm.nih.gov/genomes/all/GCA/030/015/325/GCA_030015325.1_rCryege1_pri_20221122	109130949	Cryptoblepharus_egeriae	64.952	311	2.12e-07	0	63.912	363	9.35e-08	0	Yes
GCA_030014385.1	fTriRos1.hap1	ftp://ftp.ncbi.nlm.nih.gov/genomes/all/GCA/030/014/385/GCA_030014385.1_fTriRos1.hap1	40419146	Trichomycterus_rosablanca	65.929	3026	0	51	64.427	2991	0	54	Yes
GCA_030014155.1	HZAU_Pvac_v1	ftp://ftp.ncbi.nlm.nih.gov/genomes/all/GCA/030/014/155/GCA_030014155.1_HZAU_Pvac_v1	27553930	Tachysurus_vachellii	63.787	301	9.31e-14	0	63.226	310	2.47e-12	0	Yes
GCA_950023065.1	ihPlaCitr1.1	ftp://ftp.ncbi.nlm.nih.gov/genomes/all/GCA/950/023/065/GCA_950023065.1_ihPlaCitr1.1	83717158	Planococcus_citri	-	-	-	0	-	-	-	0	Yes
GCA_950022335.1	ilEurOccu1.1	ftp://ftp.ncbi.nlm.nih.gov/genomes/all/GCA/950/022/335/GCA_950022335.1_ilEurOccu1.1	20500800	Eurois_occulta	64.865	296	1.29e-10	0	-	-	-	0	No
GCA_950005105.1	ilLycPorp1.1	ftp://ftp.ncbi.nlm.nih.gov/genomes/all/GCA/950/005/105/GCA_950005105.1_ilLycPorp1.1	18690029	Lycophotia_porphyrea	-	-	-	0	-	-	-	0	No
GCA_950005045.1	ilAgrExcl1.1	ftp://ftp.ncbi.nlm.nih.gov/genomes/all/GCA/950/005/045/GCA_950005045.1_ilAgrExcl1.1	24259617	Agrotis_exclamationis	64.384	292	3.68e-15	0	62.963	270	2.12e-08	0	No
GCA_950004255.1	iuMesFusc1.1	ftp://ftp.ncbi.nlm.nih.gov/genomes/all/GCA/950/004/255/GCA_950004255.1_iuMesFusc1.1	21655844	Mesopsocus_fuscifrons	-	-	-	0	-	-	-	0	No
GCA_949987775.1	ilAprTaen1.1	ftp://ftp.ncbi.nlm.nih.gov/genomes/all/GCA/949/987/775/GCA_949987775.1_ilAprTaen1.1	20393386	Aproaerema_taeniolella	62.264	318	3.61e-09	0	64.55	189	2.54e-06	0	No
GCA_949987695.1	idMerWest1.1	ftp://ftp.ncbi.nlm.nih.gov/genomes/all/GCA/949/987/695/GCA_949987695.1_idMerWest1.1	160295369	Merzomyia_westermanni	-	-	-	0	-	-	-	0	No
GCA_949987645.1	idTacGros1.1	ftp://ftp.ncbi.nlm.nih.gov/genomes/all/GCA/949/987/645/GCA_949987645.1_idTacGros1.1	172890404	Tachina_grossa	64.59	305	7.92e-17	0	65.403	211	2.01e-10	0	No
GCA_949987625.1	iyChaSisp2.1	ftp://ftp.ncbi.nlm.nih.gov/genomes/all/GCA/949/987/625/GCA_949987625.1_iyChaSisp2.1	75805882	Chalcis_sispes	-	-	-	0	-	-	-	0	No
GCA_949987735.1	idLeuObtu2.1	ftp://ftp.ncbi.nlm.nih.gov/genomes/all/GCA/949/987/735/GCA_949987735.1_idLeuObtu2.1	230154751	Leucophora_obtusa	61.631	417	1.04e-11	0	62.953	359	1.49e-14	0	No
GCA_949987565.1	eaLuiSars1.1	ftp://ftp.ncbi.nlm.nih.gov/genomes/all/GCA/949/987/565/GCA_949987565.1_eaLuiSars1.1	23238236	Luidia_sarsii	63.56	2983	0	10	62.138	2966	4.15e-133	12	No
GCA_949987615.1	fPolPol2.1	ftp://ftp.ncbi.nlm.nih.gov/genomes/all/GCA/949/987/615/GCA_949987615.1_fPolPol2.1	27399917	Pollachius_pollachius	62.148	1741	4.39e-55	2	61.933	1169	3.6e-51	6	Yes
GCA_949987555.1	fBorAnt1.1	ftp://ftp.ncbi.nlm.nih.gov/genomes/all/GCA/949/987/555/GCA_949987555.1_fBorAnt1.1	27266006	Borostomias_antarcticus	64.072	1773	3.23e-86	3	64.35	1784	6.28e-87	3	Yes
GCA_949987685.1	fAmmMar1.1	ftp://ftp.ncbi.nlm.nih.gov/genomes/all/GCA/949/987/685/GCA_949987685.1_fAmmMar1.1	31846471	Ammodytes_marinus	64.988	3019	0	13	66.067	2891	0	12	No
GCA_949987705.1	idTheUnic2.1	ftp://ftp.ncbi.nlm.nih.gov/genomes/all/GCA/949/987/705/GCA_949987705.1_idTheUnic2.1	167368244	Thereva_unica	60.041	488	3.62e-06	0	60.3	466	7.04e-07	0	Yes
GCA_949825065.1	iiOdoAlbi1.1	ftp://ftp.ncbi.nlm.nih.gov/genomes/all/GCA/949/825/065/GCA_949825065.1_iiOdoAlbi1.1	44898628	Odontocerum_albicorne	72.34	94	2.26e-06	0	69.286	140	1.42e-09	0	Yes
GCA_949825045.1	ilArgGoed1.1	ftp://ftp.ncbi.nlm.nih.gov/genomes/all/GCA/949/825/045/GCA_949825045.1_ilArgGoed1.1	36986452	Argyresthia_goedartella	65.294	170	1e-05	0	64.55	189	4.42e-06	0	No
GCA_949825025.1	ieSipAlte2.1	ftp://ftp.ncbi.nlm.nih.gov/genomes/all/GCA/949/825/025/GCA_949825025.1_ieSipAlte2.1	50231148	Siphlonurus_alternatus	-	-	-	0	-	-	-	0	Yes
GCA_949820135.1	mSylFlo1.10	ftp://ftp.ncbi.nlm.nih.gov/genomes/all/GCA/949/820/135/GCA_949820135.1_mSylFlo1.10	129271642	Sylvilagus_floridanus	-	-	-	0	77.465	71	5e-06	0	Yes
GCA_949825005.1	iyGasJacu1.1	ftp://ftp.ncbi.nlm.nih.gov/genomes/all/GCA/949/825/005/GCA_949825005.1_iyGasJacu1.1	17765206	Gasteruption_jaculator	-	-	-	0	-	-	-	0	Yes
GCA_949824845.1	idRhiRost1.1	ftp://ftp.ncbi.nlm.nih.gov/genomes/all/GCA/949/824/845/GCA_949824845.1_idRhiRost1.1	149206226	Rhingia_rostrata	75.325	77	2.59e-06	0	-	-	-	0	No
GCA_949820665.1	ilScrCost1.1	ftp://ftp.ncbi.nlm.nih.gov/genomes/all/GCA/949/820/665/GCA_949820665.1_ilScrCost1.1	22161698	Scrobipalpa_costella	64.251	207	4.67e-07	0	61.183	389	1.76e-08	0	No
GCA_030014935.1	UST_Ccro_1.0	ftp://ftp.ncbi.nlm.nih.gov/genomes/all/GCA/030/014/935/GCA_030014935.1_UST_Ccro_1.0	70464410	Caiman_crocodilus	-	-	-	0	67.883	137	1.8e-06	0	Yes
GCA_030014345.1	ASM3001434v1	ftp://ftp.ncbi.nlm.nih.gov/genomes/all/GCA/030/014/345/GCA_030014345.1_ASM3001434v1	28082931	Clarias_buthupogon	65.585	709	2.58e-56	0	64.181	818	9.33e-53	0	Yes
GCA_030014365.1	ASM3001436v1	ftp://ftp.ncbi.nlm.nih.gov/genomes/all/GCA/030/014/365/GCA_030014365.1_ASM3001436v1	27827984	Clarias_pachynema	65.014	1089	5.99e-82	1	66.815	672	1.7e-69	0	Yes
GCA_030014275.1	ASM3001427v1	ftp://ftp.ncbi.nlm.nih.gov/genomes/all/GCA/030/014/275/GCA_030014275.1_ASM3001427v1	28684424	Clariallabes_melas	68.558	881	1.41e-107	0	66.218	891	5e-83	0	No
GCA_030014325.1	ASM3001432v1	ftp://ftp.ncbi.nlm.nih.gov/genomes/all/GCA/030/014/325/GCA_030014325.1_ASM3001432v1	21967954	Parauchenoglanis_pantherinus	65.573	2957	0	7	64.494	2884	1.99e-178	6	No
GCA_030014305.1	ASM3001430v1	ftp://ftp.ncbi.nlm.nih.gov/genomes/all/GCA/030/014/305/GCA_030014305.1_ASM3001430v1	28586613	Clarias_laeviceps	66.195	1272	1.01e-125	1	64.822	1265	2.62e-103	1	No
GCA_030014255.1	ASM3001425v1	ftp://ftp.ncbi.nlm.nih.gov/genomes/all/GCA/030/014/255/GCA_030014255.1_ASM3001425v1	22072458	Parauchenoglanis_ngamensis	64.949	2950	0	3	65.153	2884	0	3	No
GCA_030014215.1	ASM3001421v1	ftp://ftp.ncbi.nlm.nih.gov/genomes/all/GCA/030/014/215/GCA_030014215.1_ASM3001421v1	27844657	Clariallabes_teugelsi	65.469	1141	2.46e-93	2	63.904	1255	2.1e-94	1	No
GCA_030014195.1	ASM3001419v1	ftp://ftp.ncbi.nlm.nih.gov/genomes/all/GCA/030/014/195/GCA_030014195.1_ASM3001419v1	35182741	Neosilurus_mollespiculum	69.782	2707	0	15	69.796	2599	0	11	Yes
GCA_030012505.1	ASM3001250v1	ftp://ftp.ncbi.nlm.nih.gov/genomes/all/GCA/030/012/505/GCA_030012505.1_ASM3001250v1	137212766	Eretmochelys_imbricata	62.376	303	6.7e-08	0	61.259	413	2.53e-09	0	Yes
GCA_029931835.1	UBuf_Eper_1.0	ftp://ftp.ncbi.nlm.nih.gov/genomes/all/GCA/029/931/835/GCA_029931835.1_UBuf_Eper_1.0	30196034	Etheostoma_nigrum	66.088	2993	0	18	67.056	2911	0	18	Yes
GCA_949802685.1	qeDicMinu4.1	ftp://ftp.ncbi.nlm.nih.gov/genomes/all/GCA/949/802/685/GCA_949802685.1_qeDicMinu4.1	89754956	Dicyrtomina_minuta	-	-	-	0	-	-	-	0	No
GCA_949786415.1	PerEre_H2_v1	ftp://ftp.ncbi.nlm.nih.gov/genomes/all/GCA/949/786/415/GCA_949786415.1_PerEre_H2_v1	97176920	Peromyscus_eremicus	-	-	-	0	78.873	71	1.93e-07	0	Yes
GCA_949786405.1	OncAre_H1_v1	ftp://ftp.ncbi.nlm.nih.gov/genomes/all/GCA/949/786/405/GCA_949786405.1_OncAre_H1_v1	108432058	Onychomys_arenicola	-	-	-	0	-	-	-	0	Yes
GCA_949786385.1	OncLeu_H2_v1	ftp://ftp.ncbi.nlm.nih.gov/genomes/all/GCA/949/786/385/GCA_949786385.1_OncLeu_H2_v1	94124810	Onychomys_leucogaster	-	-	-	0	-	-	-	0	Yes
GCA_949788335.1	icSalPlan1.1	ftp://ftp.ncbi.nlm.nih.gov/genomes/all/GCA/949/788/335/GCA_949788335.1_icSalPlan1.1	8840065	Salpingus_planirostris	-	-	-	0	-	-	-	0	Yes
GCA_949774975.1	mLagAlb1.1	ftp://ftp.ncbi.nlm.nih.gov/genomes/all/GCA/949/774/975/GCA_949774975.1_mLagAlb1.1	110721866	Lagenorhynchus_albirostris	-	-	-	0	82.456	57	4.47e-06	0	Yes
GCA_949775195.1	ilDiaDahl1.1	ftp://ftp.ncbi.nlm.nih.gov/genomes/all/GCA/949/775/195/GCA_949775195.1_ilDiaDahl1.1	23141363	Diarsia_dahlii	60.97	433	1.71e-09	0	62.406	266	2.72e-06	0	No
GCA_949775065.1	idBraScut1.1	ftp://ftp.ncbi.nlm.nih.gov/genomes/all/GCA/949/775/065/GCA_949775065.1_idBraScut1.1	133158200	Brachyopa_scutellaris	64.22	218	3.89e-08	0	70.874	103	2.34e-06	0	No
GCA_949752795.1	mHypAmp2.1	ftp://ftp.ncbi.nlm.nih.gov/genomes/all/GCA/949/752/795/GCA_949752795.1_mHypAmp2.1	117448692	Hyperoodon_ampullatus	-	-	-	0	-	-	-	0	Yes
GCA_949775045.1	jaMetSeni4.1	ftp://ftp.ncbi.nlm.nih.gov/genomes/all/GCA/949/775/045/GCA_949775045.1_jaMetSeni4.1	20827098	Metridium_senile	66.829	205	1.19e-13	0	65.368	231	1.39e-12	0	Yes
GCA_949775005.1	ilOrtGoth1.1	ftp://ftp.ncbi.nlm.nih.gov/genomes/all/GCA/949/775/005/GCA_949775005.1_ilOrtGoth1.1	32428790	Orthosia_gothica	63.399	306	1.67e-12	0	66.832	202	3.63e-07	0	No
GCA_949774965.1	ilDiaBrun1.1	ftp://ftp.ncbi.nlm.nih.gov/genomes/all/GCA/949/774/965/GCA_949774965.1_ilDiaBrun1.1	20336188	Diarsia_brunnea	-	-	-	0	-	-	-	0	No
GCA_949775025.1	idTriPrae1.1	ftp://ftp.ncbi.nlm.nih.gov/genomes/all/GCA/949/775/025/GCA_949775025.1_idTriPrae1.1	165485890	Tricholauxania_praeusta	70.642	109	5.12e-07	0	-	-	-	0	No
GCA_949774945.1	ilHopAmbi1.1	ftp://ftp.ncbi.nlm.nih.gov/genomes/all/GCA/949/774/945/GCA_949774945.1_ilHopAmbi1.1	15265479	Hoplodrina_ambigua	-	-	-	0	-	-	-	0	No
GCA_949752895.1	ilDenPini1.1	ftp://ftp.ncbi.nlm.nih.gov/genomes/all/GCA/949/752/895/GCA_949752895.1_ilDenPini1.1	22307560	Dendrolimus_pini	-	-	-	0	-	-	-	0	Yes
GCA_949768715.1	icDasCerv2.1	ftp://ftp.ncbi.nlm.nih.gov/genomes/all/GCA/949/768/715/GCA_949768715.1_icDasCerv2.1	33150389	Dascillus_cervinus	84.058	69	2.29e-12	0	83.562	73	4.45e-13	0	Yes
GCA_949752805.1	ilDeiElpe2.1	ftp://ftp.ncbi.nlm.nih.gov/genomes/all/GCA/949/752/805/GCA_949752805.1_ilDeiElpe2.1	14585127	Deilephila_elpenor	-	-	-	0	-	-	-	0	Yes
GCA_949752835.1	idEmpSter1.1	ftp://ftp.ncbi.nlm.nih.gov/genomes/all/GCA/949/752/835/GCA_949752835.1_idEmpSter1.1	62206697	Empis_stercorea	60.398	452	2.65e-07	0	61.438	306	1.59e-05	0	Yes
GCA_949752815.1	idConQuad1.1	ftp://ftp.ncbi.nlm.nih.gov/genomes/all/GCA/949/752/815/GCA_949752815.1_idConQuad1.1	39758196	Conops_quadrifasciatus	63.063	222	9.79e-06	0	62.5	344	3.86e-12	0	Yes
GCA_949752745.1	wsProSpea1.1	ftp://ftp.ncbi.nlm.nih.gov/genomes/all/GCA/949/752/745/GCA_949752745.1_wsProSpea1.1	102984657	Protula_sp._h_YS-2021	62.907	1534	1.81e-63	8	61.669	2588	4.19e-84	9	No
GCA_949752735.1	wcLumTerr1.1	ftp://ftp.ncbi.nlm.nih.gov/genomes/all/GCA/949/752/735/GCA_949752735.1_wcLumTerr1.1	56588617	Lumbricus_terrestris	60.78	436	3.09e-08	0	60.335	537	5.14e-10	0	No
GCA_949752705.1	ilCalDomi2.1	ftp://ftp.ncbi.nlm.nih.gov/genomes/all/GCA/949/752/705/GCA_949752705.1_ilCalDomi2.1	24103837	Callimorpha_dominula	-	-	-	0	-	-	-	0	No
GCA_949748255.1	idEusHist1.1	ftp://ftp.ncbi.nlm.nih.gov/genomes/all/GCA/949/748/255/GCA_949748255.1_idEusHist1.1	156857283	Eustalomyia_histrio	63.514	222	3.47e-06	0	68.504	127	1.53e-06	0	No
GCA_949752695.1	idMelScal2.1	ftp://ftp.ncbi.nlm.nih.gov/genomes/all/GCA/949/752/695/GCA_949752695.1_idMelScal2.1	241717587	Melanostoma_scalare	64.706	340	7.61e-21	0	62.857	245	2.94e-06	0	No
GCA_949748355.1	fMelGel1.1	ftp://ftp.ncbi.nlm.nih.gov/genomes/all/GCA/949/748/355/GCA_949748355.1_fMelGel1.1	27978033	Melanostigma_gelatinosum	62.414	290	9.95e-08	0	63.88	299	8.91e-14	0	Yes
GCA_949748235.1	icPlaCyli4.1	ftp://ftp.ncbi.nlm.nih.gov/genomes/all/GCA/949/748/235/GCA_949748235.1_icPlaCyli4.1	15234454	Platypus_cylindrus	-	-	-	0	-	-	-	0	No
GCA_949716465.1	idChaNemo1.1	ftp://ftp.ncbi.nlm.nih.gov/genomes/all/GCA/949/716/465/GCA_949716465.1_idChaNemo1.1	89739738	Chalcosyrphus_nemorum	66.055	218	2.54e-13	0	71.154	104	2.84e-07	0	No
GCA_949715475.1	idMicPoli1.1	ftp://ftp.ncbi.nlm.nih.gov/genomes/all/GCA/949/715/475/GCA_949715475.1_idMicPoli1.1	110221473	Microchrysa_polita	62.848	323	1.55e-11	0	61.261	333	7.65e-06	0	No
GCA_949715645.1	idPorMacu1.1	ftp://ftp.ncbi.nlm.nih.gov/genomes/all/GCA/949/715/645/GCA_949715645.1_idPorMacu1.1	310928733	Portevinia_maculata	94.595	37	1.02e-05	0	94.737	38	1.98e-06	0	No
GCA_949715065.1	ihPerAcec1.1	ftp://ftp.ncbi.nlm.nih.gov/genomes/all/GCA/949/715/065/GCA_949715065.1_ihPerAcec1.1	40598107	Periphyllus_acericola	-	-	-	0	-	-	-	0	No
GCA_949711755.1	LjuvernicaM	ftp://ftp.ncbi.nlm.nih.gov/genomes/all/GCA/949/711/755/GCA_949711755.1_LjuvernicaM	15702134	Leptidea_juvernica	-	-	-	0	63.761	218	1.16e-06	0	Yes
GCA_949711725.1	LrealiF	ftp://ftp.ncbi.nlm.nih.gov/genomes/all/GCA/949/711/725/GCA_949711725.1_LrealiF	22890488	Leptidea_reali	-	-	-	0	69.231	117	2.67e-06	0	Yes
GCA_949709985.1	ilLufFerc1.1	ftp://ftp.ncbi.nlm.nih.gov/genomes/all/GCA/949/709/985/GCA_949709985.1_ilLufFerc1.1	22599242	Luffia_ferchaultella	-	-	-	0	-	-	-	0	No
GCA_949699795.1	ilUrbSimp4.1	ftp://ftp.ncbi.nlm.nih.gov/genomes/all/GCA/949/699/795/GCA_949699795.1_ilUrbSimp4.1	21027237	Urbanus_simplicius	67.133	143	1.07e-06	0	-	-	-	0	Yes
GCA_949629135.1	ilEreOchr1.1	ftp://ftp.ncbi.nlm.nih.gov/genomes/all/GCA/949/629/135/GCA_949629135.1_ilEreOchr1.1	21456284	Eremobia_ochroleuca	-	-	-	0	-	-	-	0	No
GCA_949628215.1	bGulAri2.1	ftp://ftp.ncbi.nlm.nih.gov/genomes/all/GCA/949/628/215/GCA_949628215.1_bGulAri2.1	78889319	Phalacrocorax_aristotelis	-	-	-	0	-	-	-	0	No
GCA_949606895.1	fNotRos5.1	ftp://ftp.ncbi.nlm.nih.gov/genomes/all/GCA/949/606/895/GCA_949606895.1_fNotRos5.1	89684120	Notothenia_rossii	-	-	-	0	-	-	-	0	Yes
GCA_949628195.1	idPhaObes1.1	ftp://ftp.ncbi.nlm.nih.gov/genomes/all/GCA/949/628/195/GCA_949628195.1_idPhaObes1.1	151089552	Phasia_obesa	61.268	426	1.88e-10	0	62.162	296	2.99e-07	0	No
GCA_949357685.1	fGobGob1.1	ftp://ftp.ncbi.nlm.nih.gov/genomes/all/GCA/949/357/685/GCA_949357685.1_fGobGob1.1	58069932	Gobio_gobio	66.859	1388	5.19e-123	4	63.743	1197	8.28e-46	4	Yes
GCA_949357725.1	fHypImm3.1	ftp://ftp.ncbi.nlm.nih.gov/genomes/all/GCA/949/357/725/GCA_949357725.1_fHypImm3.1	31412174	Hyperoplus_immaculatus	64.241	2391	2.03e-178	15	65.068	2273	0	14	No
GCA_949358305.1	qcStrAcum1.1	ftp://ftp.ncbi.nlm.nih.gov/genomes/all/GCA/949/358/305/GCA_949358305.1_qcStrAcum1.1	19347077	Strigamia_acuminata	-	-	-	0	-	-	-	0	Yes
GCA_949320155.1	idMelQuad1.1	ftp://ftp.ncbi.nlm.nih.gov/genomes/all/GCA/949/320/155/GCA_949320155.1_idMelQuad1.1	485851375	Melangyna_quadrimaculata	65.141	284	3.96e-11	0	63.594	217	3.79e-06	0	No
GCA_949319315.1	ilZelHepa1.1	ftp://ftp.ncbi.nlm.nih.gov/genomes/all/GCA/949/319/315/GCA_949319315.1_ilZelHepa1.1	24231187	Zelleria_hepariella	61.574	432	6.74e-13	0	62.092	306	6.45e-08	0	No
GCA_949318255.1	idPolLabi1.1	ftp://ftp.ncbi.nlm.nih.gov/genomes/all/GCA/949/318/255/GCA_949318255.1_idPolLabi1.1	172077407	Pollenia_labialis	62.308	520	3.53e-22	0	63.226	310	3.24e-12	0	No
GCA_949318235.1	ieEcdTorr1.1	ftp://ftp.ncbi.nlm.nih.gov/genomes/all/GCA/949/318/235/GCA_949318235.1_ieEcdTorr1.1	50407882	Ecdyonurus_torrentis	-	-	-	0	-	-	-	0	Yes
GCA_949316455.1	ilAclHolm1.1	ftp://ftp.ncbi.nlm.nih.gov/genomes/all/GCA/949/316/455/GCA_949316455.1_ilAclHolm1.1	21176203	Acleris_holmiana	69.643	112	2.59e-06	0	70.476	105	2.59e-06	0	No
GCA_949317995.1	wpAchSqua1.1	ftp://ftp.ncbi.nlm.nih.gov/genomes/all/GCA/949/317/995/GCA_949317995.1_wpAchSqua1.1	84155211	Acholoe_squamosa	-	-	-	0	-	-	-	0	No
GCA_949316205.1	fPlaFle2.1	ftp://ftp.ncbi.nlm.nih.gov/genomes/all/GCA/949/316/205/GCA_949316205.1_fPlaFle2.1	26770804	Platichthys_flesus	64.814	3004	0	18	67.455	2916	0	18	Yes
GCA_949316475.1	ilHypPunc1.1	ftp://ftp.ncbi.nlm.nih.gov/genomes/all/GCA/949/316/475/GCA_949316475.1_ilHypPunc1.1	25902484	Hypomecis_punctinalis	62.733	322	3.08e-11	0	61.111	342	1.52e-05	0	Yes
GCA_947086505.1	FG21_015_agressive.bp.p_ctg.fa.gz	ftp://ftp.ncbi.nlm.nih.gov/genomes/all/GCA/947/086/505/GCA_947086505.1_FG21_015_agressive.bp.p_ctg.fa.gz	18448829	Morpho_deidamia	-	-	-	0	-	-	-	0	Yes
GCA_947086495.1	FG21_008_agressive.bp.p_ctg.fa.gz	ftp://ftp.ncbi.nlm.nih.gov/genomes/all/GCA/947/086/495/GCA_947086495.1_FG21_008_agressive.bp.p_ctg.fa.gz	17850159	Morpho_achilles	-	-	-	0	-	-	-	0	Yes
GCA_922035795.1	Oreochromis_mossambicus_EIV1	ftp://ftp.ncbi.nlm.nih.gov/genomes/all/GCA/922/035/795/GCA_922035795.1_Oreochromis_mossambicus_EIV1	1492520	Oreochromis_mossambicus	60.677	1536	3.56e-44	6	64.786	1755	6.05e-104	3	Yes
GCA_949715965.1	idDysTrig1.1	ftp://ftp.ncbi.nlm.nih.gov/genomes/all/GCA/949/715/965/GCA_949715965.1_idDysTrig1.1	83729593	Dysmachus_trigonus	62.132	441	1.96e-16	0	66.239	234	2.29e-15	0	Yes
GCA_949699805.1	iyTroLine1.1	ftp://ftp.ncbi.nlm.nih.gov/genomes/all/GCA/949/699/805/GCA_949699805.1_iyTroLine1.1	19039001	Tromatobia_lineatoria	-	-	-	0	-	-	-	0	No
GCA_029962745.1	Eluc_v1.0	ftp://ftp.ncbi.nlm.nih.gov/genomes/all/GCA/029/962/745/GCA_029962745.1_Eluc_v1.0	30013327	Echinometra_lucunter	62.189	2978	1.48e-148	6	62.492	2978	5.48e-166	7	No
GCA_029964075.1	Ppec_1.0	ftp://ftp.ncbi.nlm.nih.gov/genomes/all/GCA/029/964/075/GCA_029964075.1_Ppec_1.0	25782902	Patiria_pectinifera	63.878	1769	3.89e-114	2	62.851	1817	6.34e-95	2	No
GCA_029963805.1	MPICE_AMO_1	ftp://ftp.ncbi.nlm.nih.gov/genomes/all/GCA/029/963/805/GCA_029963805.1_MPICE_AMO_1	1105269	Aromia_moschata	-	-	-	0	63.177	277	1.72e-09	0	No
GCA_029959045.1	Taenioides_sp.chr.v1	ftp://ftp.ncbi.nlm.nih.gov/genomes/all/GCA/029/959/045/GCA_029959045.1_Taenioides_sp.chr.v1	34184133	Taenioides_sp._WSHXM2023	-	-	-	0	-	-	-	0	No
GCA_029959095.1	fRhiOsc1.0.hap1	ftp://ftp.ncbi.nlm.nih.gov/genomes/all/GCA/029/959/095/GCA_029959095.1_fRhiOsc1.0.hap1	44510230	Rhinichthys_osculus	66.214	2948	0	27	71.156	3037	0	27	Yes
GCA_029959065.1	ilColBehr1.0.hap2	ftp://ftp.ncbi.nlm.nih.gov/genomes/all/GCA/029/959/065/GCA_029959065.1_ilColBehr1.0.hap2	13130501	Colias_behrii	62.329	292	5.58e-08	0	62.614	329	1.55e-11	0	No
GCA_029958995.1	iyBomSono1.0.hap1	ftp://ftp.ncbi.nlm.nih.gov/genomes/all/GCA/029/958/995/GCA_029958995.1_iyBomSono1.0.hap1	16265523	Bombus_sonorus	-	-	-	0	-	-	-	0	No
GCA_029958975.1	ASM2995897v1	ftp://ftp.ncbi.nlm.nih.gov/genomes/all/GCA/029/958/975/GCA_029958975.1_ASM2995897v1	123691399	Lepus_timidus	-	-	-	0	77.027	74	2.29e-06	0	Yes
GCA_029955525.1	ilOenChry1.0.hap2	ftp://ftp.ncbi.nlm.nih.gov/genomes/all/GCA/029/955/525/GCA_029955525.1_ilOenChry1.0.hap2	25694536	Oeneis_ivallda	65.73	178	1.16e-07	0	-	-	-	0	No
GCA_029955515.1	icChrAene1.0.hap1	ftp://ftp.ncbi.nlm.nih.gov/genomes/all/GCA/029/955/515/GCA_029955515.1_icChrAene1.0.hap1	20156593	Chrysomela_aeneicollis	-	-	-	0	-	-	-	0	No
GCA_029955415.1	xgLotScab1.0.hap1	ftp://ftp.ncbi.nlm.nih.gov/genomes/all/GCA/029/955/415/GCA_029955415.1_xgLotScab1.0.hap1	17311013	Lottia_scabra	64.912	2850	0	5	65.876	2910	0	5	Yes
GCA_029955315.1	icCylForm1.1	ftp://ftp.ncbi.nlm.nih.gov/genomes/all/GCA/029/955/315/GCA_029955315.1_icCylForm1.1	36172098	Cylas_formicarius	73.75	80	1.82e-05	0	76.829	82	5.04e-09	0	Yes
GCA_029955255.1	ASM2995525v1	ftp://ftp.ncbi.nlm.nih.gov/genomes/all/GCA/029/955/255/GCA_029955255.1_ASM2995525v1	9388785	Arctopsyche_grandis	97.059	34	9.9e-06	0	94.444	36	9.91e-06	0	Yes
GCA_029955175.1	MPICE_EAD1	ftp://ftp.ncbi.nlm.nih.gov/genomes/all/GCA/029/955/175/GCA_029955175.1_MPICE_EAD1	1296204	Exocentrus_adspersus	-	-	-	0	-	-	-	0	Yes
GCA_029931535.1	MarmarV2	ftp://ftp.ncbi.nlm.nih.gov/genomes/all/GCA/029/931/535/GCA_029931535.1_MarmarV2	3425502	Margaritifera_margaritifera	60.075	1330	2.64e-25	1	59.805	1331	4.92e-21	2	No
GCA_029911005.1	ASM2991100v1	ftp://ftp.ncbi.nlm.nih.gov/genomes/all/GCA/029/911/005/GCA_029911005.1_ASM2991100v1	2699703	Siniperca_obscura	61.755	319	5.66e-07	0	76	75	2.92e-06	0	Yes
GCA_029910985.1	ASM2991098v1	ftp://ftp.ncbi.nlm.nih.gov/genomes/all/GCA/029/910/985/GCA_029910985.1_ASM2991098v1	1289699	Siniperca_undulata	62.573	513	8.2e-10	0	64.689	354	6.57e-22	0	Yes
GCA_029890205.1	ASM2989020v1	ftp://ftp.ncbi.nlm.nih.gov/genomes/all/GCA/029/890/205/GCA_029890205.1_ASM2989020v1	128545730	Acomys_cahirinus	-	-	-	0	-	-	-	0	Yes
GCA_029891615.1	ASM2989161v1	ftp://ftp.ncbi.nlm.nih.gov/genomes/all/GCA/029/891/615/GCA_029891615.1_ASM2989161v1	1579101	Natrix_natrix_natrix	-	-	-	0	-	-	-	0	Yes
GCA_029891345.1	Daus_2.0	ftp://ftp.ncbi.nlm.nih.gov/genomes/all/GCA/029/891/345/GCA_029891345.1_Daus_2.0	262277254	Dryococelus_australis	92.683	41	2.65e-06	0	97.222	36	6.01e-06	0	Yes
GCA_029890345.1	ASM2989034v1	ftp://ftp.ncbi.nlm.nih.gov/genomes/all/GCA/029/890/345/GCA_029890345.1_ASM2989034v1	4622328	Natrix_helvetica_helvetica	-	-	-	0	-	-	-	0	No
GCA_029890015.1	ASM2989001v1	ftp://ftp.ncbi.nlm.nih.gov/genomes/all/GCA/029/890/015/GCA_029890015.1_ASM2989001v1	40052610	Buteogallus_lacernulatus	-	-	-	0	-	-	-	0	No
GCA_029874875.1	ASM2987487v1	ftp://ftp.ncbi.nlm.nih.gov/genomes/all/GCA/029/874/875/GCA_029874875.1_ASM2987487v1	23522670	Naso_minor	62.412	2985	3.39e-155	6	61.816	2941	1.2e-130	4	Yes
GCA_029874835.1	ASM2987483v1	ftp://ftp.ncbi.nlm.nih.gov/genomes/all/GCA/029/874/835/GCA_029874835.1_ASM2987483v1	27478316	Naso_brevirostris	64.213	788	1.83e-52	0	64.179	1005	7.39e-43	1	Yes
GCA_029874485.1	ASM2987448v1	ftp://ftp.ncbi.nlm.nih.gov/genomes/all/GCA/029/874/485/GCA_029874485.1_ASM2987448v1	26102609	Naso_brachycentron	65.925	719	1.69e-42	0	66.951	820	3.75e-58	0	Yes
GCA_029853015.1	ASM2985301v1	ftp://ftp.ncbi.nlm.nih.gov/genomes/all/GCA/029/853/015/GCA_029853015.1_ASM2985301v1	28108104	Chelidonichthys_spinosus	65.306	245	8.41e-14	0	63.973	297	3.71e-14	0	Yes
GCA_029852875.1	ASM2985287v1	ftp://ftp.ncbi.nlm.nih.gov/genomes/all/GCA/029/852/875/GCA_029852875.1_ASM2985287v1	23272500	Mythimna_loreyi	-	-	-	0	-	-	-	0	No
GCA_029852925.1	ASM2985292v1	ftp://ftp.ncbi.nlm.nih.gov/genomes/all/GCA/029/852/925/GCA_029852925.1_ASM2985292v1	22682107	Mythimna_separata	65.164	244	4.77e-13	0	63.913	230	4.56e-08	0	Yes
GCA_029851415.1	Ehay_zju_1.0	ftp://ftp.ncbi.nlm.nih.gov/genomes/all/GCA/029/851/415/GCA_029851415.1_Ehay_zju_1.0	192470813	Eretmocerus_hayati	-	-	-	0	-	-	-	0	No
GCA_029849275.1	ASM2984927v1	ftp://ftp.ncbi.nlm.nih.gov/genomes/all/GCA/029/849/275/GCA_029849275.1_ASM2984927v1	12316741	Papilio_elwesi	-	-	-	0	-	-	-	0	Yes
GCA_029721435.1	ASM2972143v1	ftp://ftp.ncbi.nlm.nih.gov/genomes/all/GCA/029/721/435/GCA_029721435.1_ASM2972143v1	112885341	Gymnothorax_reevesii	63.267	3000	0	41	66.308	2974	0	41	Yes
GCA_029822955.1	ASM2982295v1	ftp://ftp.ncbi.nlm.nih.gov/genomes/all/GCA/029/822/955/GCA_029822955.1_ASM2982295v1	34746156	Ostorhinchus_angustatus	65.254	236	8.64e-07	0	66.122	245	2.39e-10	0	Yes
GCA_029822935.1	ASM2982293v1	ftp://ftp.ncbi.nlm.nih.gov/genomes/all/GCA/029/822/935/GCA_029822935.1_ASM2982293v1	24725345	Naso_vlamingii	64.213	788	1.99e-52	0	64.303	804	1.46e-54	0	Yes
GCA_029721515.1	BGI_Synver_1.0	ftp://ftp.ncbi.nlm.nih.gov/genomes/all/GCA/029/721/515/GCA_029721515.1_BGI_Synver_1.0	27113652	Synanceia_verrucosa	64.623	1142	3.75e-78	4	60.554	1516	3.75e-41	4	Yes
GCA_029721355.1	KUTeg	ftp://ftp.ncbi.nlm.nih.gov/genomes/all/GCA/029/721/355/GCA_029721355.1_KUTeg	45661362	Tegillarca_granosa	62.274	2982	1.15e-172	30	62.955	2829	8.06e-133	31	Yes
GCA_029783895.1	ASM2978389v1	ftp://ftp.ncbi.nlm.nih.gov/genomes/all/GCA/029/783/895/GCA_029783895.1_ASM2978389v1	24251541	Triplophysa_bombifrons	66.507	2711	0	3	65.99	2711	0	3	No
GCA_029814605.1	ASM2981460v1	ftp://ftp.ncbi.nlm.nih.gov/genomes/all/GCA/029/814/605/GCA_029814605.1_ASM2981460v1	63216450	Neoarius_pectoralis	65.608	2771	0	30	66.785	2821	0	31	No
GCA_029814745.1	ASM2981474v1	ftp://ftp.ncbi.nlm.nih.gov/genomes/all/GCA/029/814/745/GCA_029814745.1_ASM2981474v1	24920965	Zanclus_cornutus	60.74	1108	3e-38	2	62.285	1103	3.06e-59	2	Yes
GCA_029814725.1	ASM2981472v1	ftp://ftp.ncbi.nlm.nih.gov/genomes/all/GCA/029/814/725/GCA_029814725.1_ASM2981472v1	22563471	Acanthurus_nigricauda	62.583	302	4.12e-09	0	61.921	302	1.27e-06	0	Yes
GCA_029814705.1	ASM2981470v1	ftp://ftp.ncbi.nlm.nih.gov/genomes/all/GCA/029/814/705/GCA_029814705.1_ASM2981470v1	17485734	Acanthurus_grammoptilus	-	-	-	0	-	-	-	0	No
GCA_029814645.1	ASM2981464v1	ftp://ftp.ncbi.nlm.nih.gov/genomes/all/GCA/029/814/645/GCA_029814645.1_ASM2981464v1	35218611	Fowleria_isostigma	64.158	1063	3.78e-35	1	63.725	612	3.62e-30	0	Yes
GCA_029814675.1	ASM2981467v1	ftp://ftp.ncbi.nlm.nih.gov/genomes/all/GCA/029/814/675/GCA_029814675.1_ASM2981467v1	22657895	Acanthurus_coeruleus	-	-	-	0	67.373	236	1.02e-18	0	Yes
GCA_029814765.1	ASM2981476v1	ftp://ftp.ncbi.nlm.nih.gov/genomes/all/GCA/029/814/765/GCA_029814765.1_ASM2981476v1	15294572	Acanthurus_leucopareius	-	-	-	0	66.525	236	2.79e-16	0	No
GCA_029814545.1	ASM2981454v1	ftp://ftp.ncbi.nlm.nih.gov/genomes/all/GCA/029/814/545/GCA_029814545.1_ASM2981454v1	32798963	Apogonichthyoides_opercularis	70.864	810	7.06e-109	0	67.925	901	1.53e-103	0	No
GCA_029814665.1	ASM2981466v1	ftp://ftp.ncbi.nlm.nih.gov/genomes/all/GCA/029/814/665/GCA_029814665.1_ASM2981466v1	24554306	Acanthurus_lineatus	62.583	302	3.64e-09	0	62.583	302	3.64e-09	0	Yes
GCA_029814585.1	ASM2981458v1	ftp://ftp.ncbi.nlm.nih.gov/genomes/all/GCA/029/814/585/GCA_029814585.1_ASM2981458v1	21669972	Gymnapogon_annona	63.025	476	1.46e-17	0	61.562	333	6.9e-07	0	No
GCA_029814525.1	ASM2981452v1	ftp://ftp.ncbi.nlm.nih.gov/genomes/all/GCA/029/814/525/GCA_029814525.1_ASM2981452v1	38000181	Fowleria_aurita	64.313	1062	1.35e-36	1	63.562	612	9.04e-29	0	Yes
GCA_029814505.1	ASM2981450v1	ftp://ftp.ncbi.nlm.nih.gov/genomes/all/GCA/029/814/505/GCA_029814505.1_ASM2981450v1	37518861	Siphamia_roseigaster	60.97	433	2.97e-09	0	62.547	534	1.5e-24	0	No
GCA_029814485.1	ASM2981448v1	ftp://ftp.ncbi.nlm.nih.gov/genomes/all/GCA/029/814/485/GCA_029814485.1_ASM2981448v1	40688424	Erythrotriorchis_buergersi	-	-	-	0	-	-	-	0	No
GCA_029814465.1	ASM2981446v1	ftp://ftp.ncbi.nlm.nih.gov/genomes/all/GCA/029/814/465/GCA_029814465.1_ASM2981446v1	34084005	Ostorhinchus_cyanosoma	64.721	1148	7.68e-97	1	62.687	1868	5.64e-99	1	Yes
GCA_949152495.1	iyLasFuli2.1	ftp://ftp.ncbi.nlm.nih.gov/genomes/all/GCA/949/152/495/GCA_949152495.1_iyLasFuli2.1	18816047	Lasius_fuliginosus	86.364	66	4.03e-13	0	86.364	66	4.03e-13	0	No
GCA_949152475.1	wtTerLapi1.1	ftp://ftp.ncbi.nlm.nih.gov/genomes/all/GCA/949/152/475/GCA_949152475.1_wtTerLapi1.1	43950887	Terebella_lapidaria	-	-	-	0	-	-	-	0	No
GCA_949152435.1	iyGasPulc2.1	ftp://ftp.ncbi.nlm.nih.gov/genomes/all/GCA/949/152/435/GCA_949152435.1_iyGasPulc2.1	186761157	Gastracanthus_pulcherrimus	75.676	74	9.12e-06	0	-	-	-	0	No
GCA_949152265.1	fPhoPho1.1	ftp://ftp.ncbi.nlm.nih.gov/genomes/all/GCA/949/152/265/GCA_949152265.1_fPhoPho1.1	36753459	Phoxinus_phoxinus	64.869	2949	0	15	64.905	2952	0	14	Yes
GCA_949130485.1	odAgeOroi1.1	ftp://ftp.ncbi.nlm.nih.gov/genomes/all/GCA/949/130/485/GCA_949130485.1_odAgeOroi1.1	10369553	Agelas_oroides	-	-	-	0	-	-	-	0	No
GCA_949129095.1	idVolBomb1.1	ftp://ftp.ncbi.nlm.nih.gov/genomes/all/GCA/949/129/095/GCA_949129095.1_idVolBomb1.1	200280940	Volucella_bombylans	64.078	206	2.13e-06	0	71.875	96	4.83e-06	0	No
GCA_949128135.1	qqParLuna2.1	ftp://ftp.ncbi.nlm.nih.gov/genomes/all/GCA/949/128/135/GCA_949128135.1_qqParLuna2.1	114314067	Parasteatoda_lunata	63.714	350	5.26e-17	0	65.306	196	1.82e-08	0	No
GCA_949128085.1	icCetAura1.1	ftp://ftp.ncbi.nlm.nih.gov/genomes/all/GCA/949/128/085/GCA_949128085.1_icCetAura1.1	45601692	Cetonia_aurata	71.875	96	1.91e-06	0	62.81	242	4.34e-06	0	Yes
GCA_949128115.1	icAnaMacu3.1	ftp://ftp.ncbi.nlm.nih.gov/genomes/all/GCA/949/128/115/GCA_949128115.1_icAnaMacu3.1	95735550	Anaspis_maculata	66.134	313	1.11e-23	0	63.487	304	1.19e-12	0	Yes
GCA_949126895.1	ilEilCani1.1	ftp://ftp.ncbi.nlm.nih.gov/genomes/all/GCA/949/126/895/GCA_949126895.1_ilEilCani1.1	25911362	Eilema_caniola	66.296	270	2.14e-19	0	65.888	214	6.33e-12	0	No
GCA_949126865.1	jaMonCapi2.1	ftp://ftp.ncbi.nlm.nih.gov/genomes/all/GCA/949/126/865/GCA_949126865.1_jaMonCapi2.1	47608193	Montipora_capitata	64.737	2833	0	18	65.264	2827	0	19	Yes
GCA_949126835.1	xgAniVort1.1	ftp://ftp.ncbi.nlm.nih.gov/genomes/all/GCA/949/126/835/GCA_949126835.1_xgAniVort1.1	45417137	Anisus_vortex	64.819	2976	0	587	65.895	2979	0	551	Yes
GCA_949126925.1	idCheVern2.1	ftp://ftp.ncbi.nlm.nih.gov/genomes/all/GCA/949/126/925/GCA_949126925.1_idCheVern2.1	71139621	Cheilosia_vernalis	64.807	233	4.17e-11	0	62.857	245	1.76e-06	0	No
GCA_917862395.2	iHelSar1.2	ftp://ftp.ncbi.nlm.nih.gov/genomes/all/GCA/917/862/395/GCA_917862395.2_iHelSar1.2	17766578	Heliconius_sara	61.682	321	2.7e-07	0	61.801	322	1.19e-07	0	Yes
GCA_003336285.2	MUSP714_v2	ftp://ftp.ncbi.nlm.nih.gov/genomes/all/GCA/003/336/285/GCA_003336285.2_MUSP714_v2	90211335	Mus_spicilegus	-	-	-	0	-	-	-	0	Yes
GCA_029783605.1	ASM2978360v1	ftp://ftp.ncbi.nlm.nih.gov/genomes/all/GCA/029/783/605/GCA_029783605.1_ASM2978360v1	62432569	Neoarius_paucus	63.786	2985	0	29	66.992	2969	0	29	Yes
GCA_029783685.1	ASM2978368v1	ftp://ftp.ncbi.nlm.nih.gov/genomes/all/GCA/029/783/685/GCA_029783685.1_ASM2978368v1	28936508	Heniochus_monoceros	64.286	294	9.14e-09	0	63.415	410	8.19e-15	0	Yes
GCA_029783725.1	ASM2978372v1	ftp://ftp.ncbi.nlm.nih.gov/genomes/all/GCA/029/783/725/GCA_029783725.1_ASM2978372v1	23998621	Acanthurus_tractus	67.139	423	4.29e-35	0	64.312	552	1.55e-31	0	Yes
GCA_029783705.1	ASM2978370v1	ftp://ftp.ncbi.nlm.nih.gov/genomes/all/GCA/029/783/705/GCA_029783705.1_ASM2978370v1	31851513	Chaetodon_striatus	66.02	1804	1.08e-162	2	67.385	1809	0	1	Yes
GCA_029783665.1	ASM2978366v1	ftp://ftp.ncbi.nlm.nih.gov/genomes/all/GCA/029/783/665/GCA_029783665.1_ASM2978366v1	26907042	Naso_thynnoides	60.545	991	9.05e-31	0	60.709	1242	1.57e-37	1	Yes
GCA_029783625.1	ASM2978362v1	ftp://ftp.ncbi.nlm.nih.gov/genomes/all/GCA/029/783/625/GCA_029783625.1_ASM2978362v1	26000844	Naso_annulatus	64.467	788	6.11e-55	0	63.881	1005	2.76e-39	1	Yes
GCA_029783645.1	ASM2978364v1	ftp://ftp.ncbi.nlm.nih.gov/genomes/all/GCA/029/783/645/GCA_029783645.1_ASM2978364v1	24196645	Ctenochaetus_hawaiiensis	63	300	1.43e-10	0	62.59	278	1e-07	0	Yes
GCA_029783875.1	UCLA_PhaTri_1.0	ftp://ftp.ncbi.nlm.nih.gov/genomes/all/GCA/029/783/875/GCA_029783875.1_UCLA_PhaTri_1.0	46351422	Phataginus_tricuspis	-	-	-	0	-	-	-	0	Yes
GCA_029783805.1	ASM2978380v1	ftp://ftp.ncbi.nlm.nih.gov/genomes/all/GCA/029/783/805/GCA_029783805.1_ASM2978380v1	23481848	Acanthurus_tennentii	63.245	302	6.38e-06	0	63.913	230	4.68e-08	0	Yes
GCA_029783475.1	ASM2978347v1	ftp://ftp.ncbi.nlm.nih.gov/genomes/all/GCA/029/783/475/GCA_029783475.1_ASM2978347v1	16129408	Metacarcinus_magister	-	-	-	0	-	-	-	0	Yes
GCA_029718625.1	SKAU_1.1	ftp://ftp.ncbi.nlm.nih.gov/genomes/all/GCA/029/718/625/GCA_029718625.1_SKAU_1.1	76846976	Synaphobranchus_kaupii	64.901	2832	2.3e-176	31	65.643	2963	0	28	Yes
GCA_029633875.1	fHopMal1.hap2	ftp://ftp.ncbi.nlm.nih.gov/genomes/all/GCA/029/633/875/GCA_029633875.1_fHopMal1.hap2	48956927	Hoplias_malabaricus	66.219	521	2e-27	0	67.057	513	4.75e-32	0	Yes
GCA_029706075.1	AAFF_1.1	ftp://ftp.ncbi.nlm.nih.gov/genomes/all/GCA/029/706/075/GCA_029706075.1_AAFF_1.1	3835462	Aldrovandia_affinis	65.61	2966	0	56	65.239	2966	0	55	Yes
GCA_029692085.1	GJAV_1.0	ftp://ftp.ncbi.nlm.nih.gov/genomes/all/GCA/029/692/085/GCA_029692085.1_GJAV_1.0	133528002	Gymnothorax_javanicus	66.656	3134	0	27	67.992	2918	0	23	Yes
GCA_029692045.1	COCON_1.0	ftp://ftp.ncbi.nlm.nih.gov/genomes/all/GCA/029/692/045/GCA_029692045.1_COCON_1.0	55204474	Conger_conger	64.889	1800	5.57e-99	5	64.521	2035	5.44e-115	5	Yes
GCA_029691765.1	ASM2969176v1	ftp://ftp.ncbi.nlm.nih.gov/genomes/all/GCA/029/691/765/GCA_029691765.1_ASM2969176v1	57670749	Entomobrya_proxima	-	-	-	0	-	-	-	0	Yes
GCA_029620185.1	ASM2962018v1	ftp://ftp.ncbi.nlm.nih.gov/genomes/all/GCA/029/620/185/GCA_029620185.1_ASM2962018v1	2003583	Melanitta_fusca	-	-	-	0	-	-	-	0	Yes
GCA_002259235.3	ASM225923v3	ftp://ftp.ncbi.nlm.nih.gov/genomes/all/GCA/002/259/235/GCA_002259235.3_ASM225923v3	20974353	Caenorhabditis_latens	-	-	-	0	-	-	-	0	No
GCA_029620275.1	ASM2962027v1	ftp://ftp.ncbi.nlm.nih.gov/genomes/all/GCA/029/620/275/GCA_029620275.1_ASM2962027v1	31165788	Acrossocheilus_wenchowensis	64.753	1637	2.26e-131	10	66.126	1603	7.16e-150	10	No
GCA_029618815.1	ASM2961881v1	ftp://ftp.ncbi.nlm.nih.gov/genomes/all/GCA/029/618/815/GCA_029618815.1_ASM2961881v1	14539228	Helicoverpa_assulta	62.069	290	7.45e-07	0	63.158	266	5.47e-09	0	No
GCA_029574335.1	ASM2957433v1	ftp://ftp.ncbi.nlm.nih.gov/genomes/all/GCA/029/574/335/GCA_029574335.1_ASM2957433v1	547819331	Rana_kukunoris	-	-	-	0	-	-	-	0	Yes
GCA_029619325.1	ASM2961932v1	ftp://ftp.ncbi.nlm.nih.gov/genomes/all/GCA/029/619/325/GCA_029619325.1_ASM2961932v1	56993767	Dynastes_grantii	61.967	305	5.33e-07	0	65.318	173	2.75e-06	0	No
GCA_029619315.1	ASM2961931v1	ftp://ftp.ncbi.nlm.nih.gov/genomes/all/GCA/029/619/315/GCA_029619315.1_ASM2961931v1	59779349	Dynastes_maya	63.636	220	1.26e-06	0	65.318	173	2.87e-06	0	No
GCA_029619255.1	ASM2961925v1	ftp://ftp.ncbi.nlm.nih.gov/genomes/all/GCA/029/619/255/GCA_029619255.1_ASM2961925v1	51928423	Dynastes_hyllus	61.639	305	5.63e-06	0	64.319	213	9.37e-08	0	No
GCA_029618875.1	ASM2961887v1	ftp://ftp.ncbi.nlm.nih.gov/genomes/all/GCA/029/618/875/GCA_029618875.1_ASM2961887v1	59088467	Dynastes_tityus	61.639	305	6.3e-06	0	64.319	213	1.05e-07	0	No
GCA_029531755.1	CAS_HOLleu_V1	ftp://ftp.ncbi.nlm.nih.gov/genomes/all/GCA/029/531/755/GCA_029531755.1_CAS_HOLleu_V1	56107593	Holothuria_leucospilota	81.967	61	2.09e-07	0	72.277	101	2.09e-07	0	Yes
GCA_024416835.2	ASM2441683v2	ftp://ftp.ncbi.nlm.nih.gov/genomes/all/GCA/024/416/835/GCA_024416835.2_ASM2441683v2	33774371	Perccottus_glenii	67.164	134	1.56e-05	0	84.058	69	6.16e-12	0	Yes
GCA_029582155.1	ASM2958215v1	ftp://ftp.ncbi.nlm.nih.gov/genomes/all/GCA/029/582/155/GCA_029582155.1_ASM2958215v1	73788920	Panopea_generosa	-	-	-	0	69.403	134	8.37e-09	0	Yes
GCA_029582065.1	ASM2958206v1	ftp://ftp.ncbi.nlm.nih.gov/genomes/all/GCA/029/582/065/GCA_029582065.1_ASM2958206v1	11673123	Strongyloides_stercoralis	-	-	-	0	-	-	-	0	No
GCA_029490765.1	ASM2949076v1	ftp://ftp.ncbi.nlm.nih.gov/genomes/all/GCA/029/490/765/GCA_029490765.1_ASM2949076v1	33806689	Euthynnus_affinis	61.103	1342	6.21e-28	1	61.997	1342	1.54e-37	2	Yes
GCA_029582265.1	SQW42HX01_v1	ftp://ftp.ncbi.nlm.nih.gov/genomes/all/GCA/029/582/265/GCA_029582265.1_SQW42HX01_v1	40360388	Zoroaster_sp._YZ-2022	60.692	636	8.47e-17	0	60.225	621	1.57e-12	0	No
GCA_015110555.1	ASM1511055v1	ftp://ftp.ncbi.nlm.nih.gov/genomes/all/GCA/015/110/555/GCA_015110555.1_ASM1511055v1	93504222	Macrobrachium_nipponense	66.12	183	1.29e-08	0	63.445	238	7.74e-07	0	Yes
GCA_029532125.1	Ltowsendii_DMNS18807_Prim_1.0	ftp://ftp.ncbi.nlm.nih.gov/genomes/all/GCA/029/532/125/GCA_029532125.1_Ltowsendii_DMNS18807_Prim_1.0	46990746	Lepus_townsendii	-	-	-	0	77.027	74	2.16e-06	0	Yes
GCA_029465975.1	DPEC_1.1	ftp://ftp.ncbi.nlm.nih.gov/genomes/all/GCA/029/465/975/GCA_029465975.1_DPEC_1.1	20276067	Dallia_pectoralis	94.444	36	1.48e-05	0	94.444	36	1.48e-05	0	Yes
GCA_949710015.1	idCraPall2.1	ftp://ftp.ncbi.nlm.nih.gov/genomes/all/GCA/949/710/015/GCA_949710015.1_idCraPall2.1	31608065	Crataerina_pallida	-	-	-	0	-	-	-	0	No
GCA_949710035.1	ilCraLath2.1	ftp://ftp.ncbi.nlm.nih.gov/genomes/all/GCA/949/710/035/GCA_949710035.1_ilCraLath2.1	31726729	Crambus_lathoniellus	84	50	1.83e-05	0	67.857	140	3.05e-07	0	Yes
GCA_949710005.1	jaRicFlor1.1	ftp://ftp.ncbi.nlm.nih.gov/genomes/all/GCA/949/710/005/GCA_949710005.1_jaRicFlor1.1	33962563	Ricordea_florida	64.921	1337	2.28e-106	4	64.473	1337	6.76e-99	4	Yes
GCA_949699075.1	ilAstSphi1.1	ftp://ftp.ncbi.nlm.nih.gov/genomes/all/GCA/949/699/075/GCA_949699075.1_ilAstSphi1.1	29090398	Asteroscopus_sphinx	63.636	264	4.17e-10	0	64.615	195	6.64e-07	0	No
GCA_949699065.1	ilMetItal3.1	ftp://ftp.ncbi.nlm.nih.gov/genomes/all/GCA/949/699/065/GCA_949699065.1_ilMetItal3.1	11389890	Metalampra_italica	100	32	2.89e-06	0	100	32	2.89e-06	0	No
GCA_949708635.1	idHirCame2.1	ftp://ftp.ncbi.nlm.nih.gov/genomes/all/GCA/949/708/635/GCA_949708635.1_idHirCame2.1	82766246	Hirtodrosophila_cameraria	-	-	-	0	-	-	-	0	No
GCA_949629185.1	ilApaCren1.1	ftp://ftp.ncbi.nlm.nih.gov/genomes/all/GCA/949/629/185/GCA_949629185.1_ilApaCren1.1	19365870	Apamea_crenata	-	-	-	0	-	-	-	0	No
GCA_949629155.1	idMyoTest1.1	ftp://ftp.ncbi.nlm.nih.gov/genomes/all/GCA/949/629/155/GCA_949629155.1_idMyoTest1.1	63215029	Myopa_testacea	-	-	-	0	-	-	-	0	No
GCA_949628265.1	ieCloDipt1.1	ftp://ftp.ncbi.nlm.nih.gov/genomes/all/GCA/949/628/265/GCA_949628265.1_ieCloDipt1.1	37097636	Cloeon_dipterum	-	-	-	0	-	-	-	0	Yes
GCA_949628255.1	iyMacAlbo1.1	ftp://ftp.ncbi.nlm.nih.gov/genomes/all/GCA/949/628/255/GCA_949628255.1_iyMacAlbo1.1	37453143	Macrophya_alboannulata	-	-	-	0	-	-	-	0	No
GCA_949372485.1	idCheSoro4.1	ftp://ftp.ncbi.nlm.nih.gov/genomes/all/GCA/949/372/485/GCA_949372485.1_idCheSoro4.1	121577172	Cheilosia_soror	63.596	228	3.72e-07	0	97.297	37	1.64e-07	0	No
GCA_949361645.1	odSpoLacu1.1	ftp://ftp.ncbi.nlm.nih.gov/genomes/all/GCA/949/361/645/GCA_949361645.1_odSpoLacu1.1	10124357	Spongilla_lacustris	-	-	-	0	-	-	-	0	No
GCA_949358125.1	ilIdaDimi2.1	ftp://ftp.ncbi.nlm.nih.gov/genomes/all/GCA/949/358/125/GCA_949358125.1_ilIdaDimi2.1	25418079	Idaea_dimidiata	61.585	328	3.27e-07	0	60.773	362	1.97e-05	0	No
GCA_949319445.1	ilMytLalu1.1	ftp://ftp.ncbi.nlm.nih.gov/genomes/all/GCA/949/319/445/GCA_949319445.1_ilMytLalu1.1	23072105	Mythimna_lalbum	-	-	-	0	-	-	-	0	No
GCA_949320045.1	ilScoBipu1.1	ftp://ftp.ncbi.nlm.nih.gov/genomes/all/GCA/949/320/045/GCA_949320045.1_ilScoBipu1.1	11591880	Scotopteryx_bipunctaria	-	-	-	0	-	-	-	0	No
GCA_949319885.1	ilMecFlav1.1	ftp://ftp.ncbi.nlm.nih.gov/genomes/all/GCA/949/319/885/GCA_949319885.1_ilMecFlav1.1	18615685	Mecyna_flavalis	61.789	369	2.58e-10	0	61.562	333	4.12e-07	0	No
GCA_949319165.1	ikSiaLuta1.1	ftp://ftp.ncbi.nlm.nih.gov/genomes/all/GCA/949/319/165/GCA_949319165.1_ikSiaLuta1.1	30623967	Sialis_lutaria	91.667	48	1.16e-09	0	91.667	48	1.16e-09	0	Yes
GCA_949316235.1	ilOegQuad1.1	ftp://ftp.ncbi.nlm.nih.gov/genomes/all/GCA/949/316/235/GCA_949316235.1_ilOegQuad1.1	36190098	Oegoconia_quadripuncta	85.417	48	1.28e-05	0	-	-	-	0	Yes
GCA_949316385.1	ilGloSpar1.1	ftp://ftp.ncbi.nlm.nih.gov/genomes/all/GCA/949/316/385/GCA_949316385.1_ilGloSpar1.1	23857693	Globia_sparganii	-	-	-	0	-	-	-	0	No
GCA_949316355.1	icBruSili1.1	ftp://ftp.ncbi.nlm.nih.gov/genomes/all/GCA/949/316/355/GCA_949316355.1_icBruSili1.1	39857073	Bruchidius_siliquastri	64.674	184	3.39e-06	0	84.483	58	1.1e-08	0	Yes
GCA_949316265.1	ilDiaMeni1.1	ftp://ftp.ncbi.nlm.nih.gov/genomes/all/GCA/949/316/265/GCA_949316265.1_ilDiaMeni1.1	25354251	Diarsia_mendica	60.739	433	4.82e-08	0	62.406	266	2.9e-06	0	No
GCA_949316285.1	ilEupSubu1.1	ftp://ftp.ncbi.nlm.nih.gov/genomes/all/GCA/949/316/285/GCA_949316285.1_ilEupSubu1.1	24477164	Eupithecia_subumbrata	-	-	-	0	70.435	115	7.46e-08	0	No
GCA_949316185.1	ilPyrNigr1.1	ftp://ftp.ncbi.nlm.nih.gov/genomes/all/GCA/949/316/185/GCA_949316185.1_ilPyrNigr1.1	18960927	Pyrausta_nigrata	-	-	-	0	-	-	-	0	No
GCA_949316375.1	ilMytVite1.1	ftp://ftp.ncbi.nlm.nih.gov/genomes/all/GCA/949/316/375/GCA_949316375.1_ilMytVite1.1	25372425	Mythimna_vitellina	-	-	-	0	-	-	-	0	No
GCA_949316365.1	ilHopBlan1.1	ftp://ftp.ncbi.nlm.nih.gov/genomes/all/GCA/949/316/365/GCA_949316365.1_ilHopBlan1.1	16508168	Hoplodrina_blanda	-	-	-	0	-	-	-	0	No
GCA_949316135.1	ilChoNemo1.1	ftp://ftp.ncbi.nlm.nih.gov/genomes/all/GCA/949/316/135/GCA_949316135.1_ilChoNemo1.1	10167060	Choreutis_nemorana	-	-	-	0	-	-	-	0	Yes
GCA_949316025.1	ilLapConi1.1	ftp://ftp.ncbi.nlm.nih.gov/genomes/all/GCA/949/316/025/GCA_949316025.1_ilLapConi1.1	37912125	Lapara_coniferarum	65.468	278	8.89e-18	0	62.95	278	6.97e-09	0	Yes
GCA_949316085.1	ilHypScri1.1	ftp://ftp.ncbi.nlm.nih.gov/genomes/all/GCA/949/316/085/GCA_949316085.1_ilHypScri1.1	23261819	Hypercompe_scribonia	-	-	-	0	-	-	-	0	Yes
GCA_949315895.1	ilAnaCroc1.1	ftp://ftp.ncbi.nlm.nih.gov/genomes/all/GCA/949/315/895/GCA_949315895.1_ilAnaCroc1.1	22872268	Anania_crocealis	61.247	369	9.38e-08	0	73.256	86	5.64e-06	0	No
GCA_949315975.1	ilEudTrun2.1	ftp://ftp.ncbi.nlm.nih.gov/genomes/all/GCA/949/315/975/GCA_949315975.1_ilEudTrun2.1	18437561	Eudonia_truncicolella	64.286	224	6.43e-09	0	-	-	-	0	No
GCA_949316495.1	wpAmpPaci1.1	ftp://ftp.ncbi.nlm.nih.gov/genomes/all/GCA/949/316/495/GCA_949316495.1_wpAmpPaci1.1	54531576	Amphiduros_pacificus	-	-	-	0	-	-	-	0	No
GCA_949152395.1	ilAgrLitu1.1	ftp://ftp.ncbi.nlm.nih.gov/genomes/all/GCA/949/152/395/GCA_949152395.1_ilAgrLitu1.1	25335912	Agrochola_litura	-	-	-	0	-	-	-	0	No
GCA_949152445.1	ilCerRubr1.1	ftp://ftp.ncbi.nlm.nih.gov/genomes/all/GCA/949/152/445/GCA_949152445.1_ilCerRubr1.1	23337995	Cerastis_rubricosa	-	-	-	0	-	-	-	0	No
GCA_949152455.1	ilLitLeau1.1	ftp://ftp.ncbi.nlm.nih.gov/genomes/all/GCA/949/152/455/GCA_949152455.1_ilLitLeau1.1	17894250	Lithophane_leautieri	-	-	-	0	-	-	-	0	No
GCA_949152465.1	icCanFlav1.1	ftp://ftp.ncbi.nlm.nih.gov/genomes/all/GCA/949/152/465/GCA_949152465.1_icCanFlav1.1	47548398	Cantharis_flavilabris	84.211	57	2.31e-08	0	84.211	57	2.31e-08	0	Yes
GCA_949128065.1	idBerChal2.1	ftp://ftp.ncbi.nlm.nih.gov/genomes/all/GCA/949/128/065/GCA_949128065.1_idBerChal2.1	142415298	Beris_chalybata	-	-	-	0	-	-	-	0	No
GCA_949128155.1	ilXanIcte2.1	ftp://ftp.ncbi.nlm.nih.gov/genomes/all/GCA/949/128/155/GCA_949128155.1_ilXanIcte2.1	22861501	Xanthia_icteritia	-	-	-	0	-	-	-	0	No
GCA_949128165.1	ilLatStri6.1	ftp://ftp.ncbi.nlm.nih.gov/genomes/all/GCA/949/128/165/GCA_949128165.1_ilLatStri6.1	23664990	Lathronympha_strigana	63.444	331	7.16e-15	0	62.048	332	3.53e-09	0	No
GCA_949127995.1	idSuiVari3.1	ftp://ftp.ncbi.nlm.nih.gov/genomes/all/GCA/949/127/995/GCA_949127995.1_idSuiVari3.1	49452834	Suillia_variegata	62.457	293	1.75e-08	0	66.447	152	1.05e-06	0	No
GCA_949127965.1	ilPanCory1.1	ftp://ftp.ncbi.nlm.nih.gov/genomes/all/GCA/949/127/965/GCA_949127965.1_ilPanCory1.1	15684937	Pandemis_corylana	-	-	-	0	-	-	-	0	No
GCA_949126905.1	ilAmoJugl1.1	ftp://ftp.ncbi.nlm.nih.gov/genomes/all/GCA/949/126/905/GCA_949126905.1_ilAmoJugl1.1	17043258	Amorpha_juglandis	63.303	218	9.49e-06	0	63.806	268	4.38e-11	0	Yes
GCA_949126915.1	ilMusNiti1.1	ftp://ftp.ncbi.nlm.nih.gov/genomes/all/GCA/949/126/915/GCA_949126915.1_ilMusNiti1.1	19407673	Musotima_nitidalis	69.811	106	1.14e-05	0	-	-	-	0	No
GCA_949125135.1	ilAlcRepa2.1	ftp://ftp.ncbi.nlm.nih.gov/genomes/all/GCA/949/125/135/GCA_949125135.1_ilAlcRepa2.1	13501977	Alcis_repandata	-	-	-	0	61.862	333	1.16e-08	0	Yes
GCA_949125395.1	ilDiaMend1.1	ftp://ftp.ncbi.nlm.nih.gov/genomes/all/GCA/949/125/395/GCA_949125395.1_ilDiaMend1.1	28641667	Diaphora_mendica	62.735	373	2.19e-08	0	63.386	254	2.19e-08	0	No
GCA_949125355.1	ilAgrLeuc1.1	ftp://ftp.ncbi.nlm.nih.gov/genomes/all/GCA/949/125/355/GCA_949125355.1_ilAgrLeuc1.1	17437632	Agriopis_leucophaearia	-	-	-	0	-	-	-	0	No
GCA_949126875.1	icLocCapr1.1	ftp://ftp.ncbi.nlm.nih.gov/genomes/all/GCA/949/126/875/GCA_949126875.1_icLocCapr1.1	31551978	Lochmaea_capreae	-	-	-	0	-	-	-	0	No
GCA_029448645.1	ASM2944864v1	ftp://ftp.ncbi.nlm.nih.gov/genomes/all/GCA/029/448/645/GCA_029448645.1_ASM2944864v1	47435167	Andrena_camellia	-	-	-	0	-	-	-	0	No
GCA_029378335.1	ASM2937833v1	ftp://ftp.ncbi.nlm.nih.gov/genomes/all/GCA/029/378/335/GCA_029378335.1_ASM2937833v1	28461508	Agrilus_mali	80	65	9.94e-08	0	86.441	59	1.42e-10	0	No
GCA_029410595.1	ASM2941059v1	ftp://ftp.ncbi.nlm.nih.gov/genomes/all/GCA/029/410/595/GCA_029410595.1_ASM2941059v1	143113826	Martes_flavigula	-	-	-	0	-	-	-	0	Yes
GCA_029379305.1	ASM2937930v1	ftp://ftp.ncbi.nlm.nih.gov/genomes/all/GCA/029/379/305/GCA_029379305.1_ASM2937930v1	1182854	Frankliniella_fusca	-	-	-	0	-	-	-	0	Yes
GCA_029375565.1	UGM_Ggeck_1	ftp://ftp.ncbi.nlm.nih.gov/genomes/all/GCA/029/375/565/GCA_029375565.1_UGM_Ggeck_1	190862615	Gekko_gecko	-	-	-	0	-	-	-	0	Yes
GCA_029339505.1	Ude_BIV7592_haploid	ftp://ftp.ncbi.nlm.nih.gov/genomes/all/GCA/029/339/505/GCA_029339505.1_Ude_BIV7592_haploid	10919244	Unio_delphinus	65.79	3043	0	766	65.522	2999	0	774	No
GCA_029298725.1	icGnaCorn1.1	ftp://ftp.ncbi.nlm.nih.gov/genomes/all/GCA/029/298/725/GCA_029298725.1_icGnaCorn1.1	17438670	Gnatocerus_cornutus	81.25	64	2.27e-08	0	97.143	35	1.37e-06	0	Yes
GCA_029233225.1	rLeplis1.pri.20221122	ftp://ftp.ncbi.nlm.nih.gov/genomes/all/GCA/029/233/225/GCA_029233225.1_rLeplis1.pri.20221122	119873534	Lepidodactylus_listeri	-	-	-	0	-	-	-	0	Yes
GCA_029286625.1	kiz_Por_v1	ftp://ftp.ncbi.nlm.nih.gov/genomes/all/GCA/029/286/625/GCA_029286625.1_kiz_Por_v1	3365385	Parnassius_orleans	-	-	-	0	-	-	-	0	Yes
GCA_029286875.1	kiz_Lcu_v1	ftp://ftp.ncbi.nlm.nih.gov/genomes/all/GCA/029/286/875/GCA_029286875.1_kiz_Lcu_v1	2654024	Lamproptera_curius	97.143	35	2.48e-06	0	97.143	35	2.49e-06	0	Yes
GCA_029286865.1	kiz_Tim_v1	ftp://ftp.ncbi.nlm.nih.gov/genomes/all/GCA/029/286/865/GCA_029286865.1_kiz_Tim_v1	13380701	Teinopalpus_imperialis	82.759	58	1.86e-07	0	82.759	58	1.86e-07	0	Yes
GCA_029204205.1	Loph_1.0	ftp://ftp.ncbi.nlm.nih.gov/genomes/all/GCA/029/204/205/GCA_029204205.1_Loph_1.0	1614486	Desmophyllum_pertusum	67.977	2951	0	59	68.89	3028	0	55	Yes
GCA_029286605.1	kiz_Smo_v1	ftp://ftp.ncbi.nlm.nih.gov/genomes/all/GCA/029/286/605/GCA_029286605.1_kiz_Smo_v1	5744355	Sericinus_montela	-	-	-	0	-	-	-	0	Yes
GCA_029286815.1	kiz_The_v1	ftp://ftp.ncbi.nlm.nih.gov/genomes/all/GCA/029/286/815/GCA_029286815.1_kiz_The_v1	11016300	Troides_helena	-	-	-	0	-	-	-	0	Yes
GCA_029286795.1	kiz_Bhe_v1	ftp://ftp.ncbi.nlm.nih.gov/genomes/all/GCA/029/286/795/GCA_029286795.1_kiz_Bhe_v1	9172726	Byasa_hedistus	65.432	243	3.87e-14	0	62.952	332	2.23e-07	0	Yes
GCA_029286785.1	kiz_Mpa_v1	ftp://ftp.ncbi.nlm.nih.gov/genomes/all/GCA/029/286/785/GCA_029286785.1_kiz_Mpa_v1	13524520	Meandrusa_payeni	65.152	330	8.21e-22	0	-	-	-	0	Yes
GCA_029286645.1	kiz_Ppr_v1	ftp://ftp.ncbi.nlm.nih.gov/genomes/all/GCA/029/286/645/GCA_029286645.1_kiz_Ppr_v1	5393910	Papilio_protenor	-	-	-	0	62.242	339	1.2e-10	0	Yes
GCA_029286655.1	kiz_Pde_v1	ftp://ftp.ncbi.nlm.nih.gov/genomes/all/GCA/029/286/655/GCA_029286655.1_kiz_Pde_v1	9123416	Papilio_demoleus	-	-	-	0	65.625	160	5.34e-06	0	Yes
GCA_029286595.1	kiz_Bth_v1	ftp://ftp.ncbi.nlm.nih.gov/genomes/all/GCA/029/286/595/GCA_029286595.1_kiz_Bth_v1	15570514	Bhutanitis_thaidina	-	-	-	0	-	-	-	0	Yes
GCA_029228625.1	FCFRP_Bhyg_1.0	ftp://ftp.ncbi.nlm.nih.gov/genomes/all/GCA/029/228/625/GCA_029228625.1_FCFRP_Bhyg_1.0	155796291	Pseudolycoriella_hygida	66.234	231	7.02e-15	0	64.407	236	2.96e-10	0	No
GCA_029282475.1	ASM2928247v1	ftp://ftp.ncbi.nlm.nih.gov/genomes/all/GCA/029/282/475/GCA_029282475.1_ASM2928247v1	133255571	Phrynocephalus_forsythii	-	-	-	0	72.826	92	3.19e-06	0	Yes
GCA_029237695.1	ASM2923769v1	ftp://ftp.ncbi.nlm.nih.gov/genomes/all/GCA/029/237/695/GCA_029237695.1_ASM2923769v1	106883709	Conchocele_bisecta	61.869	396	1.54e-11	0	59.923	519	3.34e-06	0	Yes
GCA_029255805.1	ASM2925580v1	ftp://ftp.ncbi.nlm.nih.gov/genomes/all/GCA/029/255/805/GCA_029255805.1_ASM2925580v1	14556016	Keiferia_lycopersicella	62.048	332	2.51e-09	0	66.102	177	1.29e-08	0	No
GCA_029229535.1	icDioCarn1.1	ftp://ftp.ncbi.nlm.nih.gov/genomes/all/GCA/029/229/535/GCA_029229535.1_icDioCarn1.1	40205471	Diorhabda_carinata	77.612	67	4.06e-06	0	73.563	87	7.9e-07	0	Yes
GCA_029224185.1	ASM2922418v1	ftp://ftp.ncbi.nlm.nih.gov/genomes/all/GCA/029/224/185/GCA_029224185.1_ASM2922418v1	24527224	Karalla_daura	95	40	9.51e-08	0	65.368	231	2.52e-06	0	Yes
GCA_029227775.1	ASM2922777v1	ftp://ftp.ncbi.nlm.nih.gov/genomes/all/GCA/029/227/775/GCA_029227775.1_ASM2922777v1	17157737	Morpho_helenor	82.143	56	2.13e-06	0	74.699	83	4.15e-07	0	Yes
GCA_029042245.1	ASM2904224v1	ftp://ftp.ncbi.nlm.nih.gov/genomes/all/GCA/029/042/245/GCA_029042245.1_ASM2904224v1	85439399	Aythya_marila	-	-	-	0	-	-	-	0	Yes
GCA_029215795.1	rAnnSte1.0.hap2	ftp://ftp.ncbi.nlm.nih.gov/genomes/all/GCA/029/215/795/GCA_029215795.1_rAnnSte1.0.hap2	276533474	Anniella_stebbinsi	-	-	-	0	-	-	-	0	Yes
GCA_029215755.1	aSpeHam1.0.hap2	ftp://ftp.ncbi.nlm.nih.gov/genomes/all/GCA/029/215/755/GCA_029215755.1_aSpeHam1.0.hap2	120842655	Spea_hammondii	63.32	488	1.55e-13	0	62.454	546	4.12e-12	0	Yes
GCA_029215685.1	rPitCat1.0.hap2	ftp://ftp.ncbi.nlm.nih.gov/genomes/all/GCA/029/215/685/GCA_029215685.1_rPitCat1.0.hap2	216834086	Pituophis_catenifer_annectens	-	-	-	0	-	-	-	0	Yes
GCA_029207755.1	bChaFas1.0.hap1	ftp://ftp.ncbi.nlm.nih.gov/genomes/all/GCA/029/207/755/GCA_029207755.1_bChaFas1.0.hap1	73256386	Chamaea_fasciata	-	-	-	0	-	-	-	0	Yes
GCA_029207805.1	icTriConf1.1	ftp://ftp.ncbi.nlm.nih.gov/genomes/all/GCA/029/207/805/GCA_029207805.1_icTriConf1.1	29665350	Tribolium_confusum	-	-	-	0	-	-	-	0	Yes
GCA_029204185.1	lerEdw1.0	ftp://ftp.ncbi.nlm.nih.gov/genomes/all/GCA/029/204/185/GCA_029204185.1_lerEdw1.0	11085295	Lerista_edwardsae	-	-	-	0	-	-	-	0	Yes
GCA_029206835.1	Rmu.v1	ftp://ftp.ncbi.nlm.nih.gov/genomes/all/GCA/029/206/835/GCA_029206835.1_Rmu.v1	938497014	Rana_muscosa	-	-	-	0	-	-	-	0	Yes
GCA_029204025.1	ASM2920402v1	ftp://ftp.ncbi.nlm.nih.gov/genomes/all/GCA/029/204/025/GCA_029204025.1_ASM2920402v1	15739378	Blomia_tropicalis	-	-	-	0	-	-	-	0	No
GCA_029030835.1	ASM2903083v1	ftp://ftp.ncbi.nlm.nih.gov/genomes/all/GCA/029/030/835/GCA_029030835.1_ASM2903083v1	2589815	Brachyistius_frenatus	63.524	403	6.15e-21	0	64.187	363	1.4e-20	0	Yes
GCA_029203775.1	ASM2920377v1	ftp://ftp.ncbi.nlm.nih.gov/genomes/all/GCA/029/203/775/GCA_029203775.1_ASM2920377v1	54502284	Neoneuromus_ignobilis	-	-	-	0	-	-	-	0	Yes
GCA_029168955.1	ASM2916895v1	ftp://ftp.ncbi.nlm.nih.gov/genomes/all/GCA/029/168/955/GCA_029168955.1_ASM2916895v1	1075597	Aplectana_chamaeleonis	-	-	-	0	-	-	-	0	No
GCA_028975605.1	PSIB_hic	ftp://ftp.ncbi.nlm.nih.gov/genomes/all/GCA/028/975/605/GCA_028975605.1_PSIB_hic	151453396	Pusa_sibirica	-	-	-	0	-	-	-	0	Yes
GCA_029034505.1	ASM2903450v1	ftp://ftp.ncbi.nlm.nih.gov/genomes/all/GCA/029/034/505/GCA_029034505.1_ASM2903450v1	4951043	Ornithoptera_priamus	-	-	-	0	-	-	-	0	Yes
GCA_029032895.1	ASM2903289v1	ftp://ftp.ncbi.nlm.nih.gov/genomes/all/GCA/029/032/895/GCA_029032895.1_ASM2903289v1	5909187	Troides_oblongomaculatus	-	-	-	0	-	-	-	0	Yes
GCA_029030555.1	ASM2903055v1	ftp://ftp.ncbi.nlm.nih.gov/genomes/all/GCA/029/030/555/GCA_029030555.1_ASM2903055v1	11239331	Ornithoptera_alexandrae	-	-	-	0	-	-	-	0	Yes
GCA_028984075.1	ASM2898407v1	ftp://ftp.ncbi.nlm.nih.gov/genomes/all/GCA/028/984/075/GCA_028984075.1_ASM2898407v1	12214670	Pieris_mannii	64.198	243	1.43e-10	0	-	-	-	0	Yes
GCA_028877455.1	ASM2887745v1	ftp://ftp.ncbi.nlm.nih.gov/genomes/all/GCA/028/877/455/GCA_028877455.1_ASM2887745v1	57915386	Bagre_pinnimaculatus	64.538	2944	0	30	66.551	2888	0	31	Yes
GCA_028877435.1	ASM2887743v1	ftp://ftp.ncbi.nlm.nih.gov/genomes/all/GCA/028/877/435/GCA_028877435.1_ASM2887743v1	57098493	Cathorops_dasycephalus	66.304	2941	0	25	67.052	2944	0	25	Yes
GCA_028877415.1	ASM2887741v1	ftp://ftp.ncbi.nlm.nih.gov/genomes/all/GCA/028/877/415/GCA_028877415.1_ASM2887741v1	56939537	Sciades_dowii	66.354	2883	0	22	66.748	2884	0	21	Yes
GCA_028877395.1	ASM2887739v1	ftp://ftp.ncbi.nlm.nih.gov/genomes/all/GCA/028/877/395/GCA_028877395.1_ASM2887739v1	58376247	Cathorops_festae	64.494	2946	0	29	62.959	2913	0	27	No
GCA_933228735.2	iyAmbArma2.2	ftp://ftp.ncbi.nlm.nih.gov/genomes/all/GCA/933/228/735/GCA_933228735.2_iyAmbArma2.2	17132543	Amblyteles_armatorius	-	-	-	0	-	-	-	0	No
GCA_028858755.1	bAraAra1.hap1	ftp://ftp.ncbi.nlm.nih.gov/genomes/all/GCA/028/858/755/GCA_028858755.1_bAraAra1.hap1	110438430	Ara_ararauna	-	-	-	0	-	-	-	0	Yes
GCA_028751875.1	ASM2875187v1	ftp://ftp.ncbi.nlm.nih.gov/genomes/all/GCA/028/751/875/GCA_028751875.1_ASM2875187v1	64632560	Rapana_venosa	67.488	3042	0	363	66.147	3146	0	376	Yes
GCA_028829895.1	ASM2882989v1	ftp://ftp.ncbi.nlm.nih.gov/genomes/all/GCA/028/829/895/GCA_028829895.1_ASM2882989v1	141970838	Sinotaia_purificata	62.367	752	1.93e-37	0	62.537	678	1.51e-28	0	Yes
GCA_028829205.1	ASM2882920v1	ftp://ftp.ncbi.nlm.nih.gov/genomes/all/GCA/028/829/205/GCA_028829205.1_ASM2882920v1	1536154	Ithomia_salapia_aquinia	62.599	377	1.02e-14	0	64.198	243	1.89e-10	0	Yes
GCA_028830335.1	PSU_EPru_1.0	ftp://ftp.ncbi.nlm.nih.gov/genomes/all/GCA/028/830/335/GCA_028830335.1_PSU_EPru_1.0	20638175	Eucera_pruinosa	-	-	-	0	-	-	-	0	Yes
GCA_028673005.1	amnh_byu_tan	ftp://ftp.ncbi.nlm.nih.gov/genomes/all/GCA/028/673/005/GCA_028673005.1_amnh_byu_tan	206643428	Tanypteryx_hageni	-	-	-	0	83.333	54	6.69e-06	0	Yes
GCA_028769735.1	RI_Zleu_1.0	ftp://ftp.ncbi.nlm.nih.gov/genomes/all/GCA/028/769/735/GCA_028769735.1_RI_Zleu_1.0	72055787	Zonotrichia_leucophrys	-	-	-	0	-	-	-	0	Yes
GCA_028641665.1	GZ_Cfor_V1	ftp://ftp.ncbi.nlm.nih.gov/genomes/all/GCA/028/641/665/GCA_028641665.1_GZ_Cfor_V1	24158716	Chelonus_formosanus	-	-	-	0	-	-	-	0	No
GCA_028641955.1	ASM2864195v1	ftp://ftp.ncbi.nlm.nih.gov/genomes/all/GCA/028/641/955/GCA_028641955.1_ASM2864195v1	25603171	Protonibea_diacanthus	73.643	129	3.23e-15	0	71.034	145	8.55e-14	0	Yes
GCA_028753945.1	EupHexTulip_hapA_v1.0	ftp://ftp.ncbi.nlm.nih.gov/genomes/all/GCA/028/753/945/GCA_028753945.1_EupHexTulip_hapA_v1.0	5914077	Hexactinellida_sp._DTS-2022	-	-	-	0	-	-	-	0	No
GCA_028752905.1	Clado1_hapA_v1.0	ftp://ftp.ncbi.nlm.nih.gov/genomes/all/GCA/028/752/905/GCA_028752905.1_Clado1_hapA_v1.0	44572050	Cladorhizidae_sp._MBARI_D1340-BT2	-	-	-	0	-	-	-	0	No
GCA_028658325.1	Potorous_gilbertii_HiC	ftp://ftp.ncbi.nlm.nih.gov/genomes/all/GCA/028/658/325/GCA_028658325.1_Potorous_gilbertii_HiC	557804701	Potorous_gilbertii	-	-	-	0	-	-	-	0	Yes
GCA_028658305.1	Pachyuromys_duprasi_HiC	ftp://ftp.ncbi.nlm.nih.gov/genomes/all/GCA/028/658/305/GCA_028658305.1_Pachyuromys_duprasi_HiC	70283636	Pachyuromys_duprasi	-	-	-	0	77.143	70	9.84e-06	0	Yes
GCA_028646425.1	Grampus_griseus_HiC	ftp://ftp.ncbi.nlm.nih.gov/genomes/all/GCA/028/646/425/GCA_028646425.1_Grampus_griseus_HiC	93180659	Grampus_griseus	-	-	-	0	-	-	-	0	Yes
GCA_028645565.1	Papio_papio_HiC	ftp://ftp.ncbi.nlm.nih.gov/genomes/all/GCA/028/645/565/GCA_028645565.1_Papio_papio_HiC	116598389	Papio_papio	-	-	-	0	82.456	57	5.08e-06	0	Yes
GCA_028658765.1	UNIL_AgrR_1.0	ftp://ftp.ncbi.nlm.nih.gov/genomes/all/GCA/028/658/765/GCA_028658765.1_UNIL_AgrR_1.0	9745293	Anoplolepis_gracilipes	90	40	1.09e-05	0	86.667	45	1.09e-05	0	Yes
GCA_028627215.1	mg-2k	ftp://ftp.ncbi.nlm.nih.gov/genomes/all/GCA/028/627/215/GCA_028627215.1_mg-2k	392871110	Macropus_giganteus	-	-	-	0	80.328	61	1.39e-05	0	Yes
GCA_028627135.1	Pseudochirops_cupreus_HiC	ftp://ftp.ncbi.nlm.nih.gov/genomes/all/GCA/028/627/135/GCA_028627135.1_Pseudochirops_cupreus_HiC	425237964	Pseudochirops_cupreus	-	-	-	0	80.328	61	1.41e-05	0	Yes
GCA_028646595.1	pg-2k	ftp://ftp.ncbi.nlm.nih.gov/genomes/all/GCA/028/646/595/GCA_028646595.1_pg-2k	353051754	Phalanger_gymnotis	-	-	-	0	-	-	-	0	Yes
GCA_028627145.1	Eidolon_dupreanum_HiC	ftp://ftp.ncbi.nlm.nih.gov/genomes/all/GCA/028/627/145/GCA_028627145.1_Eidolon_dupreanum_HiC	101563129	Eidolon_dupreanum	-	-	-	0	-	-	-	0	No
GCA_028646575.1	Pseudocheirus_occidentalis_HiC	ftp://ftp.ncbi.nlm.nih.gov/genomes/all/GCA/028/646/575/GCA_028646575.1_Pseudocheirus_occidentalis_HiC	213462136	Pseudocheirus_occidentalis	-	-	-	0	78.261	69	2.76e-06	0	No
GCA_028646535.1	pl-1k	ftp://ftp.ncbi.nlm.nih.gov/genomes/all/GCA/028/646/535/GCA_028646535.1_pl-1k	114539748	Procyon_lotor	-	-	-	0	-	-	-	0	Yes
GCA_028646515.1	Pseudochirops_corinnae_HiC	ftp://ftp.ncbi.nlm.nih.gov/genomes/all/GCA/028/646/515/GCA_028646515.1_Pseudochirops_corinnae_HiC	209248263	Pseudochirops_corinnae	-	-	-	0	80.328	61	1.39e-05	0	Yes
GCA_028646485.1	Cryptoprocta_ferox_HiC	ftp://ftp.ncbi.nlm.nih.gov/genomes/all/GCA/028/646/485/GCA_028646485.1_Cryptoprocta_ferox_HiC	107277967	Cryptoprocta_ferox	-	-	-	0	-	-	-	0	Yes
GCA_028646465.1	Rhinoceros_unicornis_HiC	ftp://ftp.ncbi.nlm.nih.gov/genomes/all/GCA/028/646/465/GCA_028646465.1_Rhinoceros_unicornis_HiC	56870999	Rhinoceros_unicornis	-	-	-	0	-	-	-	0	Yes
GCA_028627265.1	Cercopithecus_mitis_HiC	ftp://ftp.ncbi.nlm.nih.gov/genomes/all/GCA/028/627/265/GCA_028627265.1_Cercopithecus_mitis_HiC	51119100	Cercopithecus_mitis	-	-	-	0	-	-	-	0	No
GCA_028646385.1	Steno_bredanensis_HiC	ftp://ftp.ncbi.nlm.nih.gov/genomes/all/GCA/028/646/385/GCA_028646385.1_Steno_bredanensis_HiC	94897118	Steno_bredanensis	-	-	-	0	79.365	63	9.25e-06	0	Yes
GCA_028644305.1	Xerus_rutilus_HiC	ftp://ftp.ncbi.nlm.nih.gov/genomes/all/GCA/028/644/305/GCA_028644305.1_Xerus_rutilus_HiC	127260801	Xerus_rutilus	-	-	-	0	-	-	-	0	Yes
GCA_028646355.1	Arctocephalus_townsendi_HiC	ftp://ftp.ncbi.nlm.nih.gov/genomes/all/GCA/028/646/355/GCA_028646355.1_Arctocephalus_townsendi_HiC	127156334	Arctocephalus_townsendi	-	-	-	0	-	-	-	0	Yes
GCA_028622995.1	DD_ASM_w20201014	ftp://ftp.ncbi.nlm.nih.gov/genomes/all/GCA/028/622/995/GCA_028622995.1_DD_ASM_w20201014	3823143	Panagrolaimus_kolymaensis	-	-	-	0	-	-	-	0	No
GCA_945859575.2	ilHerTari1.2	ftp://ftp.ncbi.nlm.nih.gov/genomes/all/GCA/945/859/575/GCA_945859575.2_ilHerTari1.2	27762238	Herminia_tarsipennalis	70.093	107	7.12e-06	0	-	-	-	0	Yes
GCA_022539635.2	APGP_CSIRO_Ctep_0.2	ftp://ftp.ncbi.nlm.nih.gov/genomes/all/GCA/022/539/635/GCA_022539635.2_APGP_CSIRO_Ctep_0.2	1943440	Chironomus_tepperi	63.214	473	5.77e-25	0	61.436	599	2.09e-21	0	Yes
GCA_028583605.1	ASM2858360v1	ftp://ftp.ncbi.nlm.nih.gov/genomes/all/GCA/028/583/605/GCA_028583605.1_ASM2858360v1	42556189	Dastarcus_helophoroides	64.463	242	5.09e-11	0	64.427	253	9.89e-12	0	No
GCA_028583685.1	PetGlider_PUasm1.0	ftp://ftp.ncbi.nlm.nih.gov/genomes/all/GCA/028/583/685/GCA_028583685.1_PetGlider_PUasm1.0	28187009	Petaurus_breviceps_papuanus	-	-	-	0	-	-	-	0	Yes
GCA_028583105.1	mf-2k	ftp://ftp.ncbi.nlm.nih.gov/genomes/all/GCA/028/583/105/GCA_028583105.1_mf-2k	341276260	Macropus_fuliginosus	-	-	-	0	-	-	-	0	Yes
GCA_028583085.1	ASM2858308v1	ftp://ftp.ncbi.nlm.nih.gov/genomes/all/GCA/028/583/085/GCA_028583085.1_ASM2858308v1	67480094	Neoarius_midgleyi	63.786	2985	0	27	65.184	2967	0	26	Yes
GCA_028583065.1	ASM2858306v1	ftp://ftp.ncbi.nlm.nih.gov/genomes/all/GCA/028/583/065/GCA_028583065.1_ASM2858306v1	90113662	Threskiornis_aethiopicus	69.668	211	2.4e-21	0	-	-	-	0	Yes
GCA_012977825.3	ZJU_Ppup_chr_2.0	ftp://ftp.ncbi.nlm.nih.gov/genomes/all/GCA/012/977/825/GCA_012977825.3_ZJU_Ppup_chr_2.0	64814977	Pteromalus_puparum	80	65	1.15e-07	0	-	-	-	0	No
GCA_028583565.1	CAU_O.ammon_polii_1.0	ftp://ftp.ncbi.nlm.nih.gov/genomes/all/GCA/028/583/565/GCA_028583565.1_CAU_O.ammon_polii_1.0	102356453	Ovis_ammon_polii	65.909	176	1.76e-07	0	-	-	-	0	No
GCA_028533885.1	Nasua_narica_HiC	ftp://ftp.ncbi.nlm.nih.gov/genomes/all/GCA/028/533/885/GCA_028533885.1_Nasua_narica_HiC	119764535	Nasua_narica	-	-	-	0	-	-	-	0	Yes
GCA_028583405.1	KU_S6	ftp://ftp.ncbi.nlm.nih.gov/genomes/all/GCA/028/583/405/GCA_028583405.1_KU_S6	41761029	Pogonophryne_albipinna	-	-	-	0	-	-	-	0	Yes
GCA_028533765.1	Pteropus_rufus_HiC	ftp://ftp.ncbi.nlm.nih.gov/genomes/all/GCA/028/533/765/GCA_028533765.1_Pteropus_rufus_HiC	110476781	Pteropus_rufus	-	-	-	0	-	-	-	0	Yes
GCA_028533205.1	Lagorchestes_hirsutus_HiC	ftp://ftp.ncbi.nlm.nih.gov/genomes/all/GCA/028/533/205/GCA_028533205.1_Lagorchestes_hirsutus_HiC	401333761	Lagorchestes_hirsutus	-	-	-	0	80.328	61	1.34e-05	0	Yes
GCA_028533395.1	Rousettus_madagascariensis_HiC	ftp://ftp.ncbi.nlm.nih.gov/genomes/all/GCA/028/533/395/GCA_028533395.1_Rousettus_madagascariensis_HiC	85834856	Rousettus_madagascariensis	-	-	-	0	-	-	-	0	Yes
GCA_028533245.1	Helarctos_malayanus_HiC	ftp://ftp.ncbi.nlm.nih.gov/genomes/all/GCA/028/533/245/GCA_028533245.1_Helarctos_malayanus_HiC	59704986	Helarctos_malayanus	-	-	-	0	-	-	-	0	Yes
GCA_028533215.1	Babyrousa_celebensis_HiC	ftp://ftp.ncbi.nlm.nih.gov/genomes/all/GCA/028/533/215/GCA_028533215.1_Babyrousa_celebensis_HiC	112896847	Babyrousa_celebensis	-	-	-	0	-	-	-	0	Yes
GCA_028533165.1	Leontopithecus_rosalia_HiC	ftp://ftp.ncbi.nlm.nih.gov/genomes/all/GCA/028/533/165/GCA_028533165.1_Leontopithecus_rosalia_HiC	121128971	Leontopithecus_rosalia	-	-	-	0	-	-	-	0	Yes
GCA_028533085.1	Varecia_variegata_HiC	ftp://ftp.ncbi.nlm.nih.gov/genomes/all/GCA/028/533/085/GCA_028533085.1_Varecia_variegata_HiC	128811464	Varecia_variegata	-	-	-	0	82.456	57	4.19e-06	0	Yes
GCA_028538775.1	mMyoYum1.0.hap1	ftp://ftp.ncbi.nlm.nih.gov/genomes/all/GCA/028/538/775/GCA_028538775.1_mMyoYum1.0.hap1	99144700	Myotis_yumanensis	-	-	-	0	-	-	-	0	Yes
GCA_028571685.1	mHetBru1.pri	ftp://ftp.ncbi.nlm.nih.gov/genomes/all/GCA/028/571/685/GCA_028571685.1_mHetBru1.pri	139648372	Heterohyrax_brucei	-	-	-	0	-	-	-	0	Yes
GCA_944474815.3	tdSchCurr1.1a	ftp://ftp.ncbi.nlm.nih.gov/genomes/all/GCA/944/474/815/GCA_944474815.3_tdSchCurr1.1a	46058712	Schistosoma_curassoni	76.189	3259	0	5516	75.199	3266	0	5710	No
GCA_944474145.2	tdDicDend1.1c	ftp://ftp.ncbi.nlm.nih.gov/genomes/all/GCA/944/474/145/GCA_944474145.2_tdDicDend1.1c	117106881	Dicrocoelium_dendriticum	-	-	-	0	-	-	-	0	No
GCA_944472155.2	tdTriSzid1.2	ftp://ftp.ncbi.nlm.nih.gov/genomes/all/GCA/944/472/155/GCA_944472155.2_tdTriSzid1.2	142264673	Trichobilharzia_szidati	60.744	1317	3.89e-28	1	60.47	1533	3.33e-29	263	No
GCA_944470425.2	tdSchBovi1.2	ftp://ftp.ncbi.nlm.nih.gov/genomes/all/GCA/944/470/425/GCA_944470425.2_tdSchBovi1.2	47558671	Schistosoma_bovis	76.391	3253	0	5472	85.121	3253	0	5629	No
GCA_028564925.1	aRanSyl1.merge	ftp://ftp.ncbi.nlm.nih.gov/genomes/all/GCA/028/564/925/GCA_028564925.1_aRanSyl1.merge	611110003	Lithobates_sylvaticus	-	-	-	0	-	-	-	0	Yes
GCA_944472135.2	tdTriRege1.2	ftp://ftp.ncbi.nlm.nih.gov/genomes/all/GCA/944/472/135/GCA_944472135.2_tdTriRege1.2	125840967	Trichobilharzia_regenti	61.505	691	2.49e-14	0	61.583	1377	1.67e-43	1029	No
GCA_944470555.2	tdHetHame2.2	ftp://ftp.ncbi.nlm.nih.gov/genomes/all/GCA/944/470/555/GCA_944470555.2_tdHetHame2.2	86847596	Heterobilharzia_americana	61.494	1044	1.12e-38	1	61.865	965	1.9e-24	0	No
GCA_944470375.2	tdSchGuin1.2	ftp://ftp.ncbi.nlm.nih.gov/genomes/all/GCA/944/470/375/GCA_944470375.2_tdSchGuin1.2	48012402	Schistosoma_guineensis	76.145	3253	0	5264	75.337	3268	0	5415	No
GCA_028564815.1	mEubGla1.hap2	ftp://ftp.ncbi.nlm.nih.gov/genomes/all/GCA/028/564/815/GCA_028564815.1_mEubGla1.hap2	129620717	Eubalaena_glacialis	-	-	-	0	-	-	-	0	Yes
GCA_944470365.2	tdSchInte1.2	ftp://ftp.ncbi.nlm.nih.gov/genomes/all/GCA/944/470/365/GCA_944470365.2_tdSchInte1.2	46762690	Schistosoma_intercalatum	77.641	3256	0	5557	76.975	3266	0	5779	No
GCA_944470205.2	tdSchMarg1.2	ftp://ftp.ncbi.nlm.nih.gov/genomes/all/GCA/944/470/205/GCA_944470205.2_tdSchMarg1.2	48858358	Schistosoma_margrebowiei	77.955	3257	0	5263	86.214	3257	0	5435	No
GCA_028554615.1	bRalCre1.1	ftp://ftp.ncbi.nlm.nih.gov/genomes/all/GCA/028/554/615/GCA_028554615.1_bRalCre1.1	82867589	Rallus_crepitans	-	-	-	0	-	-	-	0	No
GCA_944470405.2	tdSchMatt1.2	ftp://ftp.ncbi.nlm.nih.gov/genomes/all/GCA/944/470/405/GCA_944470405.2_tdSchMatt1.2	48524730	Schistosoma_mattheei	78.657	3247	0	5643	74.779	3287	0	5837	No
GCA_944470415.2	tdSchRodh1.2	ftp://ftp.ncbi.nlm.nih.gov/genomes/all/GCA/944/470/415/GCA_944470415.2_tdSchRodh1.2	48179494	Schistosoma_rodhaini	77.785	3241	0	6669	77.414	3241	0	6844	No
GCA_944470395.2	tdSchTurk1.2	ftp://ftp.ncbi.nlm.nih.gov/genomes/all/GCA/944/470/395/GCA_944470395.2_tdSchTurk1.2	47759033	Schistosoma_turkestanicum	83.69	3225	0	6181	77.168	3241	0	5774	No
GCA_028533385.1	Panthera_onca_HiC	ftp://ftp.ncbi.nlm.nih.gov/genomes/all/GCA/028/533/385/GCA_028533385.1_Panthera_onca_HiC	132627732	Panthera_onca	-	-	-	0	-	-	-	0	Yes
GCA_028564955.1	ASM2856495v1	ftp://ftp.ncbi.nlm.nih.gov/genomes/all/GCA/028/564/955/GCA_028564955.1_ASM2856495v1	24019472	Terapon_puta	-	-	-	0	-	-	-	0	Yes
GCA_028571125.1	ASM2857112v1	ftp://ftp.ncbi.nlm.nih.gov/genomes/all/GCA/028/571/125/GCA_028571125.1_ASM2857112v1	81770679	Larus_argentatus	-	-	-	0	-	-	-	0	Yes
GCA_028571105.1	ASM2857110v1	ftp://ftp.ncbi.nlm.nih.gov/genomes/all/GCA/028/571/105/GCA_028571105.1_ASM2857110v1	45914079	Tragopan_temminckii	66.667	363	1.04e-31	0	63.342	401	1.3e-19	0	Yes
GCA_028570965.1	ASM2857096v1	ftp://ftp.ncbi.nlm.nih.gov/genomes/all/GCA/028/570/965/GCA_028570965.1_ASM2857096v1	19140640	Pylodictis_olivaris	68.125	320	2.65e-32	0	65.668	734	3.39e-41	0	Yes
GCA_028571045.1	ASM2857104v1	ftp://ftp.ncbi.nlm.nih.gov/genomes/all/GCA/028/571/045/GCA_028571045.1_ASM2857104v1	75716563	Scolopax_bukidnonensis	-	-	-	0	-	-	-	0	Yes
GCA_028570945.1	ASM2857094v1	ftp://ftp.ncbi.nlm.nih.gov/genomes/all/GCA/028/570/945/GCA_028570945.1_ASM2857094v1	24105726	Gogo_arcuatus	64.333	3000	0	16	64.432	2983	0	15	Yes
GCA_028567095.1	ASM2856709v1	ftp://ftp.ncbi.nlm.nih.gov/genomes/all/GCA/028/567/095/GCA_028567095.1_ASM2856709v1	36629791	Accipiter_rufitorques	-	-	-	0	-	-	-	0	No
GCA_009936485.2	ASM993648v2	ftp://ftp.ncbi.nlm.nih.gov/genomes/all/GCA/009/936/485/GCA_009936485.2_ASM993648v2	17055376	Gymnarchus_niloticus	67.916	2936	0	54	67.089	2923	0	56	Yes
GCA_028566535.1	ASM2856653v1	ftp://ftp.ncbi.nlm.nih.gov/genomes/all/GCA/028/566/535/GCA_028566535.1_ASM2856653v1	80054137	Scolopax_minor	-	-	-	0	-	-	-	0	No
GCA_028566575.1	ASM2856657v1	ftp://ftp.ncbi.nlm.nih.gov/genomes/all/GCA/028/566/575/GCA_028566575.1_ASM2856657v1	81376674	Bartramia_longicauda	-	-	-	0	-	-	-	0	Yes
GCA_028567075.1	ASM2856707v1	ftp://ftp.ncbi.nlm.nih.gov/genomes/all/GCA/028/567/075/GCA_028567075.1_ASM2856707v1	69042297	Toxostoma_rufum	-	-	-	0	-	-	-	0	Yes
GCA_028567035.1	ASM2856703v1	ftp://ftp.ncbi.nlm.nih.gov/genomes/all/GCA/028/567/035/GCA_028567035.1_ASM2856703v1	34996001	Melanotaenia_mubiensis	85.714	49	3.26e-06	0	65.116	172	7.4e-06	0	Yes
GCA_028567055.1	ASM2856705v1	ftp://ftp.ncbi.nlm.nih.gov/genomes/all/GCA/028/567/055/GCA_028567055.1_ASM2856705v1	29615717	Leptatherina_wallacei	78.652	89	1.26e-12	0	84.615	52	1.41e-06	0	Yes
GCA_028566695.1	ASM2856669v1	ftp://ftp.ncbi.nlm.nih.gov/genomes/all/GCA/028/566/695/GCA_028566695.1_ASM2856669v1	19799886	Bagroides_melapterus	67.647	340	2.39e-33	0	65.812	351	1.37e-26	0	No
GCA_028566435.1	ASM2856643v1	ftp://ftp.ncbi.nlm.nih.gov/genomes/all/GCA/028/566/435/GCA_028566435.1_ASM2856643v1	19543527	Scorpiodoras_heckelii	68.177	1876	0	5	67.242	1911	0	5	Yes
GCA_028566375.1	ASM2856637v1	ftp://ftp.ncbi.nlm.nih.gov/genomes/all/GCA/028/566/375/GCA_028566375.1_ASM2856637v1	17005198	Leptodoras_nelsoni	94.444	36	1.86e-05	0	66.111	180	1.17e-08	0	No
GCA_028566355.1	ASM2856635v1	ftp://ftp.ncbi.nlm.nih.gov/genomes/all/GCA/028/566/355/GCA_028566355.1_ASM2856635v1	19548071	Doras_micropoeus	65.639	227	1.54e-06	0	65.637	259	2.57e-08	0	Yes
GCA_028566415.1	ASM2856641v1	ftp://ftp.ncbi.nlm.nih.gov/genomes/all/GCA/028/566/415/GCA_028566415.1_ASM2856641v1	23810142	Hypoplectrus_nigricans	62.347	1227	4.04e-56	1	62.902	1089	1.07e-54	1	Yes
GCA_028566295.1	ASM2856629v1	ftp://ftp.ncbi.nlm.nih.gov/genomes/all/GCA/028/566/295/GCA_028566295.1_ASM2856629v1	10858133	Liobagrus_marginatus	76.966	178	1.23e-32	0	75.882	170	2.29e-28	0	Yes
GCA_028566275.1	ASM2856627v1	ftp://ftp.ncbi.nlm.nih.gov/genomes/all/GCA/028/566/275/GCA_028566275.1_ASM2856627v1	23765999	Hypoplectrus_guttavarius	61.413	1472	4.71e-55	1	62.261	1203	2.83e-53	1	Yes
GCA_028566095.1	ASM2856609v1	ftp://ftp.ncbi.nlm.nih.gov/genomes/all/GCA/028/566/095/GCA_028566095.1_ASM2856609v1	27337586	Kryptolebias_brasiliensis	65.689	1262	7.53e-116	1	64.341	2207	1.99e-151	1	Yes
GCA_028566105.1	ASM2856610v1	ftp://ftp.ncbi.nlm.nih.gov/genomes/all/GCA/028/566/105/GCA_028566105.1_ASM2856610v1	23882540	Hypoplectrus_providencianus	62.347	1227	4.07e-56	1	62.626	1089	3.9e-51	1	No
GCA_028566055.1	ASM2856605v1	ftp://ftp.ncbi.nlm.nih.gov/genomes/all/GCA/028/566/055/GCA_028566055.1_ASM2856605v1	24156648	Hypoplectrus_randallorum	61.481	1472	3.94e-56	1	62.261	1203	2.77e-53	1	No
GCA_028566035.1	ASM2856603v1	ftp://ftp.ncbi.nlm.nih.gov/genomes/all/GCA/028/566/035/GCA_028566035.1_ASM2856603v1	26756405	Kryptolebias_ocellatus	69.961	779	5.44e-107	0	70.788	736	1.06e-107	0	Yes
GCA_028565975.1	ASM2856597v1	ftp://ftp.ncbi.nlm.nih.gov/genomes/all/GCA/028/565/975/GCA_028565975.1_ASM2856597v1	26911286	Kryptolebias_gracilis	65.247	1643	1.19e-133	2	63.815	2490	2.65e-149	2	Yes
GCA_028565825.1	ASM2856582v1	ftp://ftp.ncbi.nlm.nih.gov/genomes/all/GCA/028/565/825/GCA_028565825.1_ASM2856582v1	14554035	Olivaichthys_viedmensis	65.09	719	3.44e-42	0	64.279	1047	3.22e-53	1	Yes
GCA_028565755.1	ASM2856575v1	ftp://ftp.ncbi.nlm.nih.gov/genomes/all/GCA/028/565/755/GCA_028565755.1_ASM2856575v1	17176502	Dinotopterus_cunningtoni	64.148	1191	9.69e-79	1	66.533	747	5.11e-62	0	Yes
GCA_028565775.1	ASM2856577v1	ftp://ftp.ncbi.nlm.nih.gov/genomes/all/GCA/028/565/775/GCA_028565775.1_ASM2856577v1	19157053	Sternarchorhynchus_goeldii	97.143	35	2.1e-06	0	97.143	35	2.1e-06	0	Yes
GCA_028565595.1	ASM2856559v1	ftp://ftp.ncbi.nlm.nih.gov/genomes/all/GCA/028/565/595/GCA_028565595.1_ASM2856559v1	20064885	Duopalatinus_emarginatus	64.042	1816	3.23e-138	1	63.239	1877	1.07e-124	1	No
GCA_028565335.1	ASM2856533v1	ftp://ftp.ncbi.nlm.nih.gov/genomes/all/GCA/028/565/335/GCA_028565335.1_ASM2856533v1	80129524	Limnodromus_scolopaceus	-	-	-	0	-	-	-	0	Yes
GCA_028565315.1	ASM2856531v1	ftp://ftp.ncbi.nlm.nih.gov/genomes/all/GCA/028/565/315/GCA_028565315.1_ASM2856531v1	77306008	Scolopax_rusticola	-	-	-	0	-	-	-	0	No
GCA_028565275.1	ASM2856527v1	ftp://ftp.ncbi.nlm.nih.gov/genomes/all/GCA/028/565/275/GCA_028565275.1_ASM2856527v1	18332047	Leiocassis_micropogon	62.764	2742	2.91e-156	2	62.166	2659	1.2e-130	2	Yes
GCA_028565055.1	ASM2856505v1	ftp://ftp.ncbi.nlm.nih.gov/genomes/all/GCA/028/565/055/GCA_028565055.1_ASM2856505v1	18627729	Phoeniculus_purpureus	-	-	-	0	-	-	-	0	Yes
GCA_028565035.1	ASM2856503v1	ftp://ftp.ncbi.nlm.nih.gov/genomes/all/GCA/028/565/035/GCA_028565035.1_ASM2856503v1	72774246	Garrulus_glandarius	-	-	-	0	-	-	-	0	Yes
GCA_028564985.1	ASM2856498v1	ftp://ftp.ncbi.nlm.nih.gov/genomes/all/GCA/028/564/985/GCA_028564985.1_ASM2856498v1	93497347	Crax_fasciolata	-	-	-	0	-	-	-	0	Yes
GCA_028564905.1	ASM2856490v1	ftp://ftp.ncbi.nlm.nih.gov/genomes/all/GCA/028/564/905/GCA_028564905.1_ASM2856490v1	16998478	Leptodoras_praelongus	68.548	124	3.53e-06	0	66.111	180	1.14e-08	0	Yes
GCA_028564935.1	ASM2856493v1	ftp://ftp.ncbi.nlm.nih.gov/genomes/all/GCA/028/564/935/GCA_028564935.1_ASM2856493v1	18169250	Neosilurus_hyrtlii	67.635	2478	0	5	68.374	2479	0	4	Yes
GCA_028564865.1	ASM2856486v1	ftp://ftp.ncbi.nlm.nih.gov/genomes/all/GCA/028/564/865/GCA_028564865.1_ASM2856486v1	11651686	Zenarchopterus_dispar	76.812	69	1.41e-05	0	94.444	36	1.41e-05	0	Yes
GCA_028554795.1	ASM2855479v1	ftp://ftp.ncbi.nlm.nih.gov/genomes/all/GCA/028/554/795/GCA_028554795.1_ASM2855479v1	84386632	Hyriopsis_cumingii	65.873	2983	0	271	63.82	2916	3.48e-168	293	Yes
GCA_028534165.1	Coendou_prehensilis_HiC	ftp://ftp.ncbi.nlm.nih.gov/genomes/all/GCA/028/534/165/GCA_028534165.1_Coendou_prehensilis_HiC	42412415	Coendou_prehensilis	-	-	-	0	-	-	-	0	Yes
GCA_019206885.2	ASM1920688v2	ftp://ftp.ncbi.nlm.nih.gov/genomes/all/GCA/019/206/885/GCA_019206885.2_ASM1920688v2	59085254	Microtus_richardsoni	-	-	-	0	77.143	70	9.03e-06	0	Yes
GCA_028564725.1	OtoMan_p1.0	ftp://ftp.ncbi.nlm.nih.gov/genomes/all/GCA/028/564/725/GCA_028564725.1_OtoMan_p1.0	151944179	Otocolobus_manul	-	-	-	0	-	-	-	0	Yes
GCA_028534055.1	Eulemur_mongoz_HiC	ftp://ftp.ncbi.nlm.nih.gov/genomes/all/GCA/028/534/055/GCA_028534055.1_Eulemur_mongoz_HiC	82429097	Eulemur_mongoz	-	-	-	0	82.456	57	4.28e-06	0	Yes
GCA_028534135.1	Potos_flavus_HiC	ftp://ftp.ncbi.nlm.nih.gov/genomes/all/GCA/028/534/135/GCA_028534135.1_Potos_flavus_HiC	121721779	Potos_flavus	-	-	-	0	-	-	-	0	Yes
GCA_028554685.1	CAAS-Ai	ftp://ftp.ncbi.nlm.nih.gov/genomes/all/GCA/028/554/685/GCA_028554685.1_CAAS-Ai	17557223	Agrotis_ipsilon	-	-	-	0	64.249	193	4.66e-06	0	No
GCA_028533295.1	Felis_nigripes_HiC	ftp://ftp.ncbi.nlm.nih.gov/genomes/all/GCA/028/533/295/GCA_028533295.1_Felis_nigripes_HiC	139656774	Felis_nigripes	-	-	-	0	-	-	-	0	Yes
GCA_028551405.1	Uromys_caudimaculatus_HiC	ftp://ftp.ncbi.nlm.nih.gov/genomes/all/GCA/028/551/405/GCA_028551405.1_Uromys_caudimaculatus_HiC	99048585	Uromys_caudimaculatus	-	-	-	0	-	-	-	0	Yes
GCA_028551375.1	Tremarctos_ornatus_HiC	ftp://ftp.ncbi.nlm.nih.gov/genomes/all/GCA/028/551/375/GCA_028551375.1_Tremarctos_ornatus_HiC	104741234	Tremarctos_ornatus	-	-	-	0	-	-	-	0	Yes
GCA_028551445.1	Miopithecus_talapoin_HiC	ftp://ftp.ncbi.nlm.nih.gov/genomes/all/GCA/028/551/445/GCA_028551445.1_Miopithecus_talapoin_HiC	99916881	Miopithecus_talapoin	-	-	-	0	-	-	-	0	Yes
GCA_028533065.1	Trachops_cirrhosus_HiC	ftp://ftp.ncbi.nlm.nih.gov/genomes/all/GCA/028/533/065/GCA_028533065.1_Trachops_cirrhosus_HiC	124458213	Trachops_cirrhosus	-	-	-	0	-	-	-	0	Yes
GCA_028533335.1	Chrysocyon_brachyurus_HiC	ftp://ftp.ncbi.nlm.nih.gov/genomes/all/GCA/028/533/335/GCA_028533335.1_Chrysocyon_brachyurus_HiC	60785871	Chrysocyon_brachyurus	-	-	-	0	-	-	-	0	Yes
GCA_028564705.1	Aphanius_MNCN_1.0	ftp://ftp.ncbi.nlm.nih.gov/genomes/all/GCA/028/564/705/GCA_028564705.1_Aphanius_MNCN_1.0	1678775	Aphanius_iberus	67.033	182	4.99e-11	0	67.647	170	1.13e-10	0	Yes
GCA_028555095.1	ASM2855509v1	ftp://ftp.ncbi.nlm.nih.gov/genomes/all/GCA/028/555/095/GCA_028555095.1_ASM2855509v1	5983314	Dicrostonyx_torquatus	-	-	-	0	77.465	71	4.42e-06	0	Yes
GCA_028555115.1	ASM2855511v1	ftp://ftp.ncbi.nlm.nih.gov/genomes/all/GCA/028/555/115/GCA_028555115.1_ASM2855511v1	2150202	Himalopsyche_japonica	-	-	-	0	-	-	-	0	No
GCA_028554975.1	hk1	ftp://ftp.ncbi.nlm.nih.gov/genomes/all/GCA/028/554/975/GCA_028554975.1_hk1	7599818	Himalopsyche_kuldschensis	-	-	-	0	-	-	-	0	No
GCA_020010945.3	AU_Mell_v2	ftp://ftp.ncbi.nlm.nih.gov/genomes/all/GCA/020/010/945/GCA_020010945.3_AU_Mell_v2	35143711	Muscidifurax_raptorellus	73.75	80	1.47e-05	0	-	-	-	0	No
GCA_028455595.1	LVIE_v2.2.0	ftp://ftp.ncbi.nlm.nih.gov/genomes/all/GCA/028/455/595/GCA_028455595.1_LVIE_v2.2.0	24830099	Lasioglossum_vierecki	-	-	-	0	-	-	-	0	No
GCA_028455615.1	LZEP_v2.2.0	ftp://ftp.ncbi.nlm.nih.gov/genomes/all/GCA/028/455/615/GCA_028455615.1_LZEP_v2.2.0	14651701	Lasioglossum_zephyrum	-	-	-	0	-	-	-	0	Yes
GCA_028455605.1	LMAL_v2.2.0	ftp://ftp.ncbi.nlm.nih.gov/genomes/all/GCA/028/455/605/GCA_028455605.1_LMAL_v2.2.0	28945805	Lasioglossum_malachurum	-	-	-	0	-	-	-	0	Yes
GCA_028455765.1	LOEN_v2.2.0	ftp://ftp.ncbi.nlm.nih.gov/genomes/all/GCA/028/455/765/GCA_028455765.1_LOEN_v2.2.0	13884473	Lasioglossum_oenotherae	-	-	-	0	-	-	-	0	Yes
GCA_028455795.1	LMAR_v2.2.0	ftp://ftp.ncbi.nlm.nih.gov/genomes/all/GCA/028/455/795/GCA_028455795.1_LMAR_v2.2.0	7692625	Lasioglossum_marginatum	-	-	-	0	-	-	-	0	Yes
GCA_028455575.1	LCAL_v2.2.0	ftp://ftp.ncbi.nlm.nih.gov/genomes/all/GCA/028/455/575/GCA_028455575.1_LCAL_v2.2.0	14689314	Lasioglossum_calceatum	-	-	-	0	-	-	-	0	Yes
GCA_028454235.1	HRUB_v2.2.0	ftp://ftp.ncbi.nlm.nih.gov/genomes/all/GCA/028/454/235/GCA_028454235.1_HRUB_v2.2.0	17162222	Halictus_rubicundus	-	-	-	0	-	-	-	0	No
GCA_028454225.1	LLEU_v2.2.0	ftp://ftp.ncbi.nlm.nih.gov/genomes/all/GCA/028/454/225/GCA_028454225.1_LLEU_v2.2.0	13877945	Lasioglossum_leucozonium	-	-	-	0	-	-	-	0	No
GCA_028455805.1	LFIG_v2.2.0	ftp://ftp.ncbi.nlm.nih.gov/genomes/all/GCA/028/455/805/GCA_028455805.1_LFIG_v2.2.0	17020604	Lasioglossum_figueresi	-	-	-	0	-	-	-	0	Yes
GCA_028454245.1	HQUA_v2.2.0	ftp://ftp.ncbi.nlm.nih.gov/genomes/all/GCA/028/454/245/GCA_028454245.1_HQUA_v2.2.0	13249058	Halictus_quadricinctus	-	-	-	0	-	-	-	0	Yes
GCA_028454255.1	HLIG_v2.2.0	ftp://ftp.ncbi.nlm.nih.gov/genomes/all/GCA/028/454/255/GCA_028454255.1_HLIG_v2.2.0	16590429	Halictus_ligatus	-	-	-	0	-	-	-	0	Yes
GCA_028455555.1	AAUR_v2.2.0	ftp://ftp.ncbi.nlm.nih.gov/genomes/all/GCA/028/455/555/GCA_028455555.1_AAUR_v2.2.0	13236083	Augochlorella_aurata	-	-	-	0	-	-	-	0	No
GCA_028453695.1	APUR_v2.2.0	ftp://ftp.ncbi.nlm.nih.gov/genomes/all/GCA/028/453/695/GCA_028453695.1_APUR_v2.2.0	26696440	Augochlora_pura	-	-	-	0	-	-	-	0	Yes
GCA_028536675.1	bAphCal1.0.hap1	ftp://ftp.ncbi.nlm.nih.gov/genomes/all/GCA/028/536/675/GCA_028536675.1_bAphCal1.0.hap1	66144195	Aphelocoma_californica	-	-	-	0	-	-	-	0	Yes
GCA_028537955.1	mMicCal1.0.hap1	ftp://ftp.ncbi.nlm.nih.gov/genomes/all/GCA/028/537/955/GCA_028537955.1_mMicCal1.0.hap1	83674487	Microtus_californicus	-	-	-	0	77.941	68	9.16e-06	0	Yes
GCA_028453745.1	AVIR_v2.2.0	ftp://ftp.ncbi.nlm.nih.gov/genomes/all/GCA/028/453/745/GCA_028453745.1_AVIR_v2.2.0	17608045	Agapostemon_virescens	-	-	-	0	-	-	-	0	Yes
GCA_028537555.1	ilBatPhil1.0.hap1	ftp://ftp.ncbi.nlm.nih.gov/genomes/all/GCA/028/537/555/GCA_028537555.1_ilBatPhil1.0.hap1	15242119	Battus_philenor	71.739	92	9.09e-06	0	94.444	36	9.09e-06	0	Yes
GCA_028390025.1	aPseCor3.hap2	ftp://ftp.ncbi.nlm.nih.gov/genomes/all/GCA/028/390/025/GCA_028390025.1_aPseCor3.hap2	846894890	Pseudophryne_corroboree	-	-	-	0	-	-	-	0	Yes
GCA_028476895.1	ASM2847689v1	ftp://ftp.ncbi.nlm.nih.gov/genomes/all/GCA/028/476/895/GCA_028476895.1_ASM2847689v1	27991735	Tetranychus_truncatus	-	-	-	0	-	-	-	0	No
GCA_028372415.1	mMacEug1.pri	ftp://ftp.ncbi.nlm.nih.gov/genomes/all/GCA/028/372/415/GCA_028372415.1_mMacEug1.pri	489668034	Notamacropus_eugenii	-	-	-	0	83.333	54	1.37e-05	0	Yes
GCA_028476575.1	CAF_Pro_1.0	ftp://ftp.ncbi.nlm.nih.gov/genomes/all/GCA/028/476/575/GCA_028476575.1_CAF_Pro_1.0	44797917	Platygaster_robiniae	-	-	-	0	-	-	-	0	No
GCA_028476595.1	CAF_Oro_1.0	ftp://ftp.ncbi.nlm.nih.gov/genomes/all/GCA/028/476/595/GCA_028476595.1_CAF_Oro_1.0	47644116	Obolodiplosis_robiniae	-	-	-	0	-	-	-	0	No
GCA_028451465.1	mEreDor1.pri	ftp://ftp.ncbi.nlm.nih.gov/genomes/all/GCA/028/451/465/GCA_028451465.1_mEreDor1.pri	127995937	Erethizon_dorsatum	-	-	-	0	-	-	-	0	Yes
GCA_028389875.1	bPtePen1.pri	ftp://ftp.ncbi.nlm.nih.gov/genomes/all/GCA/028/389/875/GCA_028389875.1_bPtePen1.pri	82467789	Rhea_pennata	-	-	-	0	-	-	-	0	Yes
GCA_028476615.1	ASM2847661v1	ftp://ftp.ncbi.nlm.nih.gov/genomes/all/GCA/028/476/615/GCA_028476615.1_ASM2847661v1	1172915	Culter_alburnus	71.661	2950	0	7	72.025	3042	0	7	Yes
GCA_947846985.1	FratArc_v3	ftp://ftp.ncbi.nlm.nih.gov/genomes/all/GCA/947/846/985/GCA_947846985.1_FratArc_v3	82413236	Fratercula_arctica	-	-	-	0	-	-	-	0	Yes
GCA_949091785.1	ilPolLich1.1	ftp://ftp.ncbi.nlm.nih.gov/genomes/all/GCA/949/091/785/GCA_949091785.1_ilPolLich1.1	24363533	Polymixis_lichenea	-	-	-	0	-	-	-	0	No
GCA_948473465.1	ilLitOrni1.1	ftp://ftp.ncbi.nlm.nih.gov/genomes/all/GCA/948/473/465/GCA_948473465.1_ilLitOrni1.1	17228122	Lithophane_ornitopus	-	-	-	0	-	-	-	0	No
GCA_948477245.1	ilThuSene1.1	ftp://ftp.ncbi.nlm.nih.gov/genomes/all/GCA/948/477/245/GCA_948477245.1_ilThuSene1.1	28419001	Thumatha_senex	62.069	290	1.42e-06	0	63.679	212	7.33e-06	0	No
GCA_948474745.1	ilOliLatr1.1	ftp://ftp.ncbi.nlm.nih.gov/genomes/all/GCA/948/474/745/GCA_948474745.1_ilOliLatr1.1	19611206	Oligia_latruncula	-	-	-	0	-	-	-	0	Yes
GCA_948474765.1	xgPatDepr1.1	ftp://ftp.ncbi.nlm.nih.gov/genomes/all/GCA/948/474/765/GCA_948474765.1_xgPatDepr1.1	77532951	Patella_depressa	71.154	104	5.29e-07	0	68.208	173	1.07e-12	0	Yes
GCA_948474715.1	ilCydAmpl1.1	ftp://ftp.ncbi.nlm.nih.gov/genomes/all/GCA/948/474/715/GCA_948474715.1_ilCydAmpl1.1	18973136	Cydia_amplana	64.048	331	1.88e-17	0	63.636	231	1.72e-07	0	No
GCA_948473455.1	ilTelLucu1.1	ftp://ftp.ncbi.nlm.nih.gov/genomes/all/GCA/948/473/455/GCA_948473455.1_ilTelLucu1.1	15281747	Teleiodes_luculella	62.745	306	2.21e-10	0	64.943	174	9.32e-06	0	No
GCA_948455865.1	ihConAnce4.1	ftp://ftp.ncbi.nlm.nih.gov/genomes/all/GCA/948/455/865/GCA_948455865.1_ihConAnce4.1	73089041	Conomelus_anceps	60.083	481	3.81e-06	0	66.463	328	8.84e-27	0	No
GCA_948470475.1	jaGalFasc40.1	ftp://ftp.ncbi.nlm.nih.gov/genomes/all/GCA/948/470/475/GCA_948470475.1_jaGalFasc40.1	33853504	Galaxea_fascicularis	63.713	474	1.81e-16	0	63.556	450	1.27e-13	0	Yes
GCA_948465475.1	ilThaMatu1.1	ftp://ftp.ncbi.nlm.nih.gov/genomes/all/GCA/948/465/475/GCA_948465475.1_ilThaMatu1.1	18353037	Thalpophila_matura	63.609	327	2.64e-15	0	63.964	333	4.4e-17	0	No
GCA_947044825.1	Saimaa_ringed_seal_draft_genome	ftp://ftp.ncbi.nlm.nih.gov/genomes/all/GCA/947/044/825/GCA_947044825.1_Saimaa_ringed_seal_draft_genome	3664905	Pusa_hispida_saimensis	-	-	-	0	-	-	-	0	Yes
GCA_028455855.1	ASM2845585v1	ftp://ftp.ncbi.nlm.nih.gov/genomes/all/GCA/028/455/855/GCA_028455855.1_ASM2845585v1	7413378	Meloe_dianella	68.376	117	4.66e-06	0	-	-	-	0	Yes
GCA_028455905.1	GZU_Ncal_1.0	ftp://ftp.ncbi.nlm.nih.gov/genomes/all/GCA/028/455/905/GCA_028455905.1_GZU_Ncal_1.0	16958633	Neoseiulus_californicus	-	-	-	0	-	-	-	0	No
GCA_028021215.1	mEscRob2.pri	ftp://ftp.ncbi.nlm.nih.gov/genomes/all/GCA/028/021/215/GCA_028021215.1_mEscRob2.pri	126538682	Eschrichtius_robustus	-	-	-	0	-	-	-	0	Yes
GCA_028022725.1	fLycPai1.hap2	ftp://ftp.ncbi.nlm.nih.gov/genomes/all/GCA/028/022/725/GCA_028022725.1_fLycPai1.hap2	27720618	Lycodopsis_pacificus	62.069	290	1.13e-06	0	63.576	302	4.48e-13	0	Yes
GCA_028020825.1	bPodStr1.pri	ftp://ftp.ncbi.nlm.nih.gov/genomes/all/GCA/028/020/825/GCA_028020825.1_bPodStr1.pri	58393285	Podargus_strigoides	-	-	-	0	-	-	-	0	Yes
GCA_028022735.1	bGypBar2.pri	ftp://ftp.ncbi.nlm.nih.gov/genomes/all/GCA/028/022/735/GCA_028022735.1_bGypBar2.pri	52189775	Gypaetus_barbatus	-	-	-	0	-	-	-	0	Yes
GCA_026929865.2	TBG_H_lanceolatus_asm_v1.1	ftp://ftp.ncbi.nlm.nih.gov/genomes/all/GCA/026/929/865/GCA_026929865.2_TBG_H_lanceolatus_asm_v1.1	33676134	Hyperoplus_lanceolatus	63.804	3039	0	12	64.799	2855	0	13	Yes
GCA_024633595.2	Lm_LA_1.1	ftp://ftp.ncbi.nlm.nih.gov/genomes/all/GCA/024/633/595/GCA_024633595.2_Lm_LA_1.1	36129979	Lepomis_macrochirus	62.028	1085	9.36e-42	1	61.636	1100	1.74e-37	1	Yes
GCA_028015205.1	Mvir_1	ftp://ftp.ncbi.nlm.nih.gov/genomes/all/GCA/028/015/205/GCA_028015205.1_Mvir_1	63395483	Mytilisepta_virgata	63.12	2801	0	8	64.477	2801	0	9	Yes
GCA_028031935.1	ASM2803193v1	ftp://ftp.ncbi.nlm.nih.gov/genomes/all/GCA/028/031/935/GCA_028031935.1_ASM2803193v1	29801667	Paedocypris_micromegethes	59.436	1028	1.5e-12	1	63.194	720	3.8e-43	0	Yes
GCA_028023285.1	mBalRic1.hap2	ftp://ftp.ncbi.nlm.nih.gov/genomes/all/GCA/028/023/285/GCA_028023285.1_mBalRic1.hap2	122071569	Balaenoptera_ricei	-	-	-	0	-	-	-	0	No
GCA_028017835.1	rEmyOrb1.hap1	ftp://ftp.ncbi.nlm.nih.gov/genomes/all/GCA/028/017/835/GCA_028017835.1_rEmyOrb1.hap1	146456333	Emys_orbicularis	65.696	2988	0	86	66.232	2914	0	82	Yes
GCA_028142955.1	Pfu_4.1A	ftp://ftp.ncbi.nlm.nih.gov/genomes/all/GCA/028/142/955/GCA_028142955.1_Pfu_4.1A	66396765	Pinctada_fucata	66.523	929	5.63e-72	0	66.48	892	5.39e-67	0	Yes
GCA_028023455.1	ASM2802345v1	ftp://ftp.ncbi.nlm.nih.gov/genomes/all/GCA/028/023/455/GCA_028023455.1_ASM2802345v1	5322020	Epiperipatus_broadwayi	-	-	-	0	-	-	-	0	Yes
GCA_003667255.2	SB_ver2_2022	ftp://ftp.ncbi.nlm.nih.gov/genomes/all/GCA/003/667/255/GCA_003667255.2_SB_ver2_2022	1968454	Euschistus_heros	76.042	96	5.46e-11	0	66.234	154	5.22e-06	0	No
GCA_948253155.1	ilLeuSali1.1	ftp://ftp.ncbi.nlm.nih.gov/genomes/all/GCA/948/253/155/GCA_948253155.1_ilLeuSali1.1	26724430	Leucoma_salicis	60.739	433	4.86e-08	0	71.739	92	1.5e-05	0	Yes
GCA_948252205.1	ilOrtInce1.1	ftp://ftp.ncbi.nlm.nih.gov/genomes/all/GCA/948/252/205/GCA_948252205.1_ilOrtInce1.1	32315740	Orthosia_incerta	63.39	295	1.74e-11	0	-	-	-	0	No
GCA_948293265.1	idCheImpr3.1	ftp://ftp.ncbi.nlm.nih.gov/genomes/all/GCA/948/293/265/GCA_948293265.1_idCheImpr3.1	60011629	Cheilosia_impressa	69.466	131	5.09e-09	0	77.941	68	1.57e-06	0	Yes
GCA_948252455.1	ilAclCris2.1	ftp://ftp.ncbi.nlm.nih.gov/genomes/all/GCA/948/252/455/GCA_948252455.1_ilAclCris2.1	17811303	Acleris_cristana	65	200	1.64e-08	0	-	-	-	0	No
GCA_948252095.1	ilDicOoxx2.1	ftp://ftp.ncbi.nlm.nih.gov/genomes/all/GCA/948/252/095/GCA_948252095.1_ilDicOoxx2.1	32053505	Dicycla_oo	-	-	-	0	-	-	-	0	No
GCA_025594305.2	ASM2559430v2	ftp://ftp.ncbi.nlm.nih.gov/genomes/all/GCA/025/594/305/GCA_025594305.2_ASM2559430v2	150668874	Periplaneta_americana	63.81	420	1.09e-11	0	63.462	260	1.73e-08	0	Yes
GCA_027942865.1	fOdoBon6.hap1	ftp://ftp.ncbi.nlm.nih.gov/genomes/all/GCA/027/942/865/GCA_027942865.1_fOdoBon6.hap1	39252737	Odontesthes_bonariensis	62.927	2986	0	43	63.001	2846	0	41	Yes
GCA_027943515.1	T_osimensis_1.0	ftp://ftp.ncbi.nlm.nih.gov/genomes/all/GCA/027/943/515/GCA_027943515.1_T_osimensis_1.0	10966626	Tokudaia_osimensis	-	-	-	0	-	-	-	0	Yes
GCA_948150575.1	ilTinPell1.1	ftp://ftp.ncbi.nlm.nih.gov/genomes/all/GCA/948/150/575/GCA_948150575.1_ilTinPell1.1	8907774	Tinea_pellionella	-	-	-	0	-	-	-	0	No
GCA_948150665.1	ilConVacc3.1	ftp://ftp.ncbi.nlm.nih.gov/genomes/all/GCA/948/150/665/GCA_948150665.1_ilConVacc3.1	24458057	Conistra_vaccinii	-	-	-	0	-	-	-	0	Yes
GCA_948146395.1	xbFraWhit1.1	ftp://ftp.ncbi.nlm.nih.gov/genomes/all/GCA/948/146/395/GCA_948146395.1_xbFraWhit1.1	69779563	Fragum_whitleyi	62.5	752	2.29e-32	0	61.312	884	4.27e-28	0	Yes
GCA_948150685.1	ihRhaNebu1.1	ftp://ftp.ncbi.nlm.nih.gov/genomes/all/GCA/948/150/685/GCA_948150685.1_ihRhaNebu1.1	186487842	Rhaphigaster_nebulosa	61.429	350	3.94e-07	0	64.61	308	4.31e-17	0	No
GCA_948146005.1	iyNomFuca1.1	ftp://ftp.ncbi.nlm.nih.gov/genomes/all/GCA/948/146/005/GCA_948146005.1_iyNomFuca1.1	31296684	Nomada_fucata	-	-	-	0	-	-	-	0	No
GCA_947000775.1	pmiles_assembly_v2022	ftp://ftp.ncbi.nlm.nih.gov/genomes/all/GCA/947/000/775/GCA_947000775.1_pmiles_assembly_v2022	14490642	Pterois_miles	64.505	586	6.11e-29	0	64.942	599	3.29e-33	0	Yes
GCA_948107755.1	iyCamRapt1.1	ftp://ftp.ncbi.nlm.nih.gov/genomes/all/GCA/948/107/755/GCA_948107755.1_iyCamRapt1.1	18621092	Campoletis_raptor	-	-	-	0	-	-	-	0	No
GCA_027925045.1	Gokinawae_1.0	ftp://ftp.ncbi.nlm.nih.gov/genomes/all/GCA/027/925/045/GCA_027925045.1_Gokinawae_1.0	101781984	Hypotaenidia_okinawae	-	-	-	0	-	-	-	0	Yes
GCA_027921565.1	ASM2792156v1	ftp://ftp.ncbi.nlm.nih.gov/genomes/all/GCA/027/921/565/GCA_027921565.1_ASM2792156v1	67194031	Artemia_sinica	61.64	378	1.87e-09	0	60.724	387	1.54e-05	0	Yes
GCA_027920645.1	ASM2792064v1	ftp://ftp.ncbi.nlm.nih.gov/genomes/all/GCA/027/920/645/GCA_027920645.1_ASM2792064v1	20457831	Caenorhabditis_nigoni	-	-	-	0	-	-	-	0	No
GCA_948098915.1	ilLamSuff1.1	ftp://ftp.ncbi.nlm.nih.gov/genomes/all/GCA/948/098/915/GCA_948098915.1_ilLamSuff1.1	19956036	Lampropteryx_suffumata	-	-	-	0	-	-	-	0	No
GCA_027917425.1	aGasCar1.pri	ftp://ftp.ncbi.nlm.nih.gov/genomes/all/GCA/027/917/425/GCA_027917425.1_aGasCar1.pri	489283037	Gastrophryne_carolinensis	71.287	101	7.61e-06	0	65.975	241	1.08e-08	0	Yes
GCA_027887145.1	bAmmCau1.pri	ftp://ftp.ncbi.nlm.nih.gov/genomes/all/GCA/027/887/145/GCA_027887145.1_bAmmCau1.pri	78443464	Ammospiza_caudacuta	-	-	-	0	-	-	-	0	No
GCA_027886175.1	LUni_PhColl_1	ftp://ftp.ncbi.nlm.nih.gov/genomes/all/GCA/027/886/175/GCA_027886175.1_LUni_PhColl_1	28093532	Phylloscopus_collybita	-	-	-	0	-	-	-	0	Yes
GCA_947859175.1	ilGanPyra1.1	ftp://ftp.ncbi.nlm.nih.gov/genomes/all/GCA/947/859/175/GCA_947859175.1_ilGanPyra1.1	10572331	Gandaritis_pyraliata	-	-	-	0	-	-	-	0	No
GCA_027789725.1	aDenEbr1.mat	ftp://ftp.ncbi.nlm.nih.gov/genomes/all/GCA/027/789/725/GCA_027789725.1_aDenEbr1.mat	61622151	Dendropsophus_ebraccatus	-	-	-	0	-	-	-	0	Yes
GCA_027627225.1	MU_Ckus_1.0	ftp://ftp.ncbi.nlm.nih.gov/genomes/all/GCA/027/627/225/GCA_027627225.1_MU_Ckus_1.0	72441503	Congeria_kusceri	65.719	1794	2.17e-166	6	65.913	1857	1.07e-160	3	Yes
GCA_027704905.1	KU_S4	ftp://ftp.ncbi.nlm.nih.gov/genomes/all/GCA/027/704/905/GCA_027704905.1_KU_S4	30072179	Muraenolepis_orangiensis	63.013	1487	3.71e-85	39	62.407	1338	1.31e-60	38	Yes
GCA_027724725.1	ASM2772472v1	ftp://ftp.ncbi.nlm.nih.gov/genomes/all/GCA/027/724/725/GCA_027724725.1_ASM2772472v1	48007226	Zophobas_morio	66.094	233	5.32e-15	0	63.559	236	6.95e-08	0	No
GCA_948107695.1	idMelAuri2.1	ftp://ftp.ncbi.nlm.nih.gov/genomes/all/GCA/948/107/695/GCA_948107695.1_idMelAuri2.1	96515288	Meliscaeva_auricollis	62.869	237	7.9e-06	0	61.775	293	7.9e-06	0	No
GCA_948107665.1	ilLomBima1.1	ftp://ftp.ncbi.nlm.nih.gov/genomes/all/GCA/948/107/665/GCA_948107665.1_ilLomBima1.1	19622098	Lomographa_bimaculata	65.021	243	8.72e-13	0	62.646	257	2.21e-06	0	Yes
GCA_947331505.1	ASM94733150v1	ftp://ftp.ncbi.nlm.nih.gov/genomes/all/GCA/947/331/505/GCA_947331505.1_ASM94733150v1	37566138	Alectoris_rufa	-	-	-	0	-	-	-	0	Yes
GCA_947859365.1	ilArcCraa1.1	ftp://ftp.ncbi.nlm.nih.gov/genomes/all/GCA/947/859/365/GCA_947859365.1_ilArcCraa1.1	21612927	Archips_crataeganus	64.198	324	2.34e-17	0	75	76	1.29e-05	0	No
GCA_948098885.1	ihDrePlat2.1	ftp://ftp.ncbi.nlm.nih.gov/genomes/all/GCA/948/098/885/GCA_948098885.1_ihDrePlat2.1	24435353	Drepanosiphum_platanoidis	-	-	-	0	-	-	-	0	Yes
GCA_947859395.1	ilEupInsi1.1	ftp://ftp.ncbi.nlm.nih.gov/genomes/all/GCA/947/859/395/GCA_947859395.1_ilEupInsi1.1	15415171	Eupithecia_insigniata	-	-	-	0	-	-	-	0	No
GCA_947859335.1	ilTorAlte1.1	ftp://ftp.ncbi.nlm.nih.gov/genomes/all/GCA/947/859/335/GCA_947859335.1_ilTorAlte1.1	18827800	Tortricodes_alternella	64.928	345	1.72e-22	0	-	-	-	0	No
GCA_947859195.1	ilDryRufi1.1	ftp://ftp.ncbi.nlm.nih.gov/genomes/all/GCA/947/859/195/GCA_947859195.1_ilDryRufi1.1	13723929	Drymonia_ruficornis	-	-	-	0	-	-	-	0	No
GCA_948098905.1	ilTilAura1.1	ftp://ftp.ncbi.nlm.nih.gov/genomes/all/GCA/948/098/905/GCA_948098905.1_ilTilAura1.1	27510994	Tiliacea_aurago	-	-	-	0	-	-	-	0	No
GCA_947846245.1	V1.2	ftp://ftp.ncbi.nlm.nih.gov/genomes/all/GCA/947/846/245/GCA_947846245.1_V1.2	39684391	Cerastoderma_edule	62.295	305	2.21e-08	0	65.138	327	1.69e-15	0	Yes
GCA_027580175.1	ASM2758017v1	ftp://ftp.ncbi.nlm.nih.gov/genomes/all/GCA/027/580/175/GCA_027580175.1_ASM2758017v1	30486584	Siniperca_scherzeri	63.448	290	6.69e-06	0	62.801	457	4.91e-08	0	Yes
GCA_027574665.1	bRhyJub1.pri	ftp://ftp.ncbi.nlm.nih.gov/genomes/all/GCA/027/574/665/GCA_027574665.1_bRhyJub1.pri	63592491	Rhynochetos_jubatus	-	-	-	0	-	-	-	0	Yes
GCA_027579695.1	fNeoGra1.pri	ftp://ftp.ncbi.nlm.nih.gov/genomes/all/GCA/027/579/695/GCA_027579695.1_fNeoGra1.pri	83992109	Neoarius_graeffei	65.29	3002	0	160	65.99	3005	0	158	Yes
GCA_027563665.1	DD_ASM_mAP_20210503	ftp://ftp.ncbi.nlm.nih.gov/genomes/all/GCA/027/563/665/GCA_027563665.1_DD_ASM_mAP_20210503	114648712	Antrozous_pallidus	-	-	-	0	-	-	-	0	Yes
GCA_027559615.1	bAcrTri1.pri	ftp://ftp.ncbi.nlm.nih.gov/genomes/all/GCA/027/559/615/GCA_027559615.1_bAcrTri1.pri	75254055	Acridotheres_tristis	-	-	-	0	-	-	-	0	Yes
GCA_027579445.1	bAmmNel1.pri	ftp://ftp.ncbi.nlm.nih.gov/genomes/all/GCA/027/579/445/GCA_027579445.1_bAmmNel1.pri	74723840	Ammospiza_nelsoni	-	-	-	0	-	-	-	0	No
GCA_027564155.1	ASM2756415v1	ftp://ftp.ncbi.nlm.nih.gov/genomes/all/GCA/027/564/155/GCA_027564155.1_ASM2756415v1	37113662	Gymnocypris_eckloni_scoliostomus	65	1700	6.84e-129	2	64.883	1663	7.64e-123	2	Yes
GCA_027580255.1	ASM2758025v1	ftp://ftp.ncbi.nlm.nih.gov/genomes/all/GCA/027/580/255/GCA_027580255.1_ASM2758025v1	44770504	Therioaphis_trifolii	66.667	141	1.11e-05	0	66.667	216	1.42e-14	0	Yes
GCA_027576635.1	ASM2757663v1	ftp://ftp.ncbi.nlm.nih.gov/genomes/all/GCA/027/576/635/GCA_027576635.1_ASM2757663v1	64442929	Cinetodus_froggatti	65.25	2895	0	39	66.444	2846	0	34	Yes
GCA_027576615.1	ASM2757661v1	ftp://ftp.ncbi.nlm.nih.gov/genomes/all/GCA/027/576/615/GCA_027576615.1_ASM2757661v1	63320601	Nedystoma_novaeguineae	65.13	2994	0	29	65.953	2849	0	32	Yes
GCA_027576595.1	ASM2757659v1	ftp://ftp.ncbi.nlm.nih.gov/genomes/all/GCA/027/576/595/GCA_027576595.1_ASM2757659v1	64566064	Potamosilurus_velutinus	63.877	2987	0	28	62.946	3028	0	29	Yes
GCA_027576555.1	ASM2757655v1	ftp://ftp.ncbi.nlm.nih.gov/genomes/all/GCA/027/576/555/GCA_027576555.1_ASM2757655v1	59670264	Plicofollis_layardi	64.997	2994	0	25	65.666	2997	0	31	Yes
GCA_027576575.1	ASM2757657v1	ftp://ftp.ncbi.nlm.nih.gov/genomes/all/GCA/027/576/575/GCA_027576575.1_ASM2757657v1	58718353	Netuma_bilineata	62.615	2945	0	24	62.376	2913	5.44e-171	26	Yes
GCA_027576495.1	ASM2757649v1	ftp://ftp.ncbi.nlm.nih.gov/genomes/all/GCA/027/576/495/GCA_027576495.1_ASM2757649v1	63735278	Potamosilurus_latirostris	62.526	2906	1.16e-176	31	63.111	2906	0	33	Yes
GCA_027576535.1	ASM2757653v1	ftp://ftp.ncbi.nlm.nih.gov/genomes/all/GCA/027/576/535/GCA_027576535.1_ASM2757653v1	64088733	Neoarius_utarus	65.063	2994	0	31	65.799	2997	0	36	Yes
GCA_027576475.1	ASM2757647v1	ftp://ftp.ncbi.nlm.nih.gov/genomes/all/GCA/027/576/475/GCA_027576475.1_ASM2757647v1	63623812	Nedystoma_dayi	66.407	2825	0	31	66.832	2822	0	32	Yes
GCA_027576415.1	ASM2757641v1	ftp://ftp.ncbi.nlm.nih.gov/genomes/all/GCA/027/576/415/GCA_027576415.1_ASM2757641v1	63631225	Cochlefelis_spatula	65.473	2960	0	35	66.217	2963	0	37	Yes
GCA_027576435.1	ASM2757643v1	ftp://ftp.ncbi.nlm.nih.gov/genomes/all/GCA/027/576/435/GCA_027576435.1_ASM2757643v1	56747414	Potamarius_nelsoni	66.262	2884	0	26	66.748	2881	0	25	Yes
GCA_027576375.1	ASM2757637v1	ftp://ftp.ncbi.nlm.nih.gov/genomes/all/GCA/027/576/375/GCA_027576375.1_ASM2757637v1	56778049	Genidens_genidens	65.763	2950	0	24	66.35	2951	0	26	Yes
GCA_027576395.1	ASM2757639v1	ftp://ftp.ncbi.nlm.nih.gov/genomes/all/GCA/027/576/395/GCA_027576395.1_ASM2757639v1	64302036	Cinetodus_carinatus	65.03	3034	0	30	65.69	3037	0	35	Yes
GCA_027576325.1	ASM2757632v1	ftp://ftp.ncbi.nlm.nih.gov/genomes/all/GCA/027/576/325/GCA_027576325.1_ASM2757632v1	57242435	Sciades_assimilis	64.417	2948	0	23	63.131	2913	0	22	Yes
GCA_027576215.1	ASM2757621v1	ftp://ftp.ncbi.nlm.nih.gov/genomes/all/GCA/027/576/215/GCA_027576215.1_ASM2757621v1	61178117	Amissidens_hainesi	63.67	2992	0	17	66.566	2976	0	16	Yes
GCA_027576275.1	ASM2757627v1	ftp://ftp.ncbi.nlm.nih.gov/genomes/all/GCA/027/576/275/GCA_027576275.1_ASM2757627v1	59176157	Cephalocassis_melanochir	62.894	2571	5.19e-166	26	62.037	2592	2.39e-134	31	Yes
GCA_027576255.1	ASM2757625v1	ftp://ftp.ncbi.nlm.nih.gov/genomes/all/GCA/027/576/255/GCA_027576255.1_ASM2757625v1	63307472	Potamosilurus_coatesi	65.356	3002	0	25	66.156	3005	0	30	Yes
GCA_027576235.1	ASM2757623v1	ftp://ftp.ncbi.nlm.nih.gov/genomes/all/GCA/027/576/235/GCA_027576235.1_ASM2757623v1	63891876	Brustiarius_nox	65.669	2907	0	30	66.175	2847	0	29	Yes
GCA_027576295.1	ASM2757629v1	ftp://ftp.ncbi.nlm.nih.gov/genomes/all/GCA/027/576/295/GCA_027576295.1_ASM2757629v1	62136990	Cossypha_polioptera	-	-	-	0	-	-	-	0	Yes
GCA_027576175.1	ASM2757617v1	ftp://ftp.ncbi.nlm.nih.gov/genomes/all/GCA/027/576/175/GCA_027576175.1_ASM2757617v1	56299849	Sciades_proops	65.397	2994	0	22	66.91	2874	0	23	Yes
GCA_027576195.1	ASM2757619v1	ftp://ftp.ncbi.nlm.nih.gov/genomes/all/GCA/027/576/195/GCA_027576195.1_ASM2757619v1	62254629	Cossypha_heuglini	-	-	-	0	-	-	-	0	No
GCA_027576115.1	ASM2757611v1	ftp://ftp.ncbi.nlm.nih.gov/genomes/all/GCA/027/576/115/GCA_027576115.1_ASM2757611v1	56397652	Cathorops_melanopus	65.336	2957	0	26	66.38	2903	0	29	No
GCA_027576095.1	ASM2757609v1	ftp://ftp.ncbi.nlm.nih.gov/genomes/all/GCA/027/576/095/GCA_027576095.1_ASM2757609v1	58857062	Plicofollis_tonggol	63.182	2803	1.81e-157	31	66.428	2791	0	35	Yes
GCA_027576075.1	ASM2757607v1	ftp://ftp.ncbi.nlm.nih.gov/genomes/all/GCA/027/576/075/GCA_027576075.1_ASM2757607v1	58841666	Cathorops_hypophthalmus	65.892	2882	0	27	63.809	2904	0	26	Yes
GCA_027576135.1	ASM2757613v1	ftp://ftp.ncbi.nlm.nih.gov/genomes/all/GCA/027/576/135/GCA_027576135.1_ASM2757613v1	62185255	Cossypha_dichroa	-	-	-	0	-	-	-	0	No
GCA_027576055.1	ASM2757605v1	ftp://ftp.ncbi.nlm.nih.gov/genomes/all/GCA/027/576/055/GCA_027576055.1_ASM2757605v1	63907610	Cochlefelis_danielsi	65.59	2909	0	34	65.383	2831	0	36	Yes
GCA_027576035.1	ASM2757603v1	ftp://ftp.ncbi.nlm.nih.gov/genomes/all/GCA/027/576/035/GCA_027576035.1_ASM2757603v1	63936587	Cinetodus_crassilabris	66.847	2965	0	36	67.252	2962	0	34	Yes
GCA_027576015.1	ASM2757601v1	ftp://ftp.ncbi.nlm.nih.gov/genomes/all/GCA/027/576/015/GCA_027576015.1_ASM2757601v1	59591328	Hemiarius_stormii	67.326	2681	0	34	67.776	2675	0	36	Yes
GCA_027575995.1	ASM2757599v1	ftp://ftp.ncbi.nlm.nih.gov/genomes/all/GCA/027/575/995/GCA_027575995.1_ASM2757599v1	63858964	Hemiarius_dioctes	62.334	2939	1.94e-178	31	66.655	2846	0	37	Yes
GCA_027575975.1	ASM2757597v1	ftp://ftp.ncbi.nlm.nih.gov/genomes/all/GCA/027/575/975/GCA_027575975.1_ASM2757597v1	59125954	Cathorops_multiradiatus	64.536	2972	0	22	65.13	2971	0	26	Yes
GCA_027575895.1	ASM2757589v1	ftp://ftp.ncbi.nlm.nih.gov/genomes/all/GCA/027/575/895/GCA_027575895.1_ASM2757589v1	63944787	Brustiarius_solidus	65.703	2907	0	34	65.595	2831	0	31	Yes
GCA_027575955.1	ASM2757595v1	ftp://ftp.ncbi.nlm.nih.gov/genomes/all/GCA/027/575/955/GCA_027575955.1_ASM2757595v1	59348180	Nemapteryx_nenga	66.849	2736	0	29	67.607	2729	0	29	Yes
GCA_027575935.1	ASM2757593v1	ftp://ftp.ncbi.nlm.nih.gov/genomes/all/GCA/027/575/935/GCA_027575935.1_ASM2757593v1	62888858	Nemapteryx_augusta	65.397	2994	0	27	66.3	2997	0	32	Yes
GCA_027575915.1	ASM2757591v1	ftp://ftp.ncbi.nlm.nih.gov/genomes/all/GCA/027/575/915/GCA_027575915.1_ASM2757591v1	58843288	Arius_madagascariensis	65.907	2895	0	28	66.819	2842	0	28	Yes
GCA_027579975.1	ASM2757997v1	ftp://ftp.ncbi.nlm.nih.gov/genomes/all/GCA/027/579/975/GCA_027579975.1_ASM2757997v1	84694584	Ciconia_abdimii	-	-	-	0	-	-	-	0	No
GCA_027580185.1	ASM2758018v1	ftp://ftp.ncbi.nlm.nih.gov/genomes/all/GCA/027/580/185/GCA_027580185.1_ASM2758018v1	13357209	Tuta_absoluta	-	-	-	0	-	-	-	0	No
GCA_027580135.1	ASM2758013v1	ftp://ftp.ncbi.nlm.nih.gov/genomes/all/GCA/027/580/135/GCA_027580135.1_ASM2758013v1	36940761	Nisaetus_floris	-	-	-	0	-	-	-	0	No
GCA_027579995.1	ASM2757999v1	ftp://ftp.ncbi.nlm.nih.gov/genomes/all/GCA/027/579/995/GCA_027579995.1_ASM2757999v1	84239905	Ciconia_episcopus	-	-	-	0	-	-	-	0	No
GCA_027580115.1	ASM2758011v1	ftp://ftp.ncbi.nlm.nih.gov/genomes/all/GCA/027/580/115/GCA_027580115.1_ASM2758011v1	36647746	Sarcoramphus_papa	-	-	-	0	-	-	-	0	Yes
GCA_027580095.1	ASM2758009v1	ftp://ftp.ncbi.nlm.nih.gov/genomes/all/GCA/027/580/095/GCA_027580095.1_ASM2758009v1	36252255	Circus_hudsonius	-	-	-	0	-	-	-	0	Yes
GCA_027580075.1	ASM2758007v1	ftp://ftp.ncbi.nlm.nih.gov/genomes/all/GCA/027/580/075/GCA_027580075.1_ASM2758007v1	36349134	Geranoaetus_polyosoma	-	-	-	0	-	-	-	0	No
GCA_027580015.1	ASM2758001v1	ftp://ftp.ncbi.nlm.nih.gov/genomes/all/GCA/027/580/015/GCA_027580015.1_ASM2758001v1	37982198	Buteo_oreophilus	-	-	-	0	-	-	-	0	No
GCA_027575645.1	ASM2757564v1	ftp://ftp.ncbi.nlm.nih.gov/genomes/all/GCA/027/575/645/GCA_027575645.1_ASM2757564v1	62380019	Cossypha_caffra	-	-	-	0	-	-	-	0	Yes
GCA_027575605.1	ASM2757560v1	ftp://ftp.ncbi.nlm.nih.gov/genomes/all/GCA/027/575/605/GCA_027575605.1_ASM2757560v1	53749354	Sciades_troschelii	65.14	2992	0	17	66.012	2851	0	21	Yes
GCA_027576755.1	ASM2757675v1	ftp://ftp.ncbi.nlm.nih.gov/genomes/all/GCA/027/576/755/GCA_027576755.1_ASM2757675v1	64078424	Alethe_poliocephala	80	60	1.04e-05	0	80	60	1.04e-05	0	Yes
GCA_027576895.1	ASM2757689v1	ftp://ftp.ncbi.nlm.nih.gov/genomes/all/GCA/027/576/895/GCA_027576895.1_ASM2757689v1	64081638	Sciades_mastersi	62.458	2946	0	34	62.47	2963	3.21e-159	38	Yes
GCA_027576855.1	ASM2757685v1	ftp://ftp.ncbi.nlm.nih.gov/genomes/all/GCA/027/576/855/GCA_027576855.1_ASM2757685v1	64420667	Nemapteryx_armiger	62.024	2944	2.13e-167	26	63.98	2829	0	28	Yes
GCA_027576835.1	ASM2757683v1	ftp://ftp.ncbi.nlm.nih.gov/genomes/all/GCA/027/576/835/GCA_027576835.1_ASM2757683v1	66071832	Neoarius_berneyi	66.712	2968	0	31	67.049	2965	0	32	Yes
GCA_027576815.1	ASM2757681v1	ftp://ftp.ncbi.nlm.nih.gov/genomes/all/GCA/027/576/815/GCA_027576815.1_ASM2757681v1	58307819	Cossypha_niveicapilla	-	-	-	0	-	-	-	0	No
GCA_027576735.1	ASM2757673v1	ftp://ftp.ncbi.nlm.nih.gov/genomes/all/GCA/027/576/735/GCA_027576735.1_ASM2757673v1	55967399	Chinchaysuyoa_labiata	67.036	2885	0	23	67.546	2881	0	28	Yes
GCA_027576875.1	ASM2757687v1	ftp://ftp.ncbi.nlm.nih.gov/genomes/all/GCA/027/576/875/GCA_027576875.1_ASM2757687v1	25324497	Paramormyrops_sp._MAG	64.526	1869	1.61e-121	1	62.975	1869	3.12e-85	2	No
GCA_027576675.1	ASM2757667v1	ftp://ftp.ncbi.nlm.nih.gov/genomes/all/GCA/027/576/675/GCA_027576675.1_ASM2757667v1	59139592	Plicofollis_nella	63.37	3003	0	24	67.131	2729	0	29	Yes
GCA_027576695.1	ASM2757669v1	ftp://ftp.ncbi.nlm.nih.gov/genomes/all/GCA/027/576/695/GCA_027576695.1_ASM2757669v1	63031348	Cossypha_archeri	66.048	539	2.06e-48	0	72.179	514	1.06e-84	0	Yes
GCA_027575145.1	ASM2757514v1	ftp://ftp.ncbi.nlm.nih.gov/genomes/all/GCA/027/575/145/GCA_027575145.1_ASM2757514v1	36507032	Gyps_rueppelli	-	-	-	0	-	-	-	0	Yes
GCA_027575105.1	ASM2757510v1	ftp://ftp.ncbi.nlm.nih.gov/genomes/all/GCA/027/575/105/GCA_027575105.1_ASM2757510v1	37499110	Haliastur_sphenurus	76.623	77	4.27e-07	0	75	80	2.2e-06	0	No
GCA_027575165.1	ASM2757516v1	ftp://ftp.ncbi.nlm.nih.gov/genomes/all/GCA/027/575/165/GCA_027575165.1_ASM2757516v1	36497993	Buteogallus_aequinoctialis	-	-	-	0	-	-	-	0	Yes
GCA_027575085.1	ASM2757508v1	ftp://ftp.ncbi.nlm.nih.gov/genomes/all/GCA/027/575/085/GCA_027575085.1_ASM2757508v1	36287424	Geranospiza_caerulescens	-	-	-	0	-	-	-	0	Yes
GCA_027575045.1	ASM2757504v1	ftp://ftp.ncbi.nlm.nih.gov/genomes/all/GCA/027/575/045/GCA_027575045.1_ASM2757504v1	36699592	Spizaetus_melanoleucus	-	-	-	0	-	-	-	0	No
GCA_027575065.1	ASM2757506v1	ftp://ftp.ncbi.nlm.nih.gov/genomes/all/GCA/027/575/065/GCA_027575065.1_ASM2757506v1	36468907	Haliastur_indus	-	-	-	0	-	-	-	0	No
GCA_027574825.1	ASM2757482v1	ftp://ftp.ncbi.nlm.nih.gov/genomes/all/GCA/027/574/825/GCA_027574825.1_ASM2757482v1	84571636	Ciconia_nigra	-	-	-	0	-	-	-	0	Yes
GCA_027574745.1	ASM2757474v1	ftp://ftp.ncbi.nlm.nih.gov/genomes/all/GCA/027/574/745/GCA_027574745.1_ASM2757474v1	57515776	Occidentarius_platypogon	64.225	2963	0	22	64.942	2938	0	26	Yes
GCA_027575565.1	ASM2757556v1	ftp://ftp.ncbi.nlm.nih.gov/genomes/all/GCA/027/575/565/GCA_027575565.1_ASM2757556v1	2928743	Diploeciton_nevermanni	64.563	206	1.65e-08	0	67.883	137	8.49e-08	0	No
GCA_027568995.1	ASM2756899v1	ftp://ftp.ncbi.nlm.nih.gov/genomes/all/GCA/027/568/995/GCA_027568995.1_ASM2756899v1	100565213	Octopus_americanus	62.853	673	5.79e-36	0	62.468	770	3.64e-39	0	No
GCA_027568975.1	ASM2756897v1	ftp://ftp.ncbi.nlm.nih.gov/genomes/all/GCA/027/568/975/GCA_027568975.1_ASM2756897v1	80823707	Octopus_mimus	62.832	452	2.11e-20	0	63.907	471	7.14e-28	0	No
GCA_027563995.1	ASM2756399v1	ftp://ftp.ncbi.nlm.nih.gov/genomes/all/GCA/027/563/995/GCA_027563995.1_ASM2756399v1	7707594	Papilio_gigon	-	-	-	0	-	-	-	0	Yes
GCA_027563805.1	ASM2756380v1	ftp://ftp.ncbi.nlm.nih.gov/genomes/all/GCA/027/563/805/GCA_027563805.1_ASM2756380v1	39137307	Buceros_bicornis	62.943	367	5.61e-15	0	63.84	625	6.69e-35	0	Yes
GCA_027564515.1	ASM2756451v1	ftp://ftp.ncbi.nlm.nih.gov/genomes/all/GCA/027/564/515/GCA_027564515.1_ASM2756451v1	23148921	Octopus_rubescens	61.383	347	2.11e-06	0	64.944	445	2.64e-31	0	Yes
GCA_027564675.1	ASM2756467v1	ftp://ftp.ncbi.nlm.nih.gov/genomes/all/GCA/027/564/675/GCA_027564675.1_ASM2756467v1	39224879	Nisaetus_cirrhatus	-	-	-	0	-	-	-	0	No
GCA_027564735.1	ASM2756473v1	ftp://ftp.ncbi.nlm.nih.gov/genomes/all/GCA/027/564/735/GCA_027564735.1_ASM2756473v1	36552554	Rostrhamus_sociabilis	66.302	457	1.49e-40	0	66.822	428	3.38e-40	0	Yes
GCA_027564575.1	ASM2756457v1	ftp://ftp.ncbi.nlm.nih.gov/genomes/all/GCA/027/564/575/GCA_027564575.1_ASM2756457v1	37768748	Spilornis_abbotti	61.783	314	9.55e-07	0	69.93	143	2.27e-11	0	No
GCA_027564715.1	ASM2756471v1	ftp://ftp.ncbi.nlm.nih.gov/genomes/all/GCA/027/564/715/GCA_027564715.1_ASM2756471v1	36382398	Harpyhaliaetus_solitarius	-	-	-	0	-	-	-	0	Yes
GCA_027564695.1	ASM2756469v1	ftp://ftp.ncbi.nlm.nih.gov/genomes/all/GCA/027/564/695/GCA_027564695.1_ASM2756469v1	36136030	Ictinia_mississippiensis	-	-	-	0	-	-	-	0	Yes
GCA_027564655.1	ASM2756465v1	ftp://ftp.ncbi.nlm.nih.gov/genomes/all/GCA/027/564/655/GCA_027564655.1_ASM2756465v1	36438466	Leptodon_cayanensis	-	-	-	0	-	-	-	0	Yes
GCA_027564535.1	ASM2756453v1	ftp://ftp.ncbi.nlm.nih.gov/genomes/all/GCA/027/564/535/GCA_027564535.1_ASM2756453v1	35960193	Buteo_regalis	-	-	-	0	-	-	-	0	Yes
GCA_027564495.1	ASM2756449v1	ftp://ftp.ncbi.nlm.nih.gov/genomes/all/GCA/027/564/495/GCA_027564495.1_ASM2756449v1	78624065	Gallinago_solitaria	74.684	79	1.04e-05	0	-	-	-	0	No
GCA_027564555.1	ASM2756455v1	ftp://ftp.ncbi.nlm.nih.gov/genomes/all/GCA/027/564/555/GCA_027564555.1_ASM2756455v1	37049087	Buteo_swainsoni	-	-	-	0	-	-	-	0	Yes
GCA_027564435.1	ASM2756443v1	ftp://ftp.ncbi.nlm.nih.gov/genomes/all/GCA/027/564/435/GCA_027564435.1_ASM2756443v1	92537993	Falco_berigora	-	-	-	0	-	-	-	0	Yes
GCA_027564455.1	ASM2756445v1	ftp://ftp.ncbi.nlm.nih.gov/genomes/all/GCA/027/564/455/GCA_027564455.1_ASM2756445v1	91057712	Falco_novaeseelandiae	-	-	-	0	-	-	-	0	Yes
GCA_027564375.1	ASM2756437v1	ftp://ftp.ncbi.nlm.nih.gov/genomes/all/GCA/027/564/375/GCA_027564375.1_ASM2756437v1	24136751	Micropterix_facetella	-	-	-	0	-	-	-	0	No
GCA_027564015.1	ASM2756401v1	ftp://ftp.ncbi.nlm.nih.gov/genomes/all/GCA/027/564/015/GCA_027564015.1_ASM2756401v1	81304857	Gallinago_gallinago	-	-	-	0	-	-	-	0	Yes
GCA_027564225.1	ASM2756422v1	ftp://ftp.ncbi.nlm.nih.gov/genomes/all/GCA/027/564/225/GCA_027564225.1_ASM2756422v1	78092686	Gallinago_stenura	74.684	79	1.08e-05	0	-	-	-	0	Yes
GCA_027564185.1	ASM2756418v1	ftp://ftp.ncbi.nlm.nih.gov/genomes/all/GCA/027/564/185/GCA_027564185.1_ASM2756418v1	59684684	Cephalocassis_borneensis	64.801	2895	0	31	61.851	2907	4.21e-141	32	Yes
GCA_027564035.1	ASM2756403v1	ftp://ftp.ncbi.nlm.nih.gov/genomes/all/GCA/027/564/035/GCA_027564035.1_ASM2756403v1	77961257	Gallinago_delicata	-	-	-	0	-	-	-	0	No
GCA_027564205.1	ASM2756420v1	ftp://ftp.ncbi.nlm.nih.gov/genomes/all/GCA/027/564/205/GCA_027564205.1_ASM2756420v1	90981074	Falco_columbarius	-	-	-	0	-	-	-	0	Yes
GCA_027564165.1	ASM2756416v1	ftp://ftp.ncbi.nlm.nih.gov/genomes/all/GCA/027/564/165/GCA_027564165.1_ASM2756416v1	77599595	Gallinago_nigripennis	-	-	-	0	-	-	-	0	No
GCA_019775955.2	ASM1977595v2	ftp://ftp.ncbi.nlm.nih.gov/genomes/all/GCA/019/775/955/GCA_019775955.2_ASM1977595v2	26003243	Pollimyrus_isidori	61.38	1753	1.1e-39	2	64.46	1148	1.23e-70	1	Yes
GCA_015164015.2	ASM1516401v2	ftp://ftp.ncbi.nlm.nih.gov/genomes/all/GCA/015/164/015/GCA_015164015.2_ASM1516401v2	25260205	Brevimyrus_niger	64.894	1222	4.22e-83	1	65.057	1222	1.36e-85	1	Yes
GCA_010014825.2	ASM1001482v2	ftp://ftp.ncbi.nlm.nih.gov/genomes/all/GCA/010/014/825/GCA_010014825.2_ASM1001482v2	6532599	Danaus_melanippus	62.979	235	3.75e-06	0	77.778	72	1.42e-07	0	Yes
GCA_027559655.1	ASM2755965v1	ftp://ftp.ncbi.nlm.nih.gov/genomes/all/GCA/027/559/655/GCA_027559655.1_ASM2755965v1	36337749	Accipiter_superciliosus	65.517	319	1.07e-21	0	61.162	757	6.46e-20	0	No
GCA_027475135.1	ASM2747513v1	ftp://ftp.ncbi.nlm.nih.gov/genomes/all/GCA/027/475/135/GCA_027475135.1_ASM2747513v1	100634671	Bactrocera_correcta	78.788	66	1.23e-06	0	73.626	91	2.4e-07	0	Yes
GCA_027497755.1	ASM2749775v1	ftp://ftp.ncbi.nlm.nih.gov/genomes/all/GCA/027/497/755/GCA_027497755.1_ASM2749775v1	36917355	Aquila_audax	-	-	-	0	-	-	-	0	No
GCA_027497855.1	ASM2749785v1	ftp://ftp.ncbi.nlm.nih.gov/genomes/all/GCA/027/497/855/GCA_027497855.1_ASM2749785v1	32994373	Accipiter_striatus	-	-	-	0	-	-	-	0	No
GCA_027497815.1	ASM2749781v1	ftp://ftp.ncbi.nlm.nih.gov/genomes/all/GCA/027/497/815/GCA_027497815.1_ASM2749781v1	49659068	Aquila_africana	-	-	-	0	-	-	-	0	No
GCA_027497835.1	ASM2749783v1	ftp://ftp.ncbi.nlm.nih.gov/genomes/all/GCA/027/497/835/GCA_027497835.1_ASM2749783v1	36182379	Accipiter_erythropus	-	-	-	0	-	-	-	0	No
GCA_027497735.1	ASM2749773v1	ftp://ftp.ncbi.nlm.nih.gov/genomes/all/GCA/027/497/735/GCA_027497735.1_ASM2749773v1	27913647	Cyprinella_lepida	63.97	2967	0	3	64.826	2897	0	3	Yes
GCA_027497715.1	ASM2749771v1	ftp://ftp.ncbi.nlm.nih.gov/genomes/all/GCA/027/497/715/GCA_027497715.1_ASM2749771v1	35949950	Accipiter_nisus	-	-	-	0	-	-	-	0	Yes
GCA_027497695.1	ASM2749769v1	ftp://ftp.ncbi.nlm.nih.gov/genomes/all/GCA/027/497/695/GCA_027497695.1_ASM2749769v1	36192315	Accipiter_castanilius	-	-	-	0	-	-	-	0	No
GCA_027497675.1	ASM2749767v1	ftp://ftp.ncbi.nlm.nih.gov/genomes/all/GCA/027/497/675/GCA_027497675.1_ASM2749767v1	28478858	Cyprinella_lutrensis	65.113	3004	0	4	64.88	2910	0	4	Yes
GCA_027497775.1	ASM2749777v1	ftp://ftp.ncbi.nlm.nih.gov/genomes/all/GCA/027/497/775/GCA_027497775.1_ASM2749777v1	35025567	Accipiter_melanochlamys	-	-	-	0	-	-	-	0	No
GCA_027497455.1	S_Long_CMFRI_1.1	ftp://ftp.ncbi.nlm.nih.gov/genomes/all/GCA/027/497/455/GCA_027497455.1_S_Long_CMFRI_1.1	31118760	Sardinella_longiceps	64.283	2545	6.34e-162	10	64.579	2555	2.73e-178	10	Yes
GCA_027477595.1	bHaeMex1.pri	ftp://ftp.ncbi.nlm.nih.gov/genomes/all/GCA/027/477/595/GCA_027477595.1_bHaeMex1.pri	77212160	Haemorhous_mexicanus	-	-	-	0	-	-	-	0	Yes
GCA_946959425.1	aregius_2022	ftp://ftp.ncbi.nlm.nih.gov/genomes/all/GCA/946/959/425/GCA_946959425.1_aregius_2022	27869692	Argyrosomus_regius	76.471	136	1.4e-21	0	75.172	145	3.17e-21	0	Yes
GCA_027479285.1	ASM2747928v1	ftp://ftp.ncbi.nlm.nih.gov/genomes/all/GCA/027/479/285/GCA_027479285.1_ASM2747928v1	33452253	Accipiter_novaehollandiae	-	-	-	0	-	-	-	0	No
GCA_027479145.1	ASM2747914v1	ftp://ftp.ncbi.nlm.nih.gov/genomes/all/GCA/027/479/145/GCA_027479145.1_ASM2747914v1	35758010	Accipiter_cirrocephalus	-	-	-	0	-	-	-	0	No
GCA_027479025.1	ASM2747902v1	ftp://ftp.ncbi.nlm.nih.gov/genomes/all/GCA/027/479/025/GCA_027479025.1_ASM2747902v1	33942039	Accipiter_melanoleucus	-	-	-	0	-	-	-	0	No
GCA_027481765.1	ASM2748176v1	ftp://ftp.ncbi.nlm.nih.gov/genomes/all/GCA/027/481/765/GCA_027481765.1_ASM2748176v1	17052863	Tenualosa_thibaudeaui	65.071	773	1.34e-58	0	66.667	768	1.53e-73	0	Yes
GCA_027475505.1	ASM2747550v1	ftp://ftp.ncbi.nlm.nih.gov/genomes/all/GCA/027/475/505/GCA_027475505.1_ASM2747550v1	36402184	Melierax_poliopterus	-	-	-	0	-	-	-	0	No
GCA_027475465.1	ASM2747546v1	ftp://ftp.ncbi.nlm.nih.gov/genomes/all/GCA/027/475/465/GCA_027475465.1_ASM2747546v1	36635095	Hieraaetus_morphnoides	-	-	-	0	-	-	-	0	Yes
GCA_027475485.1	ASM2747548v1	ftp://ftp.ncbi.nlm.nih.gov/genomes/all/GCA/027/475/485/GCA_027475485.1_ASM2747548v1	32928445	Accipiter_fasciatus	-	-	-	0	-	-	-	0	No
GCA_027410445.1	aDisPic1.pri	ftp://ftp.ncbi.nlm.nih.gov/genomes/all/GCA/027/410/445/GCA_027410445.1_aDisPic1.pri	453717995	Discoglossus_pictus	-	-	-	0	-	-	-	0	Yes
GCA_027475355.1	ASM2747535v1	ftp://ftp.ncbi.nlm.nih.gov/genomes/all/GCA/027/475/355/GCA_027475355.1_ASM2747535v1	35417180	Coilia_nasus	66.715	685	3.1e-70	0	67.103	687	8.58e-74	0	Yes
GCA_027409185.1	mCynVol1.pri	ftp://ftp.ncbi.nlm.nih.gov/genomes/all/GCA/027/409/185/GCA_027409185.1_mCynVol1.pri	165781880	Cynocephalus_volans	-	-	-	0	-	-	-	0	Yes
GCA_027422435.1	SKLP_Spyl_1.3	ftp://ftp.ncbi.nlm.nih.gov/genomes/all/GCA/027/422/435/GCA_027422435.1_SKLP_Spyl_1.3	36056370	Schizopygopsis_pylzovi	65.235	1700	3.46e-128	4	65.183	1663	1.46e-123	4	Yes
GCA_027474245.1	bSphHub1.pri	ftp://ftp.ncbi.nlm.nih.gov/genomes/all/GCA/027/474/245/GCA_027474245.1_bSphHub1.pri	89079306	Spheniscus_humboldti	-	-	-	0	-	-	-	0	Yes
GCA_027474115.1	SKLP_Smal_1.2	ftp://ftp.ncbi.nlm.nih.gov/genomes/all/GCA/027/474/115/GCA_027474115.1_SKLP_Smal_1.2	36493036	Schizopygopsis_malacanthus	65	1700	6.58e-129	3	64.883	1663	7.36e-123	3	Yes
GCA_027422415.1	SKLP_Slan_1.0	ftp://ftp.ncbi.nlm.nih.gov/genomes/all/GCA/027/422/415/GCA_027422415.1_SKLP_Slan_1.0	36061986	Schizothorax_lantsangensis	64.072	2942	0	19	66.521	2972	0	18	Yes
GCA_027422405.1	SKLP_Pkaz_1.1	ftp://ftp.ncbi.nlm.nih.gov/genomes/all/GCA/027/422/405/GCA_027422405.1_SKLP_Pkaz_1.1	27726705	Ptychobarbus_kaznakovi	65.139	1985	1.7e-152	2	64.761	2029	1.63e-147	2	Yes
GCA_027422475.1	ASM2742247v1	ftp://ftp.ncbi.nlm.nih.gov/genomes/all/GCA/027/422/475/GCA_027422475.1_ASM2742247v1	1386763	Neofelis_diardi	-	-	-	0	-	-	-	0	Yes
GCA_027361055.1	ASM2736105v1	ftp://ftp.ncbi.nlm.nih.gov/genomes/all/GCA/027/361/055/GCA_027361055.1_ASM2736105v1	28434641	Cyprinella_venusta	65.983	1170	2.39e-103	1	67.456	1183	1.79e-126	1	Yes
GCA_027382335.1	ASM2738233v1	ftp://ftp.ncbi.nlm.nih.gov/genomes/all/GCA/027/382/335/GCA_027382335.1_ASM2738233v1	11546956	Takifugu_ocellatus	-	-	-	0	-	-	-	0	Yes
GCA_027257055.1	ASM2725705v1	ftp://ftp.ncbi.nlm.nih.gov/genomes/all/GCA/027/257/055/GCA_027257055.1_ASM2725705v1	5252243	Cephalopachus_bancanus	-	-	-	0	-	-	-	0	Yes
GCA_947650265.1	fSymMel2.1	ftp://ftp.ncbi.nlm.nih.gov/genomes/all/GCA/947/650/265/GCA_947650265.1_fSymMel2.1	27641414	Symphodus_melops	66.023	259	2.37e-17	0	64.474	380	2.37e-17	0	Yes
GCA_947623375.1	ilApoCapr1.1	ftp://ftp.ncbi.nlm.nih.gov/genomes/all/GCA/947/623/375/GCA_947623375.1_ilApoCapr1.1	27898245	Apotomis_capreana	63.356	292	3.09e-11	0	61.3	323	1.52e-05	0	No
GCA_947652115.1	jaBlaWell11.1	ftp://ftp.ncbi.nlm.nih.gov/genomes/all/GCA/947/652/115/GCA_947652115.1_jaBlaWell11.1	27335774	Blastomussa_wellsi	63.346	3001	0	58	63.014	2993	0	56	Yes
GCA_947652605.1	icElmAene2.1	ftp://ftp.ncbi.nlm.nih.gov/genomes/all/GCA/947/652/605/GCA_947652605.1_icElmAene2.1	60347194	Elmis_aenea	65.101	298	1.65e-18	0	64.423	312	4.37e-17	0	Yes
GCA_947623455.1	xbMimVari1.1	ftp://ftp.ncbi.nlm.nih.gov/genomes/all/GCA/947/623/455/GCA_947623455.1_xbMimVari1.1	50749371	Mimachlamys_varia	65.005	2989	0	11	65.55	2984	0	11	Yes
GCA_026979955.1	Mus_1.0	ftp://ftp.ncbi.nlm.nih.gov/genomes/all/GCA/026/979/955/GCA_026979955.1_Mus_1.0	13852586	Megalurothrips_usitatus	-	-	-	0	-	-	-	0	No
GCA_027123335.1	OIST_Acla_v1	ftp://ftp.ncbi.nlm.nih.gov/genomes/all/GCA/027/123/335/GCA_027123335.1_OIST_Acla_v1	36694648	Amphiprion_clarkii	66.98	1914	0	8	67.408	1979	0	8	Yes
GCA_027123975.1	ASM2712397v1	ftp://ftp.ncbi.nlm.nih.gov/genomes/all/GCA/027/123/975/GCA_027123975.1_ASM2712397v1	55613161	Genidens_machadoi	65.172	2943	0	25	65.689	2967	0	30	Yes
GCA_027122535.1	ASM2712253v1	ftp://ftp.ncbi.nlm.nih.gov/genomes/all/GCA/027/122/535/GCA_027122535.1_ASM2712253v1	89813523	Octopus_maya	62.697	445	6.38e-19	0	62.481	645	2.52e-25	0	Yes
GCA_027123695.1	ASM2712369v1	ftp://ftp.ncbi.nlm.nih.gov/genomes/all/GCA/027/123/695/GCA_027123695.1_ASM2712369v1	63207255	Chamaetylas_choloensis	-	-	-	0	-	-	-	0	No
GCA_027123655.1	ASM2712365v1	ftp://ftp.ncbi.nlm.nih.gov/genomes/all/GCA/027/123/655/GCA_027123655.1_ASM2712365v1	61618902	Muscicapa_comitata	-	-	-	0	-	-	-	0	No
GCA_027123565.1	ASM2712356v1	ftp://ftp.ncbi.nlm.nih.gov/genomes/all/GCA/027/123/565/GCA_027123565.1_ASM2712356v1	13566767	Phycis_chesteri	64.966	1019	1.75e-82	2	66.371	1240	2.18e-107	3	Yes
GCA_027123675.1	ASM2712367v1	ftp://ftp.ncbi.nlm.nih.gov/genomes/all/GCA/027/123/675/GCA_027123675.1_ASM2712367v1	20738524	Molva_macrophthalma	-	-	-	0	68.421	228	7.13e-09	0	Yes
GCA_027123545.1	ASM2712354v1	ftp://ftp.ncbi.nlm.nih.gov/genomes/all/GCA/027/123/545/GCA_027123545.1_ASM2712354v1	20524175	Trisopterus_esmarkii	67.137	2270	0	2	68.343	2366	0	2	Yes
GCA_027123715.1	ASM2712371v1	ftp://ftp.ncbi.nlm.nih.gov/genomes/all/GCA/027/123/715/GCA_027123715.1_ASM2712371v1	10749147	Gaidropsarus_macrophthalmus	66.801	747	5.46e-58	0	64.404	1267	5.46e-58	1	Yes
GCA_027123175.1	ASM2712317v1	ftp://ftp.ncbi.nlm.nih.gov/genomes/all/GCA/027/123/175/GCA_027123175.1_ASM2712317v1	13558947	Urophycis_cirrata	66.54	1838	0	3	66.486	1841	0	3	Yes
GCA_027122915.1	ASM2712291v1	ftp://ftp.ncbi.nlm.nih.gov/genomes/all/GCA/027/122/915/GCA_027122915.1_ASM2712291v1	91027059	Falco_femoralis	-	-	-	0	-	-	-	0	Yes
GCA_027122955.1	ASM2712295v1	ftp://ftp.ncbi.nlm.nih.gov/genomes/all/GCA/027/122/955/GCA_027122955.1_ASM2712295v1	91058192	Falco_deiroleucus	-	-	-	0	-	-	-	0	Yes
GCA_027123135.1	ASM2712313v1	ftp://ftp.ncbi.nlm.nih.gov/genomes/all/GCA/027/123/135/GCA_027123135.1_ASM2712313v1	12702846	Urophycis_floridana	63.959	2930	0	6	63.481	2919	1.96e-139	5	Yes
GCA_027123015.1	ASM2712301v1	ftp://ftp.ncbi.nlm.nih.gov/genomes/all/GCA/027/123/015/GCA_027123015.1_ASM2712301v1	11092243	Urophycis_regia	63.851	2498	3.23e-126	2	64.876	2457	3.16e-142	3	Yes
GCA_027123055.1	ASM2712305v1	ftp://ftp.ncbi.nlm.nih.gov/genomes/all/GCA/027/123/055/GCA_027123055.1_ASM2712305v1	7602289	Merluccius_bilinearis	65.031	1773	1.15e-127	2	64.889	1800	2.62e-127	3	Yes
GCA_027123235.1	ASM2712323v1	ftp://ftp.ncbi.nlm.nih.gov/genomes/all/GCA/027/123/235/GCA_027123235.1_ASM2712323v1	12610890	Merluccius_paradoxus	63.046	1924	1.8e-55	8	63.098	1924	6.8e-57	7	Yes
GCA_027122795.1	ASM2712279v1	ftp://ftp.ncbi.nlm.nih.gov/genomes/all/GCA/027/122/795/GCA_027122795.1_ASM2712279v1	11386511	Enchelyopus_cimbrius	64.396	646	2.63e-47	0	64.476	639	2.63e-47	0	Yes
GCA_027122755.1	ASM2712275v1	ftp://ftp.ncbi.nlm.nih.gov/genomes/all/GCA/027/122/755/GCA_027122755.1_ASM2712275v1	11869982	Merluccius_hubbsi	65.234	2048	0	3	65.646	2090	0	3	Yes
GCA_027122715.1	ASM2712271v1	ftp://ftp.ncbi.nlm.nih.gov/genomes/all/GCA/027/122/715/GCA_027122715.1_ASM2712271v1	20854992	Trisopterus_minutus	64.949	1572	1.7e-129	1	67.812	1572	0	1	Yes
GCA_027122695.1	ASM2712269v1	ftp://ftp.ncbi.nlm.nih.gov/genomes/all/GCA/027/122/695/GCA_027122695.1_ASM2712269v1	12654737	Merluccius_productus	64.649	3024	0	3	65.577	2905	0	2	Yes
GCA_027122575.1	ASM2712257v1	ftp://ftp.ncbi.nlm.nih.gov/genomes/all/GCA/027/122/575/GCA_027122575.1_ASM2712257v1	11846886	Merluccius_polylepis	65.861	2481	0	2	66.238	2491	0	2	No
GCA_027122555.1	ASM2712255v1	ftp://ftp.ncbi.nlm.nih.gov/genomes/all/GCA/027/122/555/GCA_027122555.1_ASM2712255v1	12552015	Urophycis_chuss	64.703	1986	2.89e-169	3	65.106	1986	3.16e-179	3	Yes
GCA_027122455.1	ASM2712245v1	ftp://ftp.ncbi.nlm.nih.gov/genomes/all/GCA/027/122/455/GCA_027122455.1_ASM2712245v1	20572751	Trisopterus_luscus	63.455	1152	1.8e-55	1	64.796	1176	1.69e-66	1	Yes
GCA_027122295.1	ASM2712229v1	ftp://ftp.ncbi.nlm.nih.gov/genomes/all/GCA/027/122/295/GCA_027122295.1_ASM2712229v1	91029382	Falco_rufigularis	-	-	-	0	-	-	-	0	Yes
GCA_026956025.1	MCyc01	ftp://ftp.ncbi.nlm.nih.gov/genomes/all/GCA/026/956/025/GCA_026956025.1_MCyc01	152979943	Macaca_cyclopis	-	-	-	0	-	-	-	0	Yes
GCA_947623445.1	kaClaLepa1.1	ftp://ftp.ncbi.nlm.nih.gov/genomes/all/GCA/947/623/445/GCA_947623445.1_kaClaLepa1.1	25070715	Clavelina_lepadiformis	72	100	7.17e-08	0	71.171	111	1.39e-08	0	Yes
GCA_947623515.1	idNeoInte1.1	ftp://ftp.ncbi.nlm.nih.gov/genomes/all/GCA/947/623/515/GCA_947623515.1_idNeoInte1.1	219059534	Neoascia_interrupta	-	-	-	0	71.134	97	1.23e-05	0	No
GCA_947623535.1	iyCoeConi1.1	ftp://ftp.ncbi.nlm.nih.gov/genomes/all/GCA/947/623/535/GCA_947623535.1_iyCoeConi1.1	25869242	Coelioxys_conoideus	-	-	-	0	-	-	-	0	Yes
GCA_947623395.1	ilSynTipu2.1	ftp://ftp.ncbi.nlm.nih.gov/genomes/all/GCA/947/623/395/GCA_947623395.1_ilSynTipu2.1	10885013	Synanthedon_tipuliformis	60.508	433	2.29e-07	0	-	-	-	0	No
GCA_947623365.1	ilAchFlav2.1	ftp://ftp.ncbi.nlm.nih.gov/genomes/all/GCA/947/623/365/GCA_947623365.1_ilAchFlav2.1	16269518	Achlya_flavicornis	-	-	-	0	-	-	-	0	No
GCA_947578705.1	ilLacWlai2.1	ftp://ftp.ncbi.nlm.nih.gov/genomes/all/GCA/947/578/705/GCA_947578705.1_ilLacWlai2.1	29461643	Lacanobia_wlatinum	65.432	324	1.94e-10	0	63.913	230	5.99e-08	0	No
GCA_947578425.1	ilEugGlar6.1	ftp://ftp.ncbi.nlm.nih.gov/genomes/all/GCA/947/578/425/GCA_947578425.1_ilEugGlar6.1	21954397	Eugnorisma_glareosa	-	-	-	0	-	-	-	0	No
GCA_947579745.1	ilApoHisp1.1	ftp://ftp.ncbi.nlm.nih.gov/genomes/all/GCA/947/579/745/GCA_947579745.1_ilApoHisp1.1	15642102	Apocheima_hispidaria	-	-	-	0	-	-	-	0	Yes
GCA_947579605.1	iiAthCine2.1	ftp://ftp.ncbi.nlm.nih.gov/genomes/all/GCA/947/579/605/GCA_947579605.1_iiAthCine2.1	29754657	Athripsodes_cinereus	72.043	93	6.47e-06	0	72.34	94	1.26e-06	0	No
GCA_947577245.1	iyAndBuce1.1	ftp://ftp.ncbi.nlm.nih.gov/genomes/all/GCA/947/577/245/GCA_947577245.1_iyAndBuce1.1	110195567	Andrena_bucephala	-	-	-	0	-	-	-	0	No
GCA_947579855.1	ilAntDeri1.1	ftp://ftp.ncbi.nlm.nih.gov/genomes/all/GCA/947/579/855/GCA_947579855.1_ilAntDeri1.1	12706007	Anticlea_derivata	-	-	-	0	-	-	-	0	No
GCA_947579665.1	ioSymStri1.1	ftp://ftp.ncbi.nlm.nih.gov/genomes/all/GCA/947/579/665/GCA_947579665.1_ioSymStri1.1	103201359	Sympetrum_striolatum	-	-	-	0	-	-	-	0	Yes
GCA_947578465.1	ilTheObel3.1	ftp://ftp.ncbi.nlm.nih.gov/genomes/all/GCA/947/578/465/GCA_947578465.1_ilTheObel3.1	25318533	Thera_obeliscata	-	-	-	0	-	-	-	0	No
GCA_947578815.1	ilEpiRame1.1	ftp://ftp.ncbi.nlm.nih.gov/genomes/all/GCA/947/578/815/GCA_947578815.1_ilEpiRame1.1	27488655	Epinotia_ramella	61.894	433	2.04e-14	0	62.782	266	2.67e-07	0	No
GCA_947568885.1	ilCydStro3.1	ftp://ftp.ncbi.nlm.nih.gov/genomes/all/GCA/947/568/885/GCA_947568885.1_ilCydStro3.1	19535481	Cydia_strobilella	64.048	331	2.02e-17	0	62.406	266	2.16e-06	0	No
GCA_947568825.1	ilSphPina1.1	ftp://ftp.ncbi.nlm.nih.gov/genomes/all/GCA/947/568/825/GCA_947568825.1_ilSphPina1.1	18699573	Sphinx_pinastri	64.029	278	8e-13	0	62.034	295	8.95e-07	0	No
GCA_947568875.1	ilFisYpsi1.1	ftp://ftp.ncbi.nlm.nih.gov/genomes/all/GCA/947/568/875/GCA_947568875.1_ilFisYpsi1.1	25108161	Fissipunctia_ypsillon	-	-	-	0	-	-	-	0	No
GCA_947568835.1	ipProMont4.1	ftp://ftp.ncbi.nlm.nih.gov/genomes/all/GCA/947/568/835/GCA_947568835.1_ipProMont4.1	25865980	Protonemura_montana	-	-	-	0	-	-	-	0	Yes
GCA_947563755.1	icLocCrat2.1	ftp://ftp.ncbi.nlm.nih.gov/genomes/all/GCA/947/563/755/GCA_947563755.1_icLocCrat2.1	53024378	Lochmaea_crataegi	-	-	-	0	64.433	194	3.55e-06	0	No
GCA_947563715.1	ilLycHirt1.1	ftp://ftp.ncbi.nlm.nih.gov/genomes/all/GCA/947/563/715/GCA_947563715.1_ilLycHirt1.1	45432280	Lycia_hirtaria	-	-	-	0	72.632	95	4.27e-07	0	Yes
GCA_947563765.1	ilAnaInnx2.1	ftp://ftp.ncbi.nlm.nih.gov/genomes/all/GCA/947/563/765/GCA_947563765.1_ilAnaInnx2.1	10425486	Anarsia_innoxiella	-	-	-	0	-	-	-	0	No
GCA_947562095.1	wcBraLoba9.1	ftp://ftp.ncbi.nlm.nih.gov/genomes/all/GCA/947/562/095/GCA_947562095.1_wcBraLoba9.1	10374467	Branchellion_lobata	76.923	65	1.84e-05	0	74.359	78	3.57e-06	0	No
GCA_947563465.1	ilArcXylo1.1	ftp://ftp.ncbi.nlm.nih.gov/genomes/all/GCA/947/563/465/GCA_947563465.1_ilArcXylo1.1	22404545	Archips_xylosteana	63.178	258	4.31e-08	0	61.562	333	5.04e-07	0	No
GCA_947562105.1	ilShaVerb5.1	ftp://ftp.ncbi.nlm.nih.gov/genomes/all/GCA/947/562/105/GCA_947562105.1_ilShaVerb5.1	14523181	Shargacucullia_verbasci	-	-	-	0	-	-	-	0	No
GCA_947562085.1	ilEudLacu3.1	ftp://ftp.ncbi.nlm.nih.gov/genomes/all/GCA/947/562/085/GCA_947562085.1_ilEudLacu3.1	24461152	Eudonia_lacustrata	65.128	195	4.64e-08	0	65.315	222	1.43e-05	0	No
GCA_947562075.1	ilOrtGrac1.1	ftp://ftp.ncbi.nlm.nih.gov/genomes/all/GCA/947/562/075/GCA_947562075.1_ilOrtGrac1.1	52000109	Orthosia_gracilis	63.014	292	3.48e-10	0	-	-	-	0	No
GCA_947561715.1	kaAscMent1.1	ftp://ftp.ncbi.nlm.nih.gov/genomes/all/GCA/947/561/715/GCA_947561715.1_kaAscMent1.1	21171019	Ascidia_mentula	-	-	-	0	-	-	-	0	No
GCA_947561695.1	ilTyrJaco4.1	ftp://ftp.ncbi.nlm.nih.gov/genomes/all/GCA/947/561/695/GCA_947561695.1_ilTyrJaco4.1	21035164	Tyria_jacobaeae	-	-	-	0	-	-	-	0	No
GCA_947538915.1	iyTenDist1.1	ftp://ftp.ncbi.nlm.nih.gov/genomes/all/GCA/947/538/915/GCA_947538915.1_iyTenDist1.1	25528205	Tenthredo_distinguenda	-	-	-	0	-	-	-	0	No
GCA_947538895.1	idNeoCyan1.1	ftp://ftp.ncbi.nlm.nih.gov/genomes/all/GCA/947/538/895/GCA_947538895.1_idNeoCyan1.1	42716038	Neoitamus_cyanurus	61.806	288	7.49e-06	0	67.153	137	3.31e-06	0	No
GCA_947534325.1	icAgoFuli1.1	ftp://ftp.ncbi.nlm.nih.gov/genomes/all/GCA/947/534/325/GCA_947534325.1_icAgoFuli1.1	36153338	Agonum_fuliginosum	61.42	324	6.29e-06	0	61.892	370	1.49e-10	0	Yes
GCA_947523025.1	ilDryLabe1.1	ftp://ftp.ncbi.nlm.nih.gov/genomes/all/GCA/947/523/025/GCA_947523025.1_ilDryLabe1.1	26640437	Dryobota_labecula	-	-	-	0	-	-	-	0	No
GCA_947507595.1	ilPyrFari1.1	ftp://ftp.ncbi.nlm.nih.gov/genomes/all/GCA/947/507/595/GCA_947507595.1_ilPyrFari1.1	39277333	Pyralis_farinalis	-	-	-	0	71.296	108	1.48e-07	0	No
GCA_026937815.1	UBuf_Eper_1.0	ftp://ftp.ncbi.nlm.nih.gov/genomes/all/GCA/026/937/815/GCA_026937815.1_UBuf_Eper_1.0	30810032	Etheostoma_perlongum	66.759	2897	0	17	67.14	2885	0	18	Yes
GCA_026937515.1	ASM2693751v1	ftp://ftp.ncbi.nlm.nih.gov/genomes/all/GCA/026/937/515/GCA_026937515.1_ASM2693751v1	36649426	Polyboroides_typus	-	-	-	0	-	-	-	0	No
GCA_026937365.1	ASM2693736v1	ftp://ftp.ncbi.nlm.nih.gov/genomes/all/GCA/026/937/365/GCA_026937365.1_ASM2693736v1	38728798	Circus_cinereus	-	-	-	0	-	-	-	0	Yes
GCA_026937345.1	ASM2693734v1	ftp://ftp.ncbi.nlm.nih.gov/genomes/all/GCA/026/937/345/GCA_026937345.1_ASM2693734v1	36185665	Buteo_jamaicensis	-	-	-	0	-	-	-	0	Yes
GCA_026930925.1	ASM2693092v1	ftp://ftp.ncbi.nlm.nih.gov/genomes/all/GCA/026/930/925/GCA_026930925.1_ASM2693092v1	40052610	Chelictinia_riocourii	-	-	-	0	-	-	-	0	No
GCA_026930785.1	ASM2693078v1	ftp://ftp.ncbi.nlm.nih.gov/genomes/all/GCA/026/930/785/GCA_026930785.1_ASM2693078v1	25974011	Harpyopsis_novaeguineae	-	-	-	0	-	-	-	0	No
GCA_026930705.1	ASM2693070v1	ftp://ftp.ncbi.nlm.nih.gov/genomes/all/GCA/026/930/705/GCA_026930705.1_ASM2693070v1	37650049	Buteo_nitidus	-	-	-	0	-	-	-	0	Yes
GCA_026930665.1	ASM2693066v1	ftp://ftp.ncbi.nlm.nih.gov/genomes/all/GCA/026/930/665/GCA_026930665.1_ASM2693066v1	36520423	Buteo_albigula	-	-	-	0	-	-	-	0	Yes
GCA_026939265.1	ASM2693926v1	ftp://ftp.ncbi.nlm.nih.gov/genomes/all/GCA/026/939/265/GCA_026939265.1_ASM2693926v1	5584306	Oreonectes_daqikongensis	65.412	983	1.63e-71	0	63.432	1154	3.53e-66	1	No
GCA_026936325.1	EMBL_pdum_1.0	ftp://ftp.ncbi.nlm.nih.gov/genomes/all/GCA/026/936/325/GCA_026936325.1_EMBL_pdum_1.0	54798709	Platynereis_dumerilii	-	-	-	0	-	-	-	0	No
GCA_026936385.1	BBF_mMolNig1_v1	ftp://ftp.ncbi.nlm.nih.gov/genomes/all/GCA/026/936/385/GCA_026936385.1_BBF_mMolNig1_v1	81933988	Molossus_nigricans	-	-	-	0	-	-	-	0	No
GCA_947369275.1	idNemNigr1.1	ftp://ftp.ncbi.nlm.nih.gov/genomes/all/GCA/947/369/275/GCA_947369275.1_idNemNigr1.1	217608999	Nemotelus_nigrinus	94.444	36	1.48e-05	0	94.444	36	1.48e-05	0	Yes
GCA_947532085.1	ilEleSimi1.1	ftp://ftp.ncbi.nlm.nih.gov/genomes/all/GCA/947/532/085/GCA_947532085.1_ilEleSimi1.1	28718319	Elegia_similella	62.121	330	4.43e-09	0	61.986	292	3.11e-06	0	No
GCA_947389925.1	idCoePili4.1	ftp://ftp.ncbi.nlm.nih.gov/genomes/all/GCA/947/389/925/GCA_947389925.1_idCoePili4.1	47252759	Coelopa_pilipes	-	-	-	0	-	-	-	0	No
GCA_947532105.1	ilAthMouf1.1	ftp://ftp.ncbi.nlm.nih.gov/genomes/all/GCA/947/532/105/GCA_947532105.1_ilAthMouf1.1	29779897	Athrips_mouffetella	62.069	290	1.53e-06	0	-	-	-	0	No
GCA_947364205.1	ilAgrLota1.1	ftp://ftp.ncbi.nlm.nih.gov/genomes/all/GCA/947/364/205/GCA_947364205.1_ilAgrLota1.1	21830991	Agrochola_lota	-	-	-	0	-	-	-	0	No
GCA_947532125.1	ilSatPavo1.1	ftp://ftp.ncbi.nlm.nih.gov/genomes/all/GCA/947/532/125/GCA_947532125.1_ilSatPavo1.1	17680408	Saturnia_pavonia	-	-	-	0	-	-	-	0	No
GCA_947363495.1	ilEuzPing2.1	ftp://ftp.ncbi.nlm.nih.gov/genomes/all/GCA/947/363/495/GCA_947363495.1_ilEuzPing2.1	17073911	Euzophera_pinguis	-	-	-	0	64.398	191	4.2e-06	0	No
GCA_947507565.1	ooOscLobu1.1	ftp://ftp.ncbi.nlm.nih.gov/genomes/all/GCA/947/507/565/GCA_947507565.1_ooOscLobu1.1	3475296	Oscarella_lobularis	-	-	-	0	-	-	-	0	Yes
GCA_947507545.1	iyCliInci1.1	ftp://ftp.ncbi.nlm.nih.gov/genomes/all/GCA/947/507/545/GCA_947507545.1_iyCliInci1.1	13682479	Clistopyga_incitator	-	-	-	0	-	-	-	0	No
GCA_947507525.1	ilApaEpom1.1	ftp://ftp.ncbi.nlm.nih.gov/genomes/all/GCA/947/507/525/GCA_947507525.1_ilApaEpom1.1	20943201	Apamea_epomidion	-	-	-	0	-	-	-	0	No
GCA_947425015.1	icPteNige1.1	ftp://ftp.ncbi.nlm.nih.gov/genomes/all/GCA/947/425/015/GCA_947425015.1_icPteNige1.1	36870366	Pterostichus_niger	62.766	470	6.65e-16	0	61.463	615	5.96e-22	0	Yes
GCA_947369205.1	icCanRufa1.1	ftp://ftp.ncbi.nlm.nih.gov/genomes/all/GCA/947/369/205/GCA_947369205.1_icCanRufa1.1	50306085	Cantharis_rufa	69.643	112	1.42e-06	0	68.293	123	3.21e-06	0	No
GCA_947396885.1	ngHelPoly1.1	ftp://ftp.ncbi.nlm.nih.gov/genomes/all/GCA/947/396/885/GCA_947396885.1_ngHelPoly1.1	107429949	Heligmosomoides_polygyrus_polygyrus	62.025	395	1.03e-12	0	63.202	356	1.47e-15	0	No
GCA_947522985.1	ilLitSoci1.1	ftp://ftp.ncbi.nlm.nih.gov/genomes/all/GCA/947/522/985/GCA_947522985.1_ilLitSoci1.1	16922983	Lithophane_socia	-	-	-	0	-	-	-	0	No
GCA_947507805.1	ilApoNigr3.1	ftp://ftp.ncbi.nlm.nih.gov/genomes/all/GCA/947/507/805/GCA_947507805.1_ilApoNigr3.1	24958797	Aporophyla_nigra	-	-	-	0	-	-	-	0	No
GCA_026874595.1	ASM2687459v1	ftp://ftp.ncbi.nlm.nih.gov/genomes/all/GCA/026/874/595/GCA_026874595.1_ASM2687459v1	80869746	Sipunculus_nudus	61.381	1072	5.19e-33	1	62.167	1578	1.47e-57	1	Yes
GCA_022539655.2	CSIRO_AGI_Cdub_v0.2	ftp://ftp.ncbi.nlm.nih.gov/genomes/all/GCA/022/539/655/GCA_022539655.2_CSIRO_AGI_Cdub_v0.2	2420797	Ceriodaphnia_dubia	-	-	-	0	-	-	-	0	No
GCA_026873925.1	ASM2687392v1	ftp://ftp.ncbi.nlm.nih.gov/genomes/all/GCA/026/873/925/GCA_026873925.1_ASM2687392v1	3795778	Amphioctopus_burryi	60.82	439	1.3e-08	0	63.786	486	6.84e-29	0	Yes
GCA_026873725.1	ASM2687372v1	ftp://ftp.ncbi.nlm.nih.gov/genomes/all/GCA/026/873/725/GCA_026873725.1_ASM2687372v1	36361711	Busarellus_nigricollis	-	-	-	0	-	-	-	0	Yes
GCA_026826555.1	mTolMat1	ftp://ftp.ncbi.nlm.nih.gov/genomes/all/GCA/026/826/555/GCA_026826555.1_mTolMat1	12561802	Tolypeutes_matacus	-	-	-	0	-	-	-	0	Yes
GCA_947507615.1	ilHemAest2.1	ftp://ftp.ncbi.nlm.nih.gov/genomes/all/GCA/947/507/615/GCA_947507615.1_ilHemAest2.1	17632203	Hemithea_aestivaria	64.829	381	2.78e-25	0	68.831	154	2.09e-11	0	No
GCA_947508005.1	ilAmpLuce6.1	ftp://ftp.ncbi.nlm.nih.gov/genomes/all/GCA/947/508/005/GCA_947508005.1_ilAmpLuce6.1	22308434	Amphipoea_lucens	-	-	-	0	-	-	-	0	No
GCA_947397865.1	idPolDomi1.1	ftp://ftp.ncbi.nlm.nih.gov/genomes/all/GCA/947/397/865/GCA_947397865.1_idPolDomi1.1	190665199	Polietes_domitor	62.691	327	4.34e-11	0	65.464	194	1.34e-08	0	Yes
GCA_947397855.1	idTheSoli1.1	ftp://ftp.ncbi.nlm.nih.gov/genomes/all/GCA/947/397/855/GCA_947397855.1_idTheSoli1.1	77173402	Thelaira_solivaga	-	-	-	0	70.909	110	6.46e-08	0	No
GCA_947369235.1	ilUdeOliv2.1	ftp://ftp.ncbi.nlm.nih.gov/genomes/all/GCA/947/369/235/GCA_947369235.1_ilUdeOliv2.1	21486546	Udea_olivalis	63.137	255	9.39e-08	0	72.727	88	5.64e-06	0	No
GCA_947458855.1	ilMonLaev1.1	ftp://ftp.ncbi.nlm.nih.gov/genomes/all/GCA/947/458/855/GCA_947458855.1_ilMonLaev1.1	26464553	Monopis_laevigella	-	-	-	0	-	-	-	0	No
GCA_947386135.1	ilMelPers1.1	ftp://ftp.ncbi.nlm.nih.gov/genomes/all/GCA/947/386/135/GCA_947386135.1_ilMelPers1.1	21548939	Melanchra_persicariae	-	-	-	0	-	-	-	0	No
GCA_947369225.1	ilHofPseu3.1	ftp://ftp.ncbi.nlm.nih.gov/genomes/all/GCA/947/369/225/GCA_947369225.1_ilHofPseu3.1	14950471	Hofmannophila_pseudospretella	69.343	137	1.02e-09	0	-	-	-	0	No
GCA_026784285.1	ASM2678428v1	ftp://ftp.ncbi.nlm.nih.gov/genomes/all/GCA/026/784/285/GCA_026784285.1_ASM2678428v1	24803833	Stomatorhinus_walkeri	65.408	1457	6.17e-112	3	65.382	1427	2.55e-123	1	No
GCA_026781215.1	ASM2678121v1	ftp://ftp.ncbi.nlm.nih.gov/genomes/all/GCA/026/781/215/GCA_026781215.1_ASM2678121v1	25113271	Cyphomyrus_wilverthi	64.967	1981	1.25e-165	1	65.387	1979	6.03e-176	1	Yes
GCA_026781145.1	ASM2678114v1	ftp://ftp.ncbi.nlm.nih.gov/genomes/all/GCA/026/781/145/GCA_026781145.1_ASM2678114v1	25271851	Hippopotamyrus_pictus	65.479	1909	3.12e-159	3	64.412	2883	0	3	Yes
GCA_026781065.1	ASM2678106v1	ftp://ftp.ncbi.nlm.nih.gov/genomes/all/GCA/026/781/065/GCA_026781065.1_ASM2678106v1	25696302	Mormyrops_boulengeri	64.6	2113	9.54e-157	4	63.899	2144	1.98e-146	5	No
GCA_026780845.1	ASM2678084v1	ftp://ftp.ncbi.nlm.nih.gov/genomes/all/GCA/026/780/845/GCA_026780845.1_ASM2678084v1	23647827	Petrocephalus_sullivani	66.612	611	3.13e-48	0	65.826	714	1.44e-53	0	Yes
GCA_026780785.1	ASM2678078v1	ftp://ftp.ncbi.nlm.nih.gov/genomes/all/GCA/026/780/785/GCA_026780785.1_ASM2678078v1	25588927	Paramormyrops_hopkinsi	64.633	1869	5.2e-124	3	63.135	1869	3.82e-89	3	Yes
GCA_026780765.1	ASM2678076v1	ftp://ftp.ncbi.nlm.nih.gov/genomes/all/GCA/026/780/765/GCA_026780765.1_ASM2678076v1	22941161	Petrocephalus_schoutedeni	63.898	626	2.16e-29	0	62.679	627	8.71e-20	0	No
GCA_026780345.1	ASM2678034v1	ftp://ftp.ncbi.nlm.nih.gov/genomes/all/GCA/026/780/345/GCA_026780345.1_ASM2678034v1	25508218	Myomyrus_pharao	62.426	1855	1.69e-73	3	63.72	1516	4.91e-82	3	Yes
GCA_026780185.1	ASM2678018v1	ftp://ftp.ncbi.nlm.nih.gov/genomes/all/GCA/026/780/185/GCA_026780185.1_ASM2678018v1	25443471	Myomyrus_macrops	65.755	1133	1.9e-104	1	67.167	1133	2.27e-124	1	Yes
GCA_026779585.1	ASM2677958v1	ftp://ftp.ncbi.nlm.nih.gov/genomes/all/GCA/026/779/585/GCA_026779585.1_ASM2677958v1	25851764	Mormyrus_proboscirostris	64.234	1672	2.31e-87	3	64.04	1713	1.19e-86	3	No
GCA_026779605.1	ASM2677960v1	ftp://ftp.ncbi.nlm.nih.gov/genomes/all/GCA/026/779/605/GCA_026779605.1_ASM2677960v1	25932272	Mormyrus_hasselquistii	64.435	2584	0	5	64.203	2584	0	4	Yes
GCA_026779145.1	ASM2677914v1	ftp://ftp.ncbi.nlm.nih.gov/genomes/all/GCA/026/779/145/GCA_026779145.1_ASM2677914v1	25213000	Marcusenius_schilthuisiae	66.006	1009	1.94e-88	1	66.606	1105	1.33e-101	1	No
GCA_026778905.1	ASM2677890v1	ftp://ftp.ncbi.nlm.nih.gov/genomes/all/GCA/026/778/905/GCA_026778905.1_ASM2677890v1	25638951	Mormyrops_zanclirostris	64.107	2644	0	4	63.81	2567	2.88e-170	4	Yes
GCA_026777985.1	ASM2677798v1	ftp://ftp.ncbi.nlm.nih.gov/genomes/all/GCA/026/777/985/GCA_026777985.1_ASM2677798v1	25786443	Mormyrops_attenuatus	66.423	1912	0	5	65.107	2479	0	5	No
GCA_026777505.1	ASM2677750v1	ftp://ftp.ncbi.nlm.nih.gov/genomes/all/GCA/026/777/505/GCA_026777505.1_ASM2677750v1	25384571	Ivindomyrus_opdenboschi	64.916	2380	2.01e-167	3	65.994	1785	3.2e-164	3	Yes
GCA_026777485.1	ASM2677748v1	ftp://ftp.ncbi.nlm.nih.gov/genomes/all/GCA/026/777/485/GCA_026777485.1_ASM2677748v1	25178001	Ivindomyrus_marchei	64.958	2380	7.59e-169	4	65.994	1785	3.2e-164	3	Yes
GCA_026777045.1	ASM2677704v1	ftp://ftp.ncbi.nlm.nih.gov/genomes/all/GCA/026/777/045/GCA_026777045.1_ASM2677704v1	25464968	Hyperopisus_bebe	65.515	1911	0	8	64.555	2889	0	7	Yes
GCA_026776945.1	ASM2677694v1	ftp://ftp.ncbi.nlm.nih.gov/genomes/all/GCA/026/776/945/GCA_026776945.1_ASM2677694v1	25403056	Isichthys_henryi	61.678	1049	6.76e-48	2	64.664	982	8.26e-52	0	Yes
GCA_026776745.1	ASM2677674v1	ftp://ftp.ncbi.nlm.nih.gov/genomes/all/GCA/026/776/745/GCA_026776745.1_ASM2677674v1	25165373	Genyomyrus_donnyi	64.283	2825	7.6e-148	4	63.346	2791	2.88e-112	5	Yes
GCA_026776725.1	ASM2677672v1	ftp://ftp.ncbi.nlm.nih.gov/genomes/all/GCA/026/776/725/GCA_026776725.1_ASM2677672v1	24943675	Gnathonemus_echidnorhynchus	65.422	1981	5.07e-177	3	64.967	2589	0	3	Yes
GCA_026776665.1	ASM2677666v1	ftp://ftp.ncbi.nlm.nih.gov/genomes/all/GCA/026/776/665/GCA_026776665.1_ASM2677666v1	24897608	Gnathonemus_longibarbis	64.026	2499	4.13e-152	5	64.732	1809	1.99e-125	5	No
GCA_026770845.1	ASM2677084v1	ftp://ftp.ncbi.nlm.nih.gov/genomes/all/GCA/026/770/845/GCA_026770845.1_ASM2677084v1	25121727	Campylomormyrus_tamandua	65.136	2309	0	5	65.59	2476	0	5	Yes
GCA_026770825.1	ASM2677082v1	ftp://ftp.ncbi.nlm.nih.gov/genomes/all/GCA/026/770/825/GCA_026770825.1_ASM2677082v1	25865133	Brienomyrus_longianalis	62.918	2783	3.08e-106	2	62.027	2910	4.11e-83	2	No
GCA_026770805.1	ASM2677080v1	ftp://ftp.ncbi.nlm.nih.gov/genomes/all/GCA/026/770/805/GCA_026770805.1_ASM2677080v1	25477320	Boulengeromyrus_knoepffleri	65.084	2380	3.66e-179	4	65.94	1744	1.58e-158	2	Yes
GCA_026770725.1	ASM2677072v1	ftp://ftp.ncbi.nlm.nih.gov/genomes/all/GCA/026/770/725/GCA_026770725.1_ASM2677072v1	25163258	Cyphomyrus_discorhynchus	65.169	1981	1.32e-170	3	65.437	1979	5.21e-177	3	No
GCA_026774405.1	ASM2677440v1	ftp://ftp.ncbi.nlm.nih.gov/genomes/all/GCA/026/774/405/GCA_026774405.1_ASM2677440v1	22491685	Petrocephalus_microphthalmus	68	375	9.6e-25	0	68.617	376	6.04e-28	0	Yes
GCA_026774425.1	ASM2677442v1	ftp://ftp.ncbi.nlm.nih.gov/genomes/all/GCA/026/774/425/GCA_026774425.1_ASM2677442v1	23439854	Petrocephalus_zakoni	62.563	398	1.7e-15	0	65.854	451	9.56e-25	0	Yes
GCA_026774385.1	ASM2677438v1	ftp://ftp.ncbi.nlm.nih.gov/genomes/all/GCA/026/774/385/GCA_026774385.1_ASM2677438v1	24969488	Marcusenius_ussheri	66.119	1340	1.4e-138	2	65.489	2066	2.91e-165	2	Yes
GCA_026770705.1	ASM2677070v1	ftp://ftp.ncbi.nlm.nih.gov/genomes/all/GCA/026/770/705/GCA_026770705.1_ASM2677070v1	146914598	Isurus_oxyrinchus	61.677	334	7.47e-07	0	66.304	184	5.48e-09	0	No
GCA_026770365.1	ASM2677036v1	ftp://ftp.ncbi.nlm.nih.gov/genomes/all/GCA/026/770/365/GCA_026770365.1_ASM2677036v1	37477071	Buteogallus_coronatus	-	-	-	0	-	-	-	0	No
GCA_026770385.1	ASM2677038v1	ftp://ftp.ncbi.nlm.nih.gov/genomes/all/GCA/026/770/385/GCA_026770385.1_ASM2677038v1	35750675	Circaetus_cinerascens	-	-	-	0	-	-	-	0	No
GCA_026770345.1	ASM2677034v1	ftp://ftp.ncbi.nlm.nih.gov/genomes/all/GCA/026/770/345/GCA_026770345.1_ASM2677034v1	63119817	Tyrannus_tyrannus	-	-	-	0	-	-	-	0	Yes
GCA_026770275.1	ASM2677027v1	ftp://ftp.ncbi.nlm.nih.gov/genomes/all/GCA/026/770/275/GCA_026770275.1_ASM2677027v1	36490134	Milvus_milvus	-	-	-	0	-	-	-	0	Yes
GCA_026770195.1	ASM2677019v1	ftp://ftp.ncbi.nlm.nih.gov/genomes/all/GCA/026/770/195/GCA_026770195.1_ASM2677019v1	33845453	Circus_approximans	-	-	-	0	-	-	-	0	Yes
GCA_026770115.1	ASM2677011v1	ftp://ftp.ncbi.nlm.nih.gov/genomes/all/GCA/026/770/115/GCA_026770115.1_ASM2677011v1	36397138	Aviceda_subcristata	-	-	-	0	-	-	-	0	No
GCA_026770055.1	ASM2677005v1	ftp://ftp.ncbi.nlm.nih.gov/genomes/all/GCA/026/770/055/GCA_026770055.1_ASM2677005v1	63798199	Myrmophylax_atrothorax	-	-	-	0	-	-	-	0	Yes
GCA_026770005.1	ASM2677000v1	ftp://ftp.ncbi.nlm.nih.gov/genomes/all/GCA/026/770/005/GCA_026770005.1_ASM2677000v1	33125957	Butastur_indicus	-	-	-	0	-	-	-	0	No
GCA_026745465.1	ASM2674546v1	ftp://ftp.ncbi.nlm.nih.gov/genomes/all/GCA/026/745/465/GCA_026745465.1_ASM2674546v1	2146850	Lota_lota	62.409	274	1.01e-06	0	61.02	490	2.29e-06	0	Yes
GCA_947459285.1	CAMP	ftp://ftp.ncbi.nlm.nih.gov/genomes/all/GCA/947/459/285/GCA_947459285.1_CAMP	11799369	Caenorhabditis_angaria	-	-	-	0	-	-	-	0	No
GCA_947363905.1	ilLitSemi2.1	ftp://ftp.ncbi.nlm.nih.gov/genomes/all/GCA/947/363/905/GCA_947363905.1_ilLitSemi2.1	18234465	Lithophane_semibrunnea	-	-	-	0	-	-	-	0	No
GCA_947361185.1	ilChaFerr1.1	ftp://ftp.ncbi.nlm.nih.gov/genomes/all/GCA/947/361/185/GCA_947361185.1_ilChaFerr1.1	27761565	Charanyca_ferruginea	62.29	297	1.28e-07	0	-	-	-	0	No
GCA_947462355.1	ilCarKade1.1	ftp://ftp.ncbi.nlm.nih.gov/genomes/all/GCA/947/462/355/GCA_947462355.1_ilCarKade1.1	15330137	Caradrina_kadenii	-	-	-	0	-	-	-	0	No
GCA_947462335.1	wpHarImpa5.1	ftp://ftp.ncbi.nlm.nih.gov/genomes/all/GCA/947/462/335/GCA_947462335.1_wpHarImpa5.1	83397641	Harmothoe_impar	-	-	-	0	-	-	-	0	No
GCA_947459985.1	ilDilCaer1.1	ftp://ftp.ncbi.nlm.nih.gov/genomes/all/GCA/947/459/985/GCA_947459985.1_ilDilCaer1.1	27899106	Diloba_caeruleocephala	-	-	-	0	-	-	-	0	No
GCA_947366455.1	Arhodensis_assembly	ftp://ftp.ncbi.nlm.nih.gov/genomes/all/GCA/947/366/455/GCA_947366455.1_Arhodensis_assembly	8804062	Auanema_rhodensis	-	-	-	0	-	-	-	0	No
GCA_910591475.1	Campylomormyrus.genome	ftp://ftp.ncbi.nlm.nih.gov/genomes/all/GCA/910/591/475/GCA_910591475.1_Campylomormyrus.genome	1399758	Campylomormyrus_compressirostris	64.283	2825	8.67e-148	7	63.275	2791	1.01e-109	7	Yes
GCA_947507515.1	ilEulTest2.1	ftp://ftp.ncbi.nlm.nih.gov/genomes/all/GCA/947/507/515/GCA_947507515.1_ilEulTest2.1	10981015	Eulithis_testata	-	-	-	0	-	-	-	0	Yes
GCA_026686955.1	XMU_epcya_1.0	ftp://ftp.ncbi.nlm.nih.gov/genomes/all/GCA/026/686/955/GCA_026686955.1_XMU_epcya_1.0	41979993	Epinephelus_cyanopodus	63.415	984	1.53e-65	0	63.955	971	7.06e-71	0	Yes
GCA_939531255.2	ilTheBrit1.2	ftp://ftp.ncbi.nlm.nih.gov/genomes/all/GCA/939/531/255/GCA_939531255.2_ilTheBrit1.2	22904759	Thera_britannica	-	-	-	0	-	-	-	0	No
GCA_936432065.2	icLepMacu1.2	ftp://ftp.ncbi.nlm.nih.gov/genomes/all/GCA/936/432/065/GCA_936432065.2_icLepMacu1.2	187008567	Rutpela_maculata	66.066	333	2.18e-25	0	64.62	342	4.73e-20	0	No
GCA_944739405.2	ilEucMixx1.2	ftp://ftp.ncbi.nlm.nih.gov/genomes/all/GCA/944/739/405/GCA_944739405.2_ilEucMixx1.2	87750765	Euclidia_mi	60.916	371	9.24e-06	0	-	-	-	0	No
GCA_944738655.2	iyAndHatt1.2	ftp://ftp.ncbi.nlm.nih.gov/genomes/all/GCA/944/738/655/GCA_944738655.2_iyAndHatt1.2	79350654	Andrena_hattorfiana	-	-	-	0	-	-	-	0	Yes
GCA_026652325.1	ASM2665232v1	ftp://ftp.ncbi.nlm.nih.gov/genomes/all/GCA/026/652/325/GCA_026652325.1_ASM2665232v1	1237754594	Pleurodeles_waltl	-	-	-	0	-	-	-	0	Yes
GCA_936446665.2	ilSynAndr1.2	ftp://ftp.ncbi.nlm.nih.gov/genomes/all/GCA/936/446/665/GCA_936446665.2_ilSynAndr1.2	12440847	Synanthedon_andrenaeformis	-	-	-	0	-	-	-	0	No
GCA_937662695.2	icHalSede1.2	ftp://ftp.ncbi.nlm.nih.gov/genomes/all/GCA/937/662/695/GCA_937662695.2_icHalSede1.2	111009446	Halyzia_sedecimguttata	81.429	70	1.01e-09	0	81.429	70	1.01e-09	0	No
GCA_937001585.2	ilBraVimi1.2	ftp://ftp.ncbi.nlm.nih.gov/genomes/all/GCA/937/001/585/GCA_937001585.2_ilBraVimi1.2	26798213	Brachylomia_viminalis	-	-	-	0	-	-	-	0	No
GCA_936449025.2	idSarSubv1.2	ftp://ftp.ncbi.nlm.nih.gov/genomes/all/GCA/936/449/025/GCA_936449025.2_idSarSubv1.2	122749534	Sarcophaga_subvicina	61.736	311	1.25e-06	0	63.67	267	1.53e-10	0	No
GCA_944452925.2	icChrOric1.2	ftp://ftp.ncbi.nlm.nih.gov/genomes/all/GCA/944/452/925/GCA_944452925.2_icChrOric1.2	69622592	Chrysolina_oricalcia	79.688	64	2.5e-06	0	-	-	-	0	No
GCA_943136025.2	ilAgrPuta1.2	ftp://ftp.ncbi.nlm.nih.gov/genomes/all/GCA/943/136/025/GCA_943136025.2_ilAgrPuta1.2	18150770	Agrotis_puta	-	-	-	0	-	-	-	0	No
GCA_942486065.2	idCalVomi1.2	ftp://ftp.ncbi.nlm.nih.gov/genomes/all/GCA/942/486/065/GCA_942486065.2_idCalVomi1.2	130622763	Calliphora_vomitoria	63.006	346	4.2e-14	0	61.538	390	3.44e-10	0	No
GCA_941918905.2	ilXesSexs1.2	ftp://ftp.ncbi.nlm.nih.gov/genomes/all/GCA/941/918/905/GCA_941918905.2_ilXesSexs1.2	21939867	Xestia_sexstrigata	-	-	-	0	-	-	-	0	No
GCA_937001555.2	ilHypCost1.2	ftp://ftp.ncbi.nlm.nih.gov/genomes/all/GCA/937/001/555/GCA_937001555.2_ilHypCost1.2	28854802	Hypsopygia_costalis	63.103	290	3.97e-10	0	60.381	472	1.23e-07	0	No
GCA_910594885.2	idBibMarc1.1	ftp://ftp.ncbi.nlm.nih.gov/genomes/all/GCA/910/594/885/GCA_910594885.2_idBibMarc1.1	54570542	Bibio_marci	-	-	-	0	-	-	-	0	No
GCA_945859785.2	xbTriGiga4.2	ftp://ftp.ncbi.nlm.nih.gov/genomes/all/GCA/945/859/785/GCA_945859785.2_xbTriGiga4.2	68447427	Tridacna_gigas	65.909	176	7.79e-08	0	60.998	541	6.68e-09	0	Yes
GCA_947389935.1	icAgrCyan1.1	ftp://ftp.ncbi.nlm.nih.gov/genomes/all/GCA/947/389/935/GCA_947389935.1_icAgrCyan1.1	29744825	Agrilus_cyanescens	81.538	65	8.54e-09	0	94.737	38	5.14e-07	0	Yes
GCA_947359465.1	qqMetSegm1.1	ftp://ftp.ncbi.nlm.nih.gov/genomes/all/GCA/947/359/465/GCA_947359465.1_qqMetSegm1.1	129427594	Metellina_segmentata	-	-	-	0	-	-	-	0	Yes
GCA_947359425.1	icLagHirt1.1	ftp://ftp.ncbi.nlm.nih.gov/genomes/all/GCA/947/359/425/GCA_947359425.1_icLagHirt1.1	31908519	Lagria_hirta	76.136	88	8.43e-10	0	75.281	89	4.34e-09	0	Yes
GCA_947359385.1	ilCheLega1.1	ftp://ftp.ncbi.nlm.nih.gov/genomes/all/GCA/947/359/385/GCA_947359385.1_ilCheLega1.1	11018016	Chesias_legatella	-	-	-	0	-	-	-	0	No
GCA_947359405.1	ilAntChix2.1	ftp://ftp.ncbi.nlm.nih.gov/genomes/all/GCA/947/359/405/GCA_947359405.1_ilAntChix2.1	21733341	Antitype_chi	-	-	-	0	-	-	-	0	No
GCA_947359475.1	nxHelBake1.1	ftp://ftp.ncbi.nlm.nih.gov/genomes/all/GCA/947/359/475/GCA_947359475.1_nxHelBake1.1	110831271	Heligmosomoides_bakeri	64.304	381	5.49e-17	0	63.202	356	1.45e-15	0	No
GCA_947359355.1	idAcrOrbc1.1	ftp://ftp.ncbi.nlm.nih.gov/genomes/all/GCA/947/359/355/GCA_947359355.1_idAcrOrbc1.1	63123693	Acrocera_orbiculus	-	-	-	0	-	-	-	0	Yes
GCA_019925095.2	A622	ftp://ftp.ncbi.nlm.nih.gov/genomes/all/GCA/019/925/095/GCA_019925095.2_A622	24489473	Dendrolimus_kikuchii	-	-	-	0	-	-	-	0	No
GCA_026573805.1	LOEWE_Hmag_1.0	ftp://ftp.ncbi.nlm.nih.gov/genomes/all/GCA/026/573/805/GCA_026573805.1_LOEWE_Hmag_1.0	11205906	Hesperophylax_magnus	78.723	94	7.21e-14	0	-	-	-	0	No
GCA_947347705.1	ilNymNiti1.1	ftp://ftp.ncbi.nlm.nih.gov/genomes/all/GCA/947/347/705/GCA_947347705.1_ilNymNiti1.1	22210000	Nymphula_nitidulata	-	-	-	0	-	-	-	0	No
GCA_947310845.1	ilYpoPlub1.1	ftp://ftp.ncbi.nlm.nih.gov/genomes/all/GCA/947/310/845/GCA_947310845.1_ilYpoPlub1.1	22918849	Yponomeuta_plumbellus	62.696	319	6.01e-11	0	63.636	286	5.15e-12	0	No
GCA_947310995.1	ilYpoCagn1.1	ftp://ftp.ncbi.nlm.nih.gov/genomes/all/GCA/947/310/995/GCA_947310995.1_ilYpoCagn1.1	19772650	Yponomeuta_cagnagella	63.136	236	2.29e-06	0	64.356	202	4.46e-07	0	No
GCA_947311025.1	idLypDubi1.1	ftp://ftp.ncbi.nlm.nih.gov/genomes/all/GCA/947/311/025/GCA_947311025.1_idLypDubi1.1	112609545	Lypha_dubia	62.5	392	7.43e-15	0	63.363	333	1.69e-14	0	No
GCA_947310385.1	idNepAppe1.1	ftp://ftp.ncbi.nlm.nih.gov/genomes/all/GCA/947/310/385/GCA_947310385.1_idNepAppe1.1	375927842	Nephrotoma_appendiculata	64.901	302	2.09e-11	0	62.324	284	8.81e-07	0	Yes
GCA_947310635.1	icLepHoch12.1	ftp://ftp.ncbi.nlm.nih.gov/genomes/all/GCA/947/310/635/GCA_947310635.1_icLepHoch12.1	37274531	Leptodirus_hochenwartii	94.872	39	3.81e-07	0	94.872	39	3.81e-07	0	No
GCA_947308005.1	ilYpoRore1.1	ftp://ftp.ncbi.nlm.nih.gov/genomes/all/GCA/947/308/005/GCA_947308005.1_ilYpoRore1.1	19437463	Yponomeuta_malinellus	63.136	236	2.27e-06	0	63.158	228	5.14e-06	0	No
GCA_026546755.1	ASM2654675v1	ftp://ftp.ncbi.nlm.nih.gov/genomes/all/GCA/026/546/755/GCA_026546755.1_ASM2654675v1	59485779	Genidens_planifrons	65.285	2895	0	29	66.043	2886	0	33	Yes
GCA_026546895.1	ASM2654689v1	ftp://ftp.ncbi.nlm.nih.gov/genomes/all/GCA/026/546/895/GCA_026546895.1_ASM2654689v1	62090701	Pogonocichla_stellata	-	-	-	0	-	-	-	0	No
GCA_016277805.2	ASM1627780v2	ftp://ftp.ncbi.nlm.nih.gov/genomes/all/GCA/016/277/805/GCA_016277805.2_ASM1627780v2	2990467	Papilio_aristodemus	-	-	-	0	-	-	-	0	Yes
GCA_026546715.1	ASM2654671v1	ftp://ftp.ncbi.nlm.nih.gov/genomes/all/GCA/026/546/715/GCA_026546715.1_ASM2654671v1	78076589	Gallinago_undulata	-	-	-	0	-	-	-	0	No
GCA_026546675.1	ASM2654667v1	ftp://ftp.ncbi.nlm.nih.gov/genomes/all/GCA/026/546/675/GCA_026546675.1_ASM2654667v1	6595058	Papilio_helenus	62.349	332	1.52e-10	0	68.263	167	2.53e-12	0	Yes
GCA_026546585.1	ASM2654658v1	ftp://ftp.ncbi.nlm.nih.gov/genomes/all/GCA/026/546/585/GCA_026546585.1_ASM2654658v1	62278525	Muscicapa_adusta	-	-	-	0	-	-	-	0	No
GCA_015163995.2	ASM1516399v2	ftp://ftp.ncbi.nlm.nih.gov/genomes/all/GCA/015/163/995/GCA_015163995.2_ASM1516399v2	25984154	Mormyrus_lacerda	64.421	1158	1.13e-81	2	64.752	1288	4.68e-93	3	No
GCA_019775915.2	ASM1977591v2	ftp://ftp.ncbi.nlm.nih.gov/genomes/all/GCA/019/775/915/GCA_019775915.2_ASM1977591v2	25590949	Pollimyrus_plagiostoma	62.471	1748	7.54e-74	4	65.023	1967	4.43e-125	4	No
GCA_026543055.1	TRKK872-Atri	ftp://ftp.ncbi.nlm.nih.gov/genomes/all/GCA/026/543/055/GCA_026543055.1_TRKK872-Atri	1425815	Argiope_trifasciata	-	-	-	0	-	-	-	0	No
GCA_026437355.1	fEucNew1.0.hap2	ftp://ftp.ncbi.nlm.nih.gov/genomes/all/GCA/026/437/355/GCA_026437355.1_fEucNew1.0.hap2	39256509	Eucyclogobius_newberryi	-	-	-	0	-	-	-	0	Yes
GCA_026315105.1	CAU_Lmig_1.0	ftp://ftp.ncbi.nlm.nih.gov/genomes/all/GCA/026/315/105/GCA_026315105.1_CAU_Lmig_1.0	689659731	Locusta_migratoria	64.706	476	1.01e-32	0	62.42	471	7.59e-19	0	Yes
GCA_026419965.1	mKogBre1_haplotype_1	ftp://ftp.ncbi.nlm.nih.gov/genomes/all/GCA/026/419/965/GCA_026419965.1_mKogBre1_haplotype_1	122394096	Kogia_breviceps	-	-	-	0	85.714	49	1.02e-05	0	Yes
GCA_026413565.1	ASM2641356v1	ftp://ftp.ncbi.nlm.nih.gov/genomes/all/GCA/026/413/565/GCA_026413565.1_ASM2641356v1	85749954	Aythya_baeri	-	-	-	0	-	-	-	0	No
GCA_026413225.1	OTswu	ftp://ftp.ncbi.nlm.nih.gov/genomes/all/GCA/026/413/225/GCA_026413225.1_OTswu	82831862	Otis_tarda	-	-	-	0	-	-	-	0	No
GCA_026413425.1	ASM2641342v1	ftp://ftp.ncbi.nlm.nih.gov/genomes/all/GCA/026/413/425/GCA_026413425.1_ASM2641342v1	79619486	Tringa_solitaria	-	-	-	0	-	-	-	0	Yes
GCA_026413545.1	ASM2641354v1	ftp://ftp.ncbi.nlm.nih.gov/genomes/all/GCA/026/413/545/GCA_026413545.1_ASM2641354v1	62015104	Cichladusa_arquata	-	-	-	0	-	-	-	0	No
GCA_026413345.1	ASM2641334v1	ftp://ftp.ncbi.nlm.nih.gov/genomes/all/GCA/026/413/345/GCA_026413345.1_ASM2641334v1	56391098	Ariopsis_seemanni	64.502	2972	0	22	65.601	2971	0	25	Yes
GCA_026413445.1	ASM2641344v1	ftp://ftp.ncbi.nlm.nih.gov/genomes/all/GCA/026/413/445/GCA_026413445.1_ASM2641344v1	14939722	Dolichallabes_microphthalmus	65.16	1283	7.88e-91	2	62.969	1280	1.31e-55	1	Yes
GCA_026413485.1	ASM2641348v1	ftp://ftp.ncbi.nlm.nih.gov/genomes/all/GCA/026/413/485/GCA_026413485.1_ASM2641348v1	8865367	Osteogeneiosus_militaris	63.312	2971	0	17	65.299	2948	0	20	Yes
GCA_026402145.1	ASM2640214v1	ftp://ftp.ncbi.nlm.nih.gov/genomes/all/GCA/026/402/145/GCA_026402145.1_ASM2640214v1	65904797	Polypterus_bichir_lapradei	65.192	2962	0	35	66.299	2899	0	40	Yes
GCA_026401145.1	ASM2640114v1	ftp://ftp.ncbi.nlm.nih.gov/genomes/all/GCA/026/401/145/GCA_026401145.1_ASM2640114v1	52811311	Lepisosteus_osseus	73.684	95	2.72e-08	0	-	-	-	0	Yes
GCA_026261665.1	ASM2626166v1	ftp://ftp.ncbi.nlm.nih.gov/genomes/all/GCA/026/261/665/GCA_026261665.1_ASM2626166v1	36196323	Melanotaenia_duboulayi	82.456	57	1.49e-06	0	71.579	95	7.67e-06	0	Yes
GCA_026259375.1	ASM2625937v1	ftp://ftp.ncbi.nlm.nih.gov/genomes/all/GCA/026/259/375/GCA_026259375.1_ASM2625937v1	24817500	Verasper_variegatus	63.79	533	1.18e-26	0	60.85	1129	6.08e-26	1	Yes
GCA_026289955.1	ASM2628995v1	ftp://ftp.ncbi.nlm.nih.gov/genomes/all/GCA/026/289/955/GCA_026289955.1_ASM2628995v1	4029547	Argiope_argentata	-	-	-	0	-	-	-	0	No
GCA_026259555.1	ASM2625955v1	ftp://ftp.ncbi.nlm.nih.gov/genomes/all/GCA/026/259/555/GCA_026259555.1_ASM2625955v1	71442492	Protonotaria_citrea	-	-	-	0	-	-	-	0	Yes
GCA_011763625.2	ASM1176362v2	ftp://ftp.ncbi.nlm.nih.gov/genomes/all/GCA/011/763/625/GCA_011763625.2_ASM1176362v2	5460536	Papilio_bianor	-	-	-	0	-	-	-	0	Yes
GCA_026260075.1	ASM2626007v1	ftp://ftp.ncbi.nlm.nih.gov/genomes/all/GCA/026/260/075/GCA_026260075.1_ASM2626007v1	6657973	Sisor_rabdophorus	73.81	84	2.17e-06	0	-	-	-	0	Yes
GCA_026259535.1	ASM2625953v1	ftp://ftp.ncbi.nlm.nih.gov/genomes/all/GCA/026/259/535/GCA_026259535.1_ASM2625953v1	36416403	Buteo_rufinus	-	-	-	0	-	-	-	0	Yes
GCA_026261815.1	Monaracha_assembly_V1	ftp://ftp.ncbi.nlm.nih.gov/genomes/all/GCA/026/261/815/GCA_026261815.1_Monaracha_assembly_V1	20161131	Monarcha_castaneiventris_obscurior	-	-	-	0	-	-	-	0	Yes
GCA_026261675.1	ASM2626167v1	ftp://ftp.ncbi.nlm.nih.gov/genomes/all/GCA/026/261/675/GCA_026261675.1_ASM2626167v1	18090544	Hippocampus_mohnikei	60.235	767	1.68e-18	0	61.969	447	1.18e-15	0	Yes
GCA_026230145.1	icDioElon1.1	ftp://ftp.ncbi.nlm.nih.gov/genomes/all/GCA/026/230/145/GCA_026230145.1_icDioElon1.1	39189703	Diorhabda_elongata	84.615	52	8.52e-07	0	80.702	57	9.95e-06	0	No
GCA_026230045.1	mCorTow1.0.hap2	ftp://ftp.ncbi.nlm.nih.gov/genomes/all/GCA/026/230/045/GCA_026230045.1_mCorTow1.0.hap2	177756282	Corynorhinus_townsendii	-	-	-	0	-	-	-	0	Yes
GCA_026230005.1	fGilOrc1.0.hap1	ftp://ftp.ncbi.nlm.nih.gov/genomes/all/GCA/026/230/005/GCA_026230005.1_fGilOrc1.0.hap1	50480577	Gila_orcuttii	66.712	2947	0	22	67.39	2950	0	22	Yes
GCA_016584745.2	ASM1658474v2	ftp://ftp.ncbi.nlm.nih.gov/genomes/all/GCA/016/584/745/GCA_016584745.2_ASM1658474v2	34133506	Phylloscopus_trochilus_trochilus	-	-	-	0	-	-	-	0	Yes
GCA_004302925.2	ASM430292v2	ftp://ftp.ncbi.nlm.nih.gov/genomes/all/GCA/004/302/925/GCA_004302925.2_ASM430292v2	101522387	Cochliomyia_hominivorax	-	-	-	0	-	-	-	0	Yes
GCA_026225945.1	Cans_v1.0_COR	ftp://ftp.ncbi.nlm.nih.gov/genomes/all/GCA/026/225/945/GCA_026225945.1_Cans_v1.0_COR	12847143	Cricetomys_ansorgei	-	-	-	0	-	-	-	0	Yes
GCA_026213755.1	CUHK_EHE_v1	ftp://ftp.ncbi.nlm.nih.gov/genomes/all/GCA/026/213/755/GCA_026213755.1_CUHK_EHE_v1	9375178	Eurema_hecabe	64.308	325	4.86e-18	0	63.035	257	4.45e-08	0	Yes
GCA_026213075.1	ASM2621307v1	ftp://ftp.ncbi.nlm.nih.gov/genomes/all/GCA/026/213/075/GCA_026213075.1_ASM2621307v1	36543446	Spizaetus_ornatus	-	-	-	0	-	-	-	0	No
GCA_026213055.1	ASM2621305v1	ftp://ftp.ncbi.nlm.nih.gov/genomes/all/GCA/026/213/055/GCA_026213055.1_ASM2621305v1	30029271	Leucopternis_melanops	-	-	-	0	-	-	-	0	Yes
GCA_026212835.1	ASM2621283v1	ftp://ftp.ncbi.nlm.nih.gov/genomes/all/GCA/026/212/835/GCA_026212835.1_ASM2621283v1	37415151	Geranoaetus_albicaudatus	-	-	-	0	-	-	-	0	Yes
GCA_026212995.1	ASM2621299v1	ftp://ftp.ncbi.nlm.nih.gov/genomes/all/GCA/026/212/995/GCA_026212995.1_ASM2621299v1	36513881	Leucopternis_kuhli	-	-	-	0	-	-	-	0	Yes
GCA_026212715.1	ASM2621271v1	ftp://ftp.ncbi.nlm.nih.gov/genomes/all/GCA/026/212/715/GCA_026212715.1_ASM2621271v1	35952584	Elanus_axillaris	-	-	-	0	-	-	-	0	Yes
GCA_022114975.2	ASM2211497v2	ftp://ftp.ncbi.nlm.nih.gov/genomes/all/GCA/022/114/975/GCA_022114975.2_ASM2211497v2	2460786	Lampris_megalopsis	65.206	753	1.51e-57	0	64.242	811	1.81e-40	0	No
GCA_026122505.1	AldGig_1.0	ftp://ftp.ncbi.nlm.nih.gov/genomes/all/GCA/026/122/505/GCA_026122505.1_AldGig_1.0	148569599	Aldabrachelys_gigantea	66.09	3179	0	335	65.71	2928	0	327	Yes
GCA_026122265.1	UConn_ADub_2022	ftp://ftp.ncbi.nlm.nih.gov/genomes/all/GCA/026/122/265/GCA_026122265.1_UConn_ADub_2022	31318865	Ammodytes_dubius	64.962	3031	0	23	65.929	2891	0	22	Yes
GCA_902829305.4	PGI_SPEXI_v6	ftp://ftp.ncbi.nlm.nih.gov/genomes/all/GCA/902/829/305/GCA_902829305.4_PGI_SPEXI_v6	15192570	Spodoptera_exigua	61.538	338	1.54e-07	0	70.192	104	9.25e-06	0	Yes
GCA_026182355.1	ASM2618235v1	ftp://ftp.ncbi.nlm.nih.gov/genomes/all/GCA/026/182/355/GCA_026182355.1_ASM2618235v1	2563564	Hermatobates_lingyangjiaoensis	77.941	68	3.63e-06	0	77.941	68	3.63e-06	0	No
GCA_026170545.1	bMelFor1.0.p	ftp://ftp.ncbi.nlm.nih.gov/genomes/all/GCA/026/170/545/GCA_026170545.1_bMelFor1.0.p	12675290	Melanerpes_formicivorus	-	-	-	0	-	-	-	0	Yes
GCA_010014945.2	ASM1001494v2	ftp://ftp.ncbi.nlm.nih.gov/genomes/all/GCA/010/014/945/GCA_010014945.2_ASM1001494v2	13745574	Syngnathus_floridae	63.427	1523	3.15e-54	3	60.63	1491	2.03e-41	3	Yes
GCA_026170595.1	rPleGil1.0.hap2	ftp://ftp.ncbi.nlm.nih.gov/genomes/all/GCA/026/170/595/GCA_026170595.1_rPleGil1.0.hap2	231322181	Plestiodon_gilberti_rubricaudatus	-	-	-	0	-	-	-	0	Yes
GCA_026167865.1	ASM2616786v1	ftp://ftp.ncbi.nlm.nih.gov/genomes/all/GCA/026/167/865/GCA_026167865.1_ASM2616786v1	55914322	Aspistor_quadriscutis	65.522	2970	0	19	66.094	2970	0	24	Yes
GCA_026167825.1	ASM2616782v1	ftp://ftp.ncbi.nlm.nih.gov/genomes/all/GCA/026/167/825/GCA_026167825.1_ASM2616782v1	7947980	Papilio_polyxenes	64.835	182	1.27e-06	0	-	-	-	0	Yes
GCA_026168455.1	ASM2616845v1	ftp://ftp.ncbi.nlm.nih.gov/genomes/all/GCA/026/168/455/GCA_026168455.1_ASM2616845v1	88807786	Theocolax_elegans	-	-	-	0	-	-	-	0	Yes
GCA_026151205.1	MBARI_Bmic_1.0	ftp://ftp.ncbi.nlm.nih.gov/genomes/all/GCA/026/151/205/GCA_026151205.1_MBARI_Bmic_1.0	20825282	Bolinopsis_microptera	67.692	130	2.4e-06	0	65.99	197	5.69e-11	0	Yes
GCA_026167965.1	bCyaSte1.0.p	ftp://ftp.ncbi.nlm.nih.gov/genomes/all/GCA/026/167/965/GCA_026167965.1_bCyaSte1.0.p	25842608	Cyanocitta_stelleri	-	-	-	0	-	-	-	0	Yes
GCA_026167975.1	rPhrBla1.0.hap2	ftp://ftp.ncbi.nlm.nih.gov/genomes/all/GCA/026/167/975/GCA_026167975.1_rPhrBla1.0.hap2	352551559	Phrynosoma_blainvillii	-	-	-	0	-	-	-	0	Yes
GCA_026153275.1	ASM2615327v1	ftp://ftp.ncbi.nlm.nih.gov/genomes/all/GCA/026/153/275/GCA_026153275.1_ASM2615327v1	56919501	Sciades_herzbergii	65.635	2907	0	26	65.489	2831	0	26	Yes
GCA_026153235.1	ASM2615323v1	ftp://ftp.ncbi.nlm.nih.gov/genomes/all/GCA/026/153/235/GCA_026153235.1_ASM2615323v1	36903182	Morphnarchus_princeps	-	-	-	0	-	-	-	0	Yes
GCA_026123125.1	ASM2612312v1	ftp://ftp.ncbi.nlm.nih.gov/genomes/all/GCA/026/123/125/GCA_026123125.1_ASM2612312v1	54513000	Chironomus_striatipennis	64.653	331	2.19e-20	0	65.172	290	2.99e-18	0	No
GCA_026122685.1	ASM2612268v1	ftp://ftp.ncbi.nlm.nih.gov/genomes/all/GCA/026/122/685/GCA_026122685.1_ASM2612268v1	77546472	Gallinago_megala	-	-	-	0	-	-	-	0	No
GCA_026122665.1	ASM2612266v1	ftp://ftp.ncbi.nlm.nih.gov/genomes/all/GCA/026/122/665/GCA_026122665.1_ASM2612266v1	77540074	Gallinago_hardwickii	-	-	-	0	-	-	-	0	No
GCA_026122565.1	APGP_CSIRO_Emac_v1	ftp://ftp.ncbi.nlm.nih.gov/genomes/all/GCA/026/122/565/GCA_026122565.1_APGP_CSIRO_Emac_v1	17065511	Emydura_macquarii_macquarii	61.842	456	4.31e-15	0	61.719	384	4.12e-10	0	Yes
GCA_026123075.1	ASM2612307v1	ftp://ftp.ncbi.nlm.nih.gov/genomes/all/GCA/026/123/075/GCA_026123075.1_ASM2612307v1	1604227	Holothuria_scabra	62.667	300	2.95e-09	0	65.868	167	9.14e-07	0	Yes
GCA_026122135.1	ASM2612213v1	ftp://ftp.ncbi.nlm.nih.gov/genomes/all/GCA/026/122/135/GCA_026122135.1_ASM2612213v1	58718713	Cathorops_aguadulce	65.007	2812	0	27	63.045	2798	0	30	Yes
GCA_026122225.1	Hcha_1	ftp://ftp.ncbi.nlm.nih.gov/genomes/all/GCA/026/122/225/GCA_026122225.1_Hcha_1	1358783	Heloderma_charlesbogerti	-	-	-	0	-	-	-	0	Yes
GCA_947284805.1	ilColFlav1.1	ftp://ftp.ncbi.nlm.nih.gov/genomes/all/GCA/947/284/805/GCA_947284805.1_ilColFlav1.1	17852142	Coleophora_flavipennella	-	-	-	0	-	-	-	0	No
GCA_918026875.4	PGI_DIATSA_v4	ftp://ftp.ncbi.nlm.nih.gov/genomes/all/GCA/918/026/875/GCA_918026875.4_PGI_DIATSA_v4	22222603	Diatraea_saccharalis	-	-	-	0	-	-	-	0	No
GCA_026109245.1	ASM2610924v1	ftp://ftp.ncbi.nlm.nih.gov/genomes/all/GCA/026/109/245/GCA_026109245.1_ASM2610924v1	37538868	Nisaetus_alboniger	-	-	-	0	-	-	-	0	Yes
GCA_946894095.1	ilIncMasc1.2	ftp://ftp.ncbi.nlm.nih.gov/genomes/all/GCA/946/894/095/GCA_946894095.1_ilIncMasc1.2	21889303	Incurvaria_masculella	-	-	-	0	-	-	-	0	Yes
GCA_026018925.1	mTupTan1	ftp://ftp.ncbi.nlm.nih.gov/genomes/all/GCA/026/018/925/GCA_026018925.1_mTupTan1	112954644	Tupaia_tana	-	-	-	0	80	65	1.01e-06	0	Yes
GCA_936450705.2	ilProPyga1.2	ftp://ftp.ncbi.nlm.nih.gov/genomes/all/GCA/936/450/705/GCA_936450705.2_ilProPyga1.2	14901961	Protodeltote_pygarga	-	-	-	0	-	-	-	0	No
GCA_905147345.3	ilMytImpu1.3	ftp://ftp.ncbi.nlm.nih.gov/genomes/all/GCA/905/147/345/GCA_905147345.3_ilMytImpu1.3	30601083	Mythimna_impura	-	-	-	0	63.786	243	1.2e-08	0	No
GCA_947256265.1	ilAcrLepo1.1	ftp://ftp.ncbi.nlm.nih.gov/genomes/all/GCA/947/256/265/GCA_947256265.1_ilAcrLepo1.1	16347223	Acronicta_leporina	-	-	-	0	-	-	-	0	No
GCA_026005395.1	Asobarajaponica_1.0	ftp://ftp.ncbi.nlm.nih.gov/genomes/all/GCA/026/005/395/GCA_026005395.1_Asobarajaponica_1.0	2638563	Asobara_japonica	-	-	-	0	-	-	-	0	No
GCA_947044815.1	ilApoBist1.1	ftp://ftp.ncbi.nlm.nih.gov/genomes/all/GCA/947/044/815/GCA_947044815.1_ilApoBist1.1	13669180	Apomyelois_bistriatella	-	-	-	0	79.365	63	1.55e-06	0	No
GCA_947037095.1	ilNycReva1.1	ftp://ftp.ncbi.nlm.nih.gov/genomes/all/GCA/947/037/095/GCA_947037095.1_ilNycReva1.1	25576371	Nycteola_revayana	-	-	-	0	-	-	-	0	No
GCA_947034865.1	fBarBar1.1	ftp://ftp.ncbi.nlm.nih.gov/genomes/all/GCA/947/034/865/GCA_947034865.1_fBarBar1.1	24423978	Barbatula_barbatula	64.12	1296	3.65e-88	2	64.375	1353	2.06e-97	2	Yes
GCA_947049295.1	ilLigAdus1.1	ftp://ftp.ncbi.nlm.nih.gov/genomes/all/GCA/947/049/295/GCA_947049295.1_ilLigAdus1.1	14256869	Ligdia_adustata	-	-	-	0	-	-	-	0	No
GCA_947049315.1	idEpiEuco1.1	ftp://ftp.ncbi.nlm.nih.gov/genomes/all/GCA/947/049/315/GCA_947049315.1_idEpiEuco1.1	160672062	Epistrophella_euchroma	67.153	137	4.73e-06	0	70.073	137	4.94e-11	0	No
GCA_947044415.1	ilEupDodo1.1	ftp://ftp.ncbi.nlm.nih.gov/genomes/all/GCA/947/044/415/GCA_947044415.1_ilEupDodo1.1	12556972	Eupithecia_dodoneata	-	-	-	0	-	-	-	0	No
GCA_947034925.1	ilEudProf1.1	ftp://ftp.ncbi.nlm.nih.gov/genomes/all/GCA/947/034/925/GCA_947034925.1_ilEudProf1.1	25204545	Eudemis_profundana	64.444	225	3.92e-09	0	61.856	291	6.25e-06	0	No
GCA_947044365.1	odPetFici3.1	ftp://ftp.ncbi.nlm.nih.gov/genomes/all/GCA/947/044/365/GCA_947044365.1_odPetFici3.1	9942894	Petrosia_ficiformis	-	-	-	0	-	-	-	0	No
GCA_947049275.1	ilEpiBilu1.1	ftp://ftp.ncbi.nlm.nih.gov/genomes/all/GCA/947/049/275/GCA_947049275.1_ilEpiBilu1.1	24745286	Epinotia_bilunana	62.349	332	3.2e-10	0	74.419	86	2.25e-07	0	No
GCA_947093115.1	ES_BD_1141.v2_0	ftp://ftp.ncbi.nlm.nih.gov/genomes/all/GCA/947/093/115/GCA_947093115.1_ES_BD_1141.v2_0	30554926	Brenthis_daphne	66.12	183	2.38e-09	0	63.551	214	3.79e-06	0	Yes
GCA_947247005.1	xbSpiSoli1.1	ftp://ftp.ncbi.nlm.nih.gov/genomes/all/GCA/947/247/005/GCA_947247005.1_xbSpiSoli1.1	52695421	Spisula_solida	62.739	1833	9.38e-74	24	61.847	2642	4.62e-105	20	No
GCA_907164885.2	qDolPla1.2	ftp://ftp.ncbi.nlm.nih.gov/genomes/all/GCA/907/164/885/GCA_907164885.2_qDolPla1.2	216720617	Dolomedes_plantarius	72.816	103	3.58e-08	0	-	-	-	0	Yes
GCA_025960845.1	Bayl_Tbic_1.1	ftp://ftp.ncbi.nlm.nih.gov/genomes/all/GCA/025/960/845/GCA_025960845.1_Bayl_Tbic_1.1	15594027	Tachycineta_bicolor	-	-	-	0	-	-	-	0	Yes
GCA_025960835.1	ASM2596083v1	ftp://ftp.ncbi.nlm.nih.gov/genomes/all/GCA/025/960/835/GCA_025960835.1_ASM2596083v1	6820020	Acropora_palmata	-	-	-	0	-	-	-	0	Yes
GCA_025920805.1	Ptraversi_NRM_v1	ftp://ftp.ncbi.nlm.nih.gov/genomes/all/GCA/025/920/805/GCA_025920805.1_Ptraversi_NRM_v1	14147017	Petroica_traversi	-	-	-	0	-	-	-	0	Yes
GCA_947247035.1	rVipUrs1.1	ftp://ftp.ncbi.nlm.nih.gov/genomes/all/GCA/947/247/035/GCA_947247035.1_rVipUrs1.1	212821320	Vipera_ursinii	82.09	67	4.06e-09	0	82.09	67	4.07e-09	0	No
GCA_947172415.1	odChoReni1.1	ftp://ftp.ncbi.nlm.nih.gov/genomes/all/GCA/947/172/415/GCA_947172415.1_odChoReni1.1	8459200	Chondrosia_reniformis	70.297	101	5.46e-06	0	-	-	-	0	No
GCA_900291935.2	Cxam_T1-a_Genome_v2	ftp://ftp.ncbi.nlm.nih.gov/genomes/all/GCA/900/291/935/GCA_900291935.2_Cxam_T1-a_Genome_v2	17884241	Cassiopea_xamachana	68.856	1005	6.71e-123	1	66.336	906	1.17e-92	0	No
GCA_947179485.1	qeAllFusc8.1	ftp://ftp.ncbi.nlm.nih.gov/genomes/all/GCA/947/179/485/GCA_947179485.1_qeAllFusc8.1	66084411	Allacma_fusca	-	-	-	0	-	-	-	0	No
GCA_920105625.2	idCluTigr1.2	ftp://ftp.ncbi.nlm.nih.gov/genomes/all/GCA/920/105/625/GCA_920105625.2_idCluTigr1.2	230177572	Clusia_tigrina	65.909	220	1.91e-12	0	72.632	95	9.42e-07	0	No
GCA_905404155.3	ilPleArgu1.3	ftp://ftp.ncbi.nlm.nih.gov/genomes/all/GCA/905/404/155/GCA_905404155.3_ilPleArgu1.3	16721534	Plebejus_argus	-	-	-	0	-	-	-	0	Yes
GCA_935421215.2	icMelMelo1.2	ftp://ftp.ncbi.nlm.nih.gov/genomes/all/GCA/935/421/215/GCA_935421215.2_icMelMelo1.2	180468607	Melolontha_melolontha	63.385	325	9.82e-14	0	64.14	343	2.33e-18	0	Yes
GCA_927399475.2	ilAclEmar1.2	ftp://ftp.ncbi.nlm.nih.gov/genomes/all/GCA/927/399/475/GCA_927399475.2_ilAclEmar1.2	22775158	Acleris_emargana	-	-	-	0	-	-	-	0	No
GCA_905163495.3	ilCosTrap1.3	ftp://ftp.ncbi.nlm.nih.gov/genomes/all/GCA/905/163/495/GCA_905163495.3_ilCosTrap1.3	28022459	Cosmia_trapezina	-	-	-	0	-	-	-	0	No
GCA_945859595.2	iyMegWill1.2	ftp://ftp.ncbi.nlm.nih.gov/genomes/all/GCA/945/859/595/GCA_945859595.2_iyMegWill1.2	15284273	Megachile_willughbiella	-	-	-	0	-	-	-	0	No
GCA_929108145.2	iiLimRhom1.2	ftp://ftp.ncbi.nlm.nih.gov/genomes/all/GCA/929/108/145/GCA_929108145.2_iiLimRhom1.2	54234467	Limnephilus_rhombicus	76.842	95	1.28e-11	0	-	-	-	0	No
GCA_905220475.3	ilEnnFusc2.3	ftp://ftp.ncbi.nlm.nih.gov/genomes/all/GCA/905/220/475/GCA_905220475.3_ilEnnFusc2.3	15884173	Ennomos_fuscantarius	64.479	259	1.59e-12	0	-	-	-	0	Yes
GCA_932273885.2	idLeuLate1.2	ftp://ftp.ncbi.nlm.nih.gov/genomes/all/GCA/932/273/885/GCA_932273885.2_idLeuLate1.2	134260815	Leucozona_laternaria	67.939	131	2.44e-06	0	-	-	-	0	No
GCA_932526585.2	icPhiCogn1.2	ftp://ftp.ncbi.nlm.nih.gov/genomes/all/GCA/932/526/585/GCA_932526585.2_icPhiCogn1.2	108863099	Philonthus_cognatus	64.455	211	6.83e-08	0	63.761	218	1.81e-06	0	No
GCA_921293315.2	ipNemPict2.2	ftp://ftp.ncbi.nlm.nih.gov/genomes/all/GCA/921/293/315/GCA_921293315.2_ipNemPict2.2	24564665	Nemurella_pictetii	83.019	53	2.32e-06	0	74.699	83	1.99e-07	0	No
GCA_918857605.2	ilPhiVetu1.2	ftp://ftp.ncbi.nlm.nih.gov/genomes/all/GCA/918/857/605/GCA_918857605.2_ilPhiVetu1.2	12931513	Philereme_vetulata	-	-	-	0	-	-	-	0	No
GCA_922989275.2	xbGarTell2.3	ftp://ftp.ncbi.nlm.nih.gov/genomes/all/GCA/922/989/275/GCA_922989275.2_xbGarTell2.3	85279272	Gari_tellinella	60.695	1267	6.08e-38	5	62.794	723	5.82e-33	0	No
GCA_917499265.3	iyMimDahl1.3	ftp://ftp.ncbi.nlm.nih.gov/genomes/all/GCA/917/499/265/GCA_917499265.3_iyMimDahl1.3	13287732	Mimumesa_dahlbomi	-	-	-	0	-	-	-	0	No
GCA_933228805.2	ilHipSeme1.2	ftp://ftp.ncbi.nlm.nih.gov/genomes/all/GCA/933/228/805/GCA_933228805.2_ilHipSeme1.2	14619000	Hipparchia_semele	-	-	-	0	-	-	-	0	Yes
GCA_025802295.1	ASM2580229v1	ftp://ftp.ncbi.nlm.nih.gov/genomes/all/GCA/025/802/295/GCA_025802295.1_ASM2580229v1	69323547	Psammodynastes_pulverulentus	80.952	63	5e-07	0	80.952	63	5e-07	0	Yes
GCA_025802415.1	ASM2580241v1	ftp://ftp.ncbi.nlm.nih.gov/genomes/all/GCA/025/802/415/GCA_025802415.1_ASM2580241v1	26968675	Pseudastur_occidentalis	-	-	-	0	-	-	-	0	Yes
GCA_025802315.1	ASM2580231v1	ftp://ftp.ncbi.nlm.nih.gov/genomes/all/GCA/025/802/315/GCA_025802315.1_ASM2580231v1	34060800	Hieraaetus_ayresii	65.948	649	9.87e-60	0	65.596	872	5.8e-74	0	No
GCA_025802095.1	ASM2580209v1	ftp://ftp.ncbi.nlm.nih.gov/genomes/all/GCA/025/802/095/GCA_025802095.1_ASM2580209v1	20566510	Hippocampus_guttulatus	71.579	95	3.85e-06	0	65.385	182	1.45e-07	0	Yes
GCA_025802055.1	ASM2580205v1	ftp://ftp.ncbi.nlm.nih.gov/genomes/all/GCA/025/802/055/GCA_025802055.1_ASM2580205v1	73415481	Pica_pica	-	-	-	0	-	-	-	0	Yes
GCA_025802075.1	ASM2580207v1	ftp://ftp.ncbi.nlm.nih.gov/genomes/all/GCA/025/802/075/GCA_025802075.1_ASM2580207v1	18506042	Tenebrosternarchus_preto	-	-	-	0	-	-	-	0	Yes
GCA_025802035.1	ASM2580203v1	ftp://ftp.ncbi.nlm.nih.gov/genomes/all/GCA/025/802/035/GCA_025802035.1_ASM2580203v1	23714674	Hypoplectrus_aberrans	62.582	1069	5.28e-49	1	62.266	1068	9.83e-45	1	Yes
GCA_947095535.1	idPoeNobi2.1	ftp://ftp.ncbi.nlm.nih.gov/genomes/all/GCA/947/095/535/GCA_947095535.1_idPoeNobi2.1	272287048	Poecilobothrus_nobilitatus	63.777	323	2.11e-15	0	60.251	478	3.22e-07	0	No
GCA_947095525.1	ilTriEmor1.1	ftp://ftp.ncbi.nlm.nih.gov/genomes/all/GCA/947/095/525/GCA_947095525.1_ilTriEmor1.1	20149241	Trisateles_emortualis	-	-	-	0	-	-	-	0	No
GCA_947095585.1	idNepScut1.1	ftp://ftp.ncbi.nlm.nih.gov/genomes/all/GCA/947/095/585/GCA_947095585.1_idNepScut1.1	119915786	Nephrocerus_scutellatus	61.468	327	2.44e-06	0	63.284	335	9.23e-08	0	No
GCA_947095575.1	ilEleCory1.1	ftp://ftp.ncbi.nlm.nih.gov/genomes/all/GCA/947/095/575/GCA_947095575.1_ilEleCory1.1	12663981	Electrophaes_corylata	-	-	-	0	-	-	-	0	No
GCA_947086465.1	ilEupExig1.1	ftp://ftp.ncbi.nlm.nih.gov/genomes/all/GCA/947/086/465/GCA_947086465.1_ilEupExig1.1	13143396	Eupithecia_exiguata	-	-	-	0	-	-	-	0	No
GCA_947086405.1	ilEspSulp1.1	ftp://ftp.ncbi.nlm.nih.gov/genomes/all/GCA/947/086/405/GCA_947086405.1_ilEspSulp1.1	16376554	Esperia_sulphurella	-	-	-	0	-	-	-	0	Yes
GCA_943138885.2	ilThoDeci1.2	ftp://ftp.ncbi.nlm.nih.gov/genomes/all/GCA/943/138/885/GCA_943138885.2_ilThoDeci1.2	44326127	Tholera_decimalis	63.636	220	2.34e-06	0	-	-	-	0	Yes
GCA_947086415.1	ilPamAuri1.1	ftp://ftp.ncbi.nlm.nih.gov/genomes/all/GCA/947/086/415/GCA_947086415.1_ilPamAuri1.1	37501620	Pammene_aurita	65.686	204	2.23e-10	0	62.782	266	3.55e-07	0	No
GCA_947086425.1	ilXanSpad1.1	ftp://ftp.ncbi.nlm.nih.gov/genomes/all/GCA/947/086/425/GCA_947086425.1_ilXanSpad1.1	10252953	Xanthorhoe_spadicearia	-	-	-	0	-	-	-	0	Yes
GCA_947086385.1	Phlebotomus_argentipes_genome_assembly	ftp://ftp.ncbi.nlm.nih.gov/genomes/all/GCA/947/086/385/GCA_947086385.1_Phlebotomus_argentipes_genome_assembly	13784943	Phlebotomus_argentipes	-	-	-	0	-	-	-	0	No
GCA_025775025.1	ASM2577502v1	ftp://ftp.ncbi.nlm.nih.gov/genomes/all/GCA/025/775/025/GCA_025775025.1_ASM2577502v1	24504187	Heteromormyrus_longilateralis	67.268	1274	2.74e-149	2	66.044	1284	3.83e-131	3	No
GCA_025774045.1	ASM2577404v1	ftp://ftp.ncbi.nlm.nih.gov/genomes/all/GCA/025/774/045/GCA_025774045.1_ASM2577404v1	63877763	Brustiarius_proximus	62.257	2933	3.08e-175	34	66.491	2847	0	36	Yes
GCA_025774025.1	ASM2577402v1	ftp://ftp.ncbi.nlm.nih.gov/genomes/all/GCA/025/774/025/GCA_025774025.1_ASM2577402v1	80336233	Xenus_cinereus	-	-	-	0	-	-	-	0	Yes
GCA_025773925.1	ASM2577392v1	ftp://ftp.ncbi.nlm.nih.gov/genomes/all/GCA/025/773/925/GCA_025773925.1_ASM2577392v1	25488992	Cryptomyrus_ogoouensis	66.129	1922	0	5	64.674	2910	0	4	No
GCA_013167095.2	Dsi	ftp://ftp.ncbi.nlm.nih.gov/genomes/all/GCA/013/167/095/GCA_013167095.2_Dsi	8936551	Daphnia_sinensis	-	-	-	0	-	-	-	0	No
GCA_025770515.1	ASM2577051v1	ftp://ftp.ncbi.nlm.nih.gov/genomes/all/GCA/025/770/515/GCA_025770515.1_ASM2577051v1	3549996	Dissostichus_eleginoides	-	-	-	0	-	-	-	0	Yes
GCA_025769975.1	ASM2576997v1	ftp://ftp.ncbi.nlm.nih.gov/genomes/all/GCA/025/769/975/GCA_025769975.1_ASM2576997v1	77653574	Gallinago_jamesoni	-	-	-	0	-	-	-	0	No
GCA_025770055.1	ASM2577005v1	ftp://ftp.ncbi.nlm.nih.gov/genomes/all/GCA/025/770/055/GCA_025770055.1_ASM2577005v1	20742455	Hippocampus_barbouri	60.97	474	1.85e-11	0	71.028	107	1.52e-07	0	Yes
GCA_025769955.1	ASM2576995v1	ftp://ftp.ncbi.nlm.nih.gov/genomes/all/GCA/025/769/955/GCA_025769955.1_ASM2576995v1	71109694	Setophaga_kirtlandii	-	-	-	0	-	-	-	0	Yes
GCA_025762755.1	ASM2576275v1	ftp://ftp.ncbi.nlm.nih.gov/genomes/all/GCA/025/762/755/GCA_025762755.1_ASM2576275v1	23759878	Hypoplectrus_chlorurus	61.538	793	1.37e-26	0	61.864	708	8.23e-25	0	Yes
GCA_025762485.1	ASM2576248v1	ftp://ftp.ncbi.nlm.nih.gov/genomes/all/GCA/025/762/485/GCA_025762485.1_ASM2576248v1	23741282	Hypoplectrus_indigo	61.798	1424	2.53e-59	1	62.261	1203	2.83e-53	1	Yes
GCA_917627325.4	PGI_CHIRRI_v4	ftp://ftp.ncbi.nlm.nih.gov/genomes/all/GCA/917/627/325/GCA_917627325.4_PGI_CHIRRI_v4	58906861	Chironomus_riparius	64.138	290	1.14e-14	0	81.818	55	3.94e-06	0	No
GCA_918026855.4	PGI_PHAECO_v4	ftp://ftp.ncbi.nlm.nih.gov/genomes/all/GCA/918/026/855/GCA_918026855.4_PGI_PHAECO_v4	57205461	Phaedon_cochleariae	-	-	-	0	-	-	-	0	No
GCA_025740775.1	ASM2574077v1	ftp://ftp.ncbi.nlm.nih.gov/genomes/all/GCA/025/740/775/GCA_025740775.1_ASM2574077v1	36561209	Haliaeetus_leucogaster	-	-	-	0	-	-	-	0	No
GCA_024291935.2	TBG_Okapi_asm_v1	ftp://ftp.ncbi.nlm.nih.gov/genomes/all/GCA/024/291/935/GCA_024291935.2_TBG_Okapi_asm_v1	102048473	Okapia_johnstoni	64.706	187	9.5e-06	0	77.143	70	9.51e-06	0	Yes
GCA_025728095.1	ASM2572809v1	ftp://ftp.ncbi.nlm.nih.gov/genomes/all/GCA/025/728/095/GCA_025728095.1_ASM2572809v1	27156169	Prietella_phreatophila	70.238	252	2.56e-18	0	68.571	280	2.99e-17	0	Yes
GCA_025728075.1	ASM2572807v1	ftp://ftp.ncbi.nlm.nih.gov/genomes/all/GCA/025/728/075/GCA_025728075.1_ASM2572807v1	77818824	Gallinago_paraguaiae	-	-	-	0	-	-	-	0	No
GCA_025728055.1	ASM2572805v1	ftp://ftp.ncbi.nlm.nih.gov/genomes/all/GCA/025/728/055/GCA_025728055.1_ASM2572805v1	23468662	Gadus_macrocephalus	66.137	1385	4.82e-144	5	67.611	1377	3.09e-168	6	Yes
GCA_025728025.1	ASM2572802v1	ftp://ftp.ncbi.nlm.nih.gov/genomes/all/GCA/025/728/025/GCA_025728025.1_ASM2572802v1	38333288	Pithecophaga_jefferyi	-	-	-	0	-	-	-	0	No
GCA_025728005.1	ASM2572800v1	ftp://ftp.ncbi.nlm.nih.gov/genomes/all/GCA/025/728/005/GCA_025728005.1_ASM2572800v1	36177343	Accipiter_virgatus	71.429	98	4.72e-06	0	-	-	-	0	Yes
GCA_025727975.1	ASM2572797v1	ftp://ftp.ncbi.nlm.nih.gov/genomes/all/GCA/025/727/975/GCA_025727975.1_ASM2572797v1	36546257	Hieraaetus_pennatus	-	-	-	0	-	-	-	0	No
GCA_025727955.1	ASM2572795v1	ftp://ftp.ncbi.nlm.nih.gov/genomes/all/GCA/025/727/955/GCA_025727955.1_ASM2572795v1	90928354	Falco_cenchroides	-	-	-	0	-	-	-	0	Yes
GCA_025727935.1	ASM2572793v1	ftp://ftp.ncbi.nlm.nih.gov/genomes/all/GCA/025/727/935/GCA_025727935.1_ASM2572793v1	10008232	Hebomoia_glaucippe	-	-	-	0	-	-	-	0	Yes
GCA_025727915.1	ASM2572791v1	ftp://ftp.ncbi.nlm.nih.gov/genomes/all/GCA/025/727/915/GCA_025727915.1_ASM2572791v1	37279510	Macheiramphus_alcinus	-	-	-	0	-	-	-	0	No
GCA_025727895.1	ASM2572789v1	ftp://ftp.ncbi.nlm.nih.gov/genomes/all/GCA/025/727/895/GCA_025727895.1_ASM2572789v1	39048327	Melierax_metabates	-	-	-	0	-	-	-	0	No
GCA_025727875.1	ASM2572787v1	ftp://ftp.ncbi.nlm.nih.gov/genomes/all/GCA/025/727/875/GCA_025727875.1_ASM2572787v1	38829354	Circus_maillardi	-	-	-	0	-	-	-	0	Yes
GCA_025727735.1	ASM2572773v1	ftp://ftp.ncbi.nlm.nih.gov/genomes/all/GCA/025/727/735/GCA_025727735.1_ASM2572773v1	63796583	Neoarius_leptaspis	65.242	2995	0	25	66.077	2998	0	25	Yes
GCA_025727835.1	ASM2572783v1	ftp://ftp.ncbi.nlm.nih.gov/genomes/all/GCA/025/727/835/GCA_025727835.1_ASM2572783v1	36240079	Megatriorchis_doriae	-	-	-	0	-	-	-	0	No
[truncated: 1,447 more rows]

## Sheet: Sheet2
Supplementary Table ST3. Assembly information and relaxed BLASTN output for all genomes selected for analysis. All metazoan genome assemblies with an N50 greater than 1,000,000 bp were identified and searched for the presence of Perere-3 and Sr3 using the ‘Relaxed BLASTN’. Blast results for all species are shown for Perere-3 and Sr3 respectively, highlighting the percentage identity (%id), length…
